# Supplementary material for: Identification of an eight-gene signature for survival prediction for patients with hepatocellular carcinoma based on integrated bioinformatics analysis
Source: PeerJ. 2019 Mar 20;7:e6548. doi: 10.7717/peerj.6548 (PMC6431139; doi:10.7717/peerj.6548)
Supplement: Table S1 [file peerj-07-6548-s001.xls]

## Sheet: 2016-10-02-COX-BLCA_Train_XD
Supplementary table S1: PCGs of Univariate Cox regression analysis in the TCGA set (P<0.05, n = 332)
PCGs and microRNAs	coefficient	P	HR	right	left
ARHGEF10L	-0.0121924	0.923989	0.987882	0.769008	1.26905
HIF3A	-0.0462471	0.47521	0.954806	0.840976	1.08404
RNF10	0.219351	0.440041	1.24527	0.713587	2.1731
RNF11	0.167019	0.281666	1.18178	0.87193	1.60173
RNF13	-0.0648446	0.703941	0.937213	0.670793	1.30945
GTF2IP1	-0.207348	0.258605	0.812737	0.567175	1.16462
REM1	-0.00421114	0.954148	0.995798	0.86264	1.14951
RTN4RL2	0.00438099	0.946052	1.00439	0.884692	1.14028
C16orf13	-0.114793	0.320249	0.891551	0.710949	1.11803
FGFR1OP2	-0.0716326	0.723038	0.930873	0.626388	1.38337
TSKS	0.0390499	0.695758	1.03982	0.854987	1.26462
ATRX	0.0594132	0.661833	1.06121	0.813163	1.38493
PMM2	0.0541788	0.730243	1.05567	0.775855	1.43641
LOC100272146	-0.0207272	0.804899	0.979486	0.830945	1.15458
ASS1	-0.242441	0.00242412	0.78471	0.670906	0.91782
NCBP1	0.342639	0.105256	1.40866	0.930593	2.13232
ZNF709	-0.0443641	0.712277	0.956606	0.755682	1.21095
ZNF708	-0.00664337	0.942913	0.993379	0.828221	1.19147
RBM14	0.777837	0.0162273	2.17676	1.15443	4.10442
NCBP2	0.65316	0.00303916	1.9216	1.24759	2.95974
DISC1	0.00282576	0.971888	1.00283	0.856986	1.17349
CAMK1	0.145878	0.310628	1.15705	0.872741	1.53399
RPL37	-0.0290775	0.801084	0.971341	0.774699	1.2179
SPR	-0.00231903	0.987794	0.997684	0.741257	1.34282
ZNF700	-0.135078	0.392761	0.873647	0.640912	1.1909
ZNF707	0.10182	0.506691	1.10718	0.819772	1.49536
CAMK4	-0.259863	0.0141297	0.771158	0.626621	0.949034
ZNF704	0.04857	0.467948	1.04977	0.920733	1.19689
GOLGA6B	-0.104214	0.0494229	0.901032	0.812073	0.999737
RNF115	0.199244	0.188274	1.22048	0.907044	1.64223
RNF112	-0.0799874	0.281604	0.923128	0.798046	1.06781
ZC3H14	0.0332443	0.851391	1.0338	0.730116	1.46381
SPN	-0.110276	0.142837	0.895587	0.772767	1.03793
NACAP1	0.0692523	0.652698	1.07171	0.792659	1.44899
DHX8	0.282033	0.182552	1.32582	0.875754	2.00719
DHX9	0.296826	0.107205	1.34558	0.937703	1.93088
LOC441204	0.13212	0.0174571	1.14125	1.02345	1.2726
TCOF1	0.476871	0.000467286	1.61103	1.23336	2.10434
NUP98	0.0563263	0.788968	1.05794	0.700372	1.59807
XPC	-0.0606941	0.710936	0.941111	0.682712	1.29731
SLC12A2	0.109266	0.103679	1.11546	0.977908	1.27236
GRINA	0.121639	0.31595	1.12935	0.890386	1.43244
LRRTM2	-0.107016	0.342994	0.898511	0.720214	1.12095
NUP93	0.360409	0.0408803	1.43392	1.01506	2.02562
HAP1	0.0712083	0.315261	1.0738	0.934478	1.23391
KLRA1	-0.072184	0.441475	0.93036	0.774148	1.11809
SPPL3	0.263817	0.188076	1.30189	0.878967	1.92831
GOLIM4	0.0282145	0.569503	1.02862	0.933318	1.13365
ZNF646	0.0557814	0.757877	1.05737	0.741653	1.50748
OPA3	0.169749	0.344255	1.18501	0.833583	1.68459
OPA1	-0.279621	0.0995909	0.75607	0.542044	1.0546
RHEB	0.399224	0.031393	1.49067	1.03628	2.1443
RAB40C	0.0711949	0.701725	1.07379	0.745914	1.54579
RAB40B	-0.0852298	0.515171	0.918301	0.710414	1.18702
RAB40A	0.0429126	0.728935	1.04385	0.818901	1.33058
COL7A1	0.0308109	0.420072	1.03129	0.956873	1.1115
MDP1	-0.107917	0.378505	0.897702	0.706033	1.14141
GTSE1	0.140581	0.0304406	1.15094	1.01336	1.3072
ARFRP1	0.16976	0.252561	1.18502	0.885995	1.58497
PSAP	0.340555	0.0671994	1.40573	0.97617	2.02431
KIAA0831	0.0231169	0.904963	1.02339	0.700215	1.49571
SPPL2A	-0.0545851	0.72271	0.946878	0.700411	1.28007
SLC46A1	-0.100944	0.436617	0.903983	0.700982	1.16577
TGFBR2	-0.0866955	0.421934	0.916956	0.742091	1.13303
ITGA8	-0.0179308	0.807659	0.982229	0.850194	1.13477
ITGA9	0.0265618	0.642855	1.02692	0.917863	1.14893
STK40	0.25184	0.122157	1.28639	0.934748	1.77032
MYO3B	0.0496203	0.533054	1.05087	0.899067	1.22831
ATP2A1	-0.103646	0.166113	0.901544	0.778536	1.04399
ATP2A2	0.0878707	0.501612	1.09185	0.844989	1.41082
ATP2A3	-0.123608	0.0577176	0.883726	0.777818	1.00405
ITGA1	-0.065859	0.527802	0.936263	0.763145	1.14865
ITGA2	0.0973832	0.0933231	1.10228	0.983777	1.23506
ITGA3	0.0529175	0.360215	1.05434	0.941351	1.1809
ITGA4	-0.0272963	0.713638	0.973073	0.841068	1.1258
ITGA5	0.225938	0.0644762	1.2535	0.986516	1.59273
ITGA6	0.0884541	0.400743	1.09248	0.888818	1.34282
ITGA7	-0.0631054	0.488871	0.938844	0.785203	1.12255
LOC100132288	0.000155603	0.99852	1.00016	0.848558	1.17884
DENND4A	-0.081598	0.461665	0.921642	0.741662	1.1453
DENND4B	0.143093	0.408741	1.15384	0.821686	1.62025
DENND4C	0.171071	0.224449	1.18658	0.900379	1.56374
SWAP70	0.248042	0.0625472	1.28151	0.98709	1.66376
RARRES1	0.02383	0.639774	1.02412	0.926848	1.13159
LOC100132287	-0.11228	0.328536	0.893794	0.713544	1.11958
PHLDA3	-0.0339447	0.497654	0.966625	0.876301	1.06626
PHLDA2	0.118638	0.0185781	1.12596	1.02005	1.24287
TACO1	-0.182522	0.203624	0.833167	0.628816	1.10393
PMM1	0.0201958	0.852565	1.0204	0.824654	1.26261
NENF	-0.00182223	0.986457	0.998179	0.808782	1.23193
SQLE	0.0636032	0.379117	1.06567	0.924842	1.22794
MRPL28	-0.00644965	0.958182	0.993571	0.780726	1.26444
LOC100289341	-0.0351343	0.724316	0.965476	0.794233	1.17364
FBXL13	-0.0786347	0.481071	0.924378	0.742765	1.1504
FBXL12	-0.0179284	0.900249	0.982231	0.742106	1.30005
FBXL15	-0.078241	0.539674	0.924742	0.720162	1.18744
CYP27B1	0.0418757	0.509155	1.04276	0.920856	1.18081
FBXL17	0.00175859	0.990992	1.00176	0.73821	1.3594
FBXL16	0.0127744	0.742517	1.01286	0.938532	1.09307
FAM169A	-0.0224889	0.706771	0.977762	0.869658	1.0993
FAM116B	0.0868838	0.36338	1.09077	0.904417	1.31552
FAM116A	0.414676	0.0534903	1.51388	0.993787	2.30616
RALGAPA2	0.0148469	0.77547	1.01496	0.916517	1.12397
GHDC	-0.0315828	0.825958	0.968911	0.731181	1.28393
H19	-0.0287375	0.350627	0.971671	0.91477	1.03211
SDK2	-0.0262518	0.535955	0.97409	0.896388	1.05853
TPRN	0.0669488	0.458406	1.06924	0.895817	1.27624
THSD4	-0.0595921	0.296513	0.942149	0.842422	1.05368
KIAA0895L	-0.0780059	0.464281	0.924959	0.750569	1.13987
CHST9	0.0184092	0.635861	1.01858	0.943845	1.09923
CHST8	0.00618108	0.909601	1.0062	0.90437	1.1195
COL4A5	0.0257776	0.459288	1.02611	0.958395	1.09861
COL4A4	-0.0196719	0.72021	0.98052	0.880454	1.09196
COL4A3	-0.0019368	0.969694	0.998065	0.903162	1.10294
COL4A2	0.0761054	0.370474	1.07908	0.913521	1.27464
COL4A1	0.0322452	0.703765	1.03277	0.874623	1.21951
SLC35D2	0.05208	0.729563	1.05346	0.784127	1.4153
CHST1	0.160341	0.0176654	1.17391	1.02828	1.34017
ZNF879	-0.0568524	0.408112	0.944734	0.825674	1.08096
CHST3	-0.049583	0.526576	0.951626	0.816238	1.10947
CHST2	0.0604477	0.556584	1.06231	0.868431	1.29948
CHST5	-0.0100313	0.85457	0.990019	0.88932	1.10212
CHST4	0.0471598	0.231399	1.04829	0.970373	1.13246
CHST7	-0.0877173	0.252901	0.91602	0.788134	1.06466
CHST6	0.0783009	0.315148	1.08145	0.928224	1.25996
ITGAX	0.0236933	0.768844	1.02398	0.874311	1.19926
BCL2A1	0.0340812	0.546548	1.03467	0.926162	1.15589
GPSM2	0.174594	0.0546394	1.19076	0.996533	1.42285
HLCS	-0.239982	0.126553	0.786642	0.578197	1.07023
LIPG	-0.0551329	0.316744	0.946359	0.849536	1.05422
ITGAV	0.271418	0.00134886	1.31182	1.11122	1.54864
HIBCH	-0.0651021	0.635848	0.936972	0.715644	1.22675
ZNF703	0.0342919	0.538546	1.03489	0.927751	1.15439
ITGAL	-0.079672	0.322051	0.923419	0.788705	1.08114
ITGAM	0.167269	0.0116798	1.18207	1.03796	1.34619
HLF	-0.0781407	0.142576	0.924834	0.833108	1.02666
NOV	0.0249595	0.703331	1.02527	0.901679	1.16581
FAM134C	-0.196957	0.288759	0.821226	0.570726	1.18167
FAM134B	0.000321566	0.992729	1.00032	0.933479	1.07195
FAM134A	0.158378	0.509551	1.17161	0.731777	1.8758
SERPING1	-0.168702	0.0633821	0.84476	0.706942	1.00945
SMAD9	0.00779745	0.920373	1.00783	0.864948	1.17431
TRERF1	-0.0727645	0.38057	0.92982	0.790246	1.09405
LOC653501	-0.0804212	0.394641	0.922728	0.766752	1.11043
LRPAP1	0.100189	0.526707	1.10538	0.810578	1.5074
LQK1	0.00872373	0.902596	1.00876	0.877229	1.16002
SMAD6	-0.0872622	0.301464	0.916437	0.776638	1.0814
SMAD7	0.0180414	0.847232	1.01821	0.847466	1.22334
GOLPH3L	0.0402783	0.793941	1.0411	0.76954	1.40849
SMAD1	0.0238734	0.819988	1.02416	0.833813	1.25796
AFTPH	0.0878225	0.64112	1.09179	0.754691	1.57947
SMAD3	0.0433763	0.754634	1.04433	0.795611	1.3708
MUS81	-0.02918	0.91029	0.971242	0.584632	1.61351
AMMECR1L	-0.0517356	0.807777	0.94958	0.625932	1.44058
IGF2R	0.076399	0.55237	1.07939	0.838956	1.38874
ZC3H10	-0.0175783	0.937004	0.982575	0.635406	1.51943
CKS1B	0.141994	0.17828	1.15257	0.937294	1.41729
SLC36A1	0.38968	0.00141577	1.47651	1.16226	1.87573
ST13	0.136102	0.481982	1.1458	0.784048	1.67446
RPL31P11	0.175084	0.119476	1.19135	0.955695	1.48511
ZC3H15	0.423558	0.057731	1.52739	0.986207	2.36554
C14orf118	0.110522	0.343977	1.11686	0.888358	1.40414
ARTN	0.104449	0.196718	1.1101	0.947311	1.30086
HERC2P2	-0.200778	0.0262912	0.818094	0.685307	0.97661
ART5	0.107612	0.107795	1.11362	0.976736	1.26968
ART4	-0.024865	0.642331	0.975442	0.878275	1.08336
RNF111	-0.0781941	0.607011	0.924785	0.686492	1.24579
TCEA2	-0.0887049	0.206638	0.915116	0.797419	1.05018
TCEA3	-0.0335938	0.714794	0.966964	0.80753	1.15788
TCEA1	0.0306777	0.847301	1.03115	0.754599	1.40906
MGC57346	0.0789778	0.19644	1.08218	0.95997	1.21995
COX4I2	-0.105775	0.102967	0.899627	0.792223	1.02159
COX4I1	-0.143085	0.209255	0.86668	0.693201	1.08357
BFAR	-0.167811	0.542432	0.845514	0.492748	1.45083
ZC3H18	0.196	0.356789	1.21653	0.801815	1.84574
SIPA1	0.0352216	0.813149	1.03585	0.773493	1.38719
CRTAM	-0.0506194	0.473774	0.95064	0.82769	1.09185
EDA	0.0920366	0.0737012	1.0964	0.991213	1.21276
CCDC116	-0.151282	0.295497	0.859605	0.64745	1.14128
CADPS2	0.0937102	0.344414	1.09824	0.90434	1.33372
CCDC114	-0.0753532	0.401002	0.927416	0.77786	1.10573
CCDC115	0.0146932	0.928284	1.0148	0.736924	1.39746
CCDC112	0.241788	0.00356609	1.27352	1.08239	1.49841
CCDC113	0.109181	0.0870141	1.11536	0.984265	1.26393
CCDC110	0.2223	0.00200435	1.24895	1.08467	1.4381
CCDC111	-0.0598621	0.56714	0.941894	0.767295	1.15622
LEO1	0.0434875	0.826342	1.04445	0.708215	1.54031
ATP1A3	-0.0882447	0.211147	0.915537	0.797269	1.05135
ATP1A2	-0.0693284	0.175517	0.93302	0.843975	1.03146
ATP1A1	0.218887	0.0364761	1.24469	1.01387	1.52806
KGFLP2	0.0047289	0.945695	1.00474	0.876916	1.1512
MGRN1	-0.191768	0.237512	0.825499	0.60052	1.13476
TCP1	0.252965	0.137442	1.28784	0.922358	1.79814
CRTAP	0.0540047	0.684925	1.05549	0.813132	1.37008
CBLC	0.0116828	0.828892	1.01175	0.91004	1.12483
SPHK1	0.0503504	0.19562	1.05164	0.974427	1.13497
DPT	-0.0292291	0.412524	0.971194	0.905617	1.04152
CUEDC1	0.177657	0.0875538	1.19442	0.974184	1.46443
CUEDC2	-0.0606647	0.726555	0.941139	0.669877	1.32225
CBLB	-0.0114145	0.935505	0.98865	0.74985	1.3035
CPEB4	0.00700421	0.940821	1.00703	0.837015	1.21158
ZNF45	-0.02361	0.858585	0.976667	0.753276	1.26631
CPEB3	-0.160581	0.0175048	0.851649	0.745987	0.972278
CPEB2	-0.0611165	0.525963	0.940714	0.778801	1.13629
BEGAIN	-0.0160862	0.760454	0.984042	0.887367	1.09125
OSGEP	-0.0330987	0.872941	0.967443	0.644845	1.45143
ABAT	-0.0944902	0.0647595	0.909837	0.823029	1.0058
LOC100129637	0.0433697	0.744159	1.04432	0.804853	1.35505
ZNF780A	-0.155776	0.32638	0.855751	0.626963	1.16803
ZNF780B	-0.105199	0.356847	0.900146	0.719661	1.12589
TLN2	0.0627655	0.462117	1.06478	0.900754	1.25867
FRG1	-0.0433933	0.800229	0.957535	0.68421	1.34005
RHEBL1	0.223335	0.0122135	1.25024	1.04986	1.48886
ZNF41	-0.109491	0.375419	0.89629	0.703561	1.14181
IFT80	0.127463	0.137698	1.13594	0.959989	1.34415
FBRS	-0.116997	0.62418	0.889588	0.557085	1.42055
ZNF414	-0.0460798	0.766238	0.954966	0.704784	1.29396
IFT88	-0.0353274	0.794463	0.965289	0.74	1.25917
IL10RA	-0.0300813	0.717734	0.970367	0.824334	1.14227
POU5F1B	-0.0125981	0.892561	0.987481	0.822495	1.18556
SP1	-0.107006	0.61111	0.89852	0.594842	1.35723
SLC27A4	0.153496	0.22913	1.1659	0.907858	1.49729
SP2	0.0285737	0.851404	1.02899	0.763085	1.38754
OLA1	0.560909	0.00279388	1.75226	1.21309	2.53107
CNTF	-0.0497335	0.624624	0.951483	0.779623	1.16123
MCM10	0.16382	0.0105307	1.178	1.03904	1.33555
PDIA5	-0.0698688	0.534139	0.932516	0.748162	1.1623
SP4	0.10833	0.238106	1.11441	0.930861	1.33416
TMEM38B	0.138175	0.159406	1.14818	0.947153	1.39187
THUMPD3	0.480914	0.108407	1.61755	0.899232	2.90968
SP5	0.0118497	0.799384	1.01192	0.923545	1.10875
ATG4C	0.0959925	0.513168	1.10075	0.825534	1.46772
ATG4B	0.0220026	0.90102	1.02225	0.722721	1.44591
ATG4A	-0.0209852	0.894899	0.979233	0.717256	1.3369
THUMPD2	0.181783	0.231032	1.19935	0.890749	1.61488
LOC441208	0.0671937	0.506719	1.0695	0.877078	1.30414
ATG4D	-0.0980366	0.443597	0.906616	0.705506	1.16505
LRGUK	0.0600012	0.560252	1.06184	0.867709	1.2994
MPHOSPH8	0.09496	0.506566	1.09961	0.830891	1.45525
CFH	-0.0886299	0.153	0.915184	0.81043	1.03348
CFI	-0.0542131	0.469752	0.94723	0.817747	1.09722
PNP	0.213244	0.062282	1.23769	0.989115	1.54873
ANKFY1	-0.209446	0.223415	0.811034	0.578904	1.13624
CFB	-0.0926419	0.143071	0.91152	0.805228	1.03184
MLLT4	-0.122939	0.290492	0.884318	0.70406	1.11073
CREBBP	-0.118754	0.459508	0.888026	0.648281	1.21643
PNN	-0.0387029	0.819902	0.962037	0.689432	1.34243
PHYHIPL	0.0434716	0.380627	1.04443	0.947707	1.15102
ATP6V0E1	0.241236	0.11889	1.27282	0.939924	1.72362
ATP6V0E2	0.00228819	0.977172	1.00229	0.856895	1.17236
RNF128	0.00387289	0.969082	1.00388	0.825332	1.22106
CFP	-0.0890217	0.139291	0.914826	0.812989	1.02942
AAAS	-0.0857159	0.747209	0.917855	0.545019	1.54574
HAMP	-0.0136701	0.616582	0.986423	0.935026	1.04065
ZNF394	-0.405586	0.0681785	0.666586	0.431086	1.03074
SIDT1	-0.190928	0.0195402	0.826192	0.703853	0.969795
SERPINA10	-0.0421128	0.41878	0.958762	0.865717	1.06181
SIDT2	-0.234841	0.133607	0.790696	0.581765	1.07466
TAF8	-0.152662	0.360723	0.858419	0.618763	1.1909
SIX4	0.0351031	0.537838	1.03573	0.926287	1.1581
LOC283070	-0.0704468	0.230095	0.931977	0.830692	1.04561
PM20D1	-0.207115	0.0637845	0.812926	0.653048	1.01195
MR1	0.129842	0.194002	1.13865	0.936044	1.38511
WASH3P	-0.257231	0.0690131	0.77319	0.585964	1.02024
CNPY4	0.21722	0.123989	1.24262	0.942186	1.63885
CNPY3	0.0301028	0.793439	1.03056	0.822654	1.29101
CNPY2	0.0554435	0.727541	1.05701	0.773785	1.4439
NODAL	-0.195657	0.0594177	0.822294	0.670933	1.0078
SYNJ1	-0.0898787	0.460114	0.914042	0.720101	1.16022
KNDC1	-0.021506	0.475347	0.978724	0.922602	1.03826
HMG20A	-0.281303	0.10567	0.7548	0.536834	1.06126
HMG20B	-0.3475	0.098736	0.706452	0.467654	1.06719
PHOSPHO2	0.450358	0.00089444	1.56887	1.20278	2.0464
AAGAB	0.0997862	0.675851	1.10493	0.692148	1.7639
C4orf19	-0.00833867	0.927008	0.991696	0.829657	1.18538
SLC7A6OS	0.0993021	0.371707	1.1044	0.888182	1.37325
C3orf75	0.0399803	0.837166	1.04079	0.710848	1.52388
C4orf10	-0.0338643	0.830785	0.966703	0.708602	1.31881
C3orf71	0.195229	0.181019	1.21559	0.913171	1.61816
C3orf70	-0.19538	0.0509599	0.822522	0.675991	1.00082
ZNF285	-0.017693	0.787523	0.982463	0.863853	1.11736
MRO	-0.0167694	0.795297	0.98337	0.866359	1.11619
ZFP82	0.0374192	0.578155	1.03813	0.909856	1.18448
CHFR	0.0825862	0.495844	1.08609	0.856341	1.37749
EFHA1	0.00757972	0.964741	1.00761	0.720012	1.41008
EFHA2	-0.0779493	0.162117	0.925011	0.82925	1.03183
GPR75	-0.106189	0.0833647	0.899255	0.797408	1.01411
NUDT9P1	-0.286058	0.0390544	0.751219	0.572496	0.985735
SYPL2	-0.00963155	0.830847	0.990415	0.906646	1.08192
RFX8	-0.245522	0.0156551	0.782296	0.641062	0.954646
ZNF222	-0.0461675	0.684559	0.954882	0.764216	1.19312
AVPR2	-0.202544	0.0140182	0.81665	0.694802	0.959867
RFX7	-0.0765316	0.601758	0.926324	0.694922	1.23478
NRXN3	-0.0163325	0.702906	0.9838	0.9046	1.06994
GPR77	0.0849719	0.0995533	1.08869	0.983985	1.20453
RFX3	0.209762	0.0285704	1.23338	1.02222	1.48817
RFPL2	-0.038155	0.716388	0.962564	0.783486	1.18257
VPS37D	-0.0137713	0.877968	0.986323	0.827326	1.17588
APC	0.0171502	0.891458	1.0173	0.795187	1.30145
TMEM179B	-0.0243986	0.907524	0.975897	0.646575	1.47295
ABCE1	0.348662	0.0469138	1.41717	1.00477	1.99884
UQCRC2	-0.279531	0.0616316	0.756138	0.564014	1.01371
XPNPEP1	0.466197	0.0497464	1.59392	1.00052	2.53927
XPNPEP2	0.0133216	0.595956	1.01341	0.964716	1.06456
TIGD4	0.46519	0.00034007	1.59232	1.23454	2.05377
ZNHIT3	-0.0695843	0.705759	0.932782	0.649984	1.33862
GGCX	-0.0789289	0.511239	0.924106	0.730211	1.16949
PAPLN	0.0218492	0.598834	1.02209	0.942186	1.10877
ADNP	0.1279	0.288969	1.13644	0.897176	1.43951
TMEM218	0.254434	0.173874	1.28973	0.893793	1.86106
STXBP6	0.0807801	0.268768	1.08413	0.939522	1.251
KHDRBS1	0.458343	0.0862997	1.58145	0.9367	2.67
RUNDC2C	-0.110998	0.108718	0.89494	0.781429	1.02494
KHDRBS3	0.227189	0.0113019	1.25507	1.05276	1.49626
GGCT	0.160493	0.331532	1.17409	0.849208	1.62326
VPS37C	0.431673	0.0306419	1.53983	1.04111	2.27746
ZNF395	0.0665106	0.597826	1.06877	0.834769	1.36837
STAC3	0.0705879	0.396644	1.07314	0.911529	1.2634
TMEM127	-0.0410056	0.867368	0.959824	0.593183	1.55308
VPS37B	-0.0798265	0.520798	0.923277	0.723623	1.17802
TTC7A	0.105819	0.39335	1.11162	0.871825	1.41737
UQCRHL	0.223512	0.0859459	1.25046	0.968893	1.61385
ZBED4	0.118065	0.404548	1.12532	0.852523	1.4854
C11orf2	-0.152338	0.418629	0.858698	0.593631	1.24212
C11orf1	-0.0855052	0.428629	0.918048	0.742874	1.13453
DPYSL2	0.0863776	0.412935	1.09022	0.886566	1.34065
DPYSL3	0.0766306	0.280004	1.07964	0.939509	1.24068
OSTM1	0.227212	0.0458844	1.2551	1.00416	1.56874
RUNX2	0.0149327	0.832012	1.01504	0.884226	1.16522
C11orf9	-0.00858412	0.908096	0.991453	0.856993	1.14701
IGFBP2	-0.00981723	0.830073	0.990231	0.905312	1.08312
IGFBP3	0.111361	0.0975037	1.1178	0.979851	1.27517
IGFBP1	-0.00749663	0.862372	0.992531	0.911874	1.08032
BOP1	0.222197	0.000719188	1.24882	1.09794	1.42043
IGFBP7	-0.129384	0.135855	0.878636	0.74125	1.04149
IGFBP4	-0.252966	0.0100383	0.776494	0.640473	0.941403
IGFBP5	0.0134291	0.809987	1.01352	0.90843	1.13077
SKP2	0.100212	0.218642	1.10541	0.942279	1.29677
TTC4	0.613742	0.00225454	1.84733	1.24598	2.73891
CYP2R1	-0.127534	0.484088	0.880264	0.615849	1.2582
CKLF	0.20689	0.0955962	1.22985	0.964236	1.56862
ZNF193	0.190949	0.174738	1.2104	0.91868	1.59475
C15orf26	0.00512395	0.964811	1.00514	0.800502	1.26208
C15orf27	0.0502596	0.344866	1.05154	0.947408	1.16713
C15orf24	-0.140347	0.473127	0.869056	0.592277	1.27518
GJA3	0.123921	0.0818414	1.13193	0.984464	1.30148
APLNR	-0.0683346	0.215168	0.933948	0.83829	1.04052
C15orf23	0.0898765	0.495224	1.09404	0.845011	1.41646
C15orf21	-0.109625	0.331928	0.89617	0.71815	1.11832
CYP8B1	-0.0353187	0.162625	0.965298	0.918609	1.01436
C15orf28	-0.0438022	0.75273	0.957143	0.728835	1.25697
C15orf29	-0.408982	0.0610132	0.664326	0.433068	1.01908
STMN1	0.194999	0.0304975	1.21531	1.01852	1.45012
S1PR2	0.0156658	0.829925	1.01579	0.880487	1.17188
KDM3B	0.0851375	0.598357	1.08887	0.793233	1.49468
STK17A	0.175525	0.127282	1.19187	0.951156	1.49351
KDM3A	0.223975	0.134441	1.25104	0.933045	1.67741
S1PR1	-0.15187	0.0570384	0.8591	0.734707	1.00456
ZNF642	0.0519577	0.605216	1.05333	0.864981	1.2827
TMC4	-0.0478937	0.222242	0.953235	0.882674	1.02944
TMC6	0.0522179	0.403221	1.05361	0.932187	1.19084
KIAA1958	-0.0539882	0.480247	0.947443	0.815554	1.10066
APIP	0.137677	0.375549	1.1476	0.846334	1.55612
PKLR	-0.0429307	0.366017	0.957978	0.872831	1.05143
EIF2B4	0.39605	0.0497382	1.48594	1.00045	2.20703
EIF2B5	0.569413	0.0233683	1.76723	1.08026	2.89107
EIF2B2	0.603696	0.00797537	1.82887	1.17084	2.85671
EIF2B3	0.28448	0.0738423	1.32907	0.972941	1.81555
EIF2B1	0.375052	0.145968	1.45507	0.877623	2.41245
PRKAR2A	0.0313165	0.605895	1.03181	0.916083	1.16216
CSNK2A1P	0.0989456	0.26538	1.10401	0.927581	1.31399
XRRA1	-0.144474	0.401033	0.865477	0.617755	1.21254
C20orf56	-0.0909287	0.122128	0.913083	0.81366	1.02465
C20orf54	0.0957803	0.0642416	1.10052	0.99435	1.21802
TXNIP	-0.0977693	0.172122	0.906858	0.788116	1.04349
SLC36A4	0.162519	0.0968936	1.17647	0.971071	1.42532
LOC389791	0.0693952	0.433473	1.07186	0.900997	1.27512
ZNF876P	-0.150558	0.109414	0.860228	0.715415	1.03435
MLF1	0.0256036	0.643919	1.02593	0.920386	1.14359
QPRT	0.059375	0.581866	1.06117	0.859024	1.31089
IFT140	-0.00282431	0.979962	0.99718	0.799941	1.24305
MLF2	-0.113961	0.534574	0.892293	0.622747	1.27851
TMEM14C	0.202167	0.232358	1.22405	0.878441	1.70564
FAM157A	0.201245	0.0566498	1.22292	0.994319	1.50409
FANCF	0.224461	0.207832	1.25165	0.882656	1.7749
MECOM	0.150375	0.0884399	1.16227	0.977634	1.38178
ITGA2B	0.0115899	0.892081	1.01166	0.855694	1.19605
RSPH1	0.0762494	0.196134	1.07923	0.961401	1.2115
IFI16	-0.00592776	0.94086	0.99409	0.849991	1.16262
SOX6	0.0758324	0.111054	1.07878	0.98271	1.18425
LOC440944	0.0591193	0.687135	1.0609	0.795659	1.41457
TTC1	0.260666	0.166541	1.29779	0.897056	1.87755
C9orf129	-0.0120745	0.852418	0.987998	0.86998	1.12203
C9orf125	0.067536	0.155854	1.06987	0.974592	1.17446
C9orf122	0.0166761	0.762313	1.01682	0.91266	1.13286
CEPT1	0.0379482	0.819656	1.03868	0.749548	1.43934
KIAA1267	0.0874842	0.530297	1.09143	0.830485	1.43435
RTCD1	0.477321	0.0303571	1.61175	1.04633	2.48273
CFHR2	-0.0722872	0.0463696	0.930264	0.866398	0.998838
CFHR3	-0.0944482	0.00330493	0.909875	0.854312	0.969051
CLIC4	0.170012	0.156631	1.18532	0.936853	1.49968
CLIC5	0.0372215	0.524696	1.03792	0.925462	1.16405
CLIC2	0.098062	0.274664	1.10303	0.925074	1.31522
CLIC3	0.0623146	0.247068	1.0643	0.957719	1.18274
CFHR4	-0.0725362	0.0238771	0.930032	0.873307	0.990441
CFHR5	-0.0567615	0.0583594	0.944819	0.890893	1.00201
KIAA0020	0.430051	0.0178777	1.53734	1.07694	2.19455
TMEM147	0.164331	0.149043	1.1786	0.942815	1.47336
ASGR1	-0.0714501	0.164987	0.931043	0.84172	1.02984
ASGR2	-0.0788267	0.130514	0.9242	0.834433	1.02362
PCDHA1	0.0319923	0.4707	1.03251	0.946547	1.12628
RIT1	0.637723	4.69849e-05	1.89217	1.39184	2.57234
TMEM141	0.0828917	0.447014	1.08642	0.877425	1.34521
FOXL1	0.108356	0.077089	1.11444	0.988293	1.2567
SF1	0.560377	0.0998624	1.75133	0.898452	3.41383
PKIB	0.127768	0.00353629	1.13629	1.0428	1.23815
TMEM149	0.00530627	0.949269	1.00532	0.853719	1.18384
API5	0.199458	0.427196	1.22074	0.746098	1.99734
KRTCAP3	-0.0496806	0.163096	0.951533	0.887369	1.02034
NUMBL	0.116294	0.246573	1.12333	0.922731	1.36753
RTKN2	0.0958326	0.0932219	1.10057	0.984068	1.23088
RNF180	-0.0416907	0.480245	0.959166	0.854323	1.07688
P2RX7	-0.0401524	0.483733	0.960643	0.858536	1.07489
SECISBP2L	-0.0630633	0.481354	0.938884	0.787728	1.11905
HAS2	0.0266383	0.638934	1.027	0.918844	1.14788
KIAA1199	0.0318883	0.436183	1.0324	0.952773	1.11869
HLA.DPA1	-0.000347594	0.996262	0.999652	0.864343	1.15614
ZSWIM3	-0.0891688	0.662846	0.914691	0.612612	1.36573
FAM32A	-0.213414	0.359254	0.807822	0.511881	1.27486
KIAA1191	-0.193173	0.251098	0.82434	0.592702	1.1465
ALOX12P2	0.0886902	0.176746	1.09274	0.960797	1.24281
FER1L4	0.0279291	0.542791	1.02832	0.939868	1.1251
CA5B	0.0166939	0.827318	1.01683	0.875205	1.18138
ZNF559	-0.111948	0.225629	0.894091	0.746001	1.07158
VWA1	0.0598475	0.549367	1.06167	0.872779	1.29145
C19orf22	0.0150443	0.921803	1.01516	0.751762	1.37084
C19orf23	-0.00838596	0.93539	0.991649	0.809662	1.21454
C19orf20	-0.107243	0.277338	0.898308	0.740275	1.09008
C19orf21	-0.0133926	0.676265	0.986697	0.92658	1.05071
C19orf26	0.325758	0.000449749	1.38508	1.15466	1.66148
C19orf24	0.06937	0.496781	1.07183	0.877478	1.30924
C19orf25	0.137467	0.244843	1.14736	0.910094	1.44649
MYBL1	0.10075	0.248781	1.106	0.931959	1.31254
NR1D1	0.114292	0.248607	1.12108	0.92324	1.36131
C19orf28	0.229032	0.0574244	1.25738	0.992806	1.59247
C19orf29	-0.258485	0.261945	0.772221	0.491597	1.21304
ITGB1BP1	0.237777	0.0938747	1.26843	0.960403	1.67524
ITGB1BP2	-0.112132	0.130162	0.893926	0.773102	1.03363
ZNF7	0.014231	0.93118	1.01433	0.73437	1.40103
ZNF2	-0.0876222	0.7181	0.916107	0.569301	1.47418
ZNF3	-0.199669	0.346393	0.819001	0.540488	1.24103
CTCFL	-0.213501	0.0727126	0.807751	0.639754	1.01986
PHLDA1	-0.0318825	0.650777	0.96862	0.84373	1.112
RPL31	-0.111549	0.364655	0.894447	0.702771	1.1384
ZNF8	0.144948	0.307416	1.15598	0.875119	1.52698
PCP4L1	-0.0103125	0.810197	0.989741	0.909856	1.07664
C11orf17	0.595834	0.00335319	1.81454	1.21862	2.70188
ZAP70	-0.177574	0.00631747	0.837299	0.737108	0.95111
C11orf10	-0.13768	0.359099	0.871378	0.649258	1.16949
UFSP2	0.0271353	0.885021	1.02751	0.711309	1.48426
OGFR	0.0724338	0.65102	1.07512	0.785517	1.4715
EPM2AIP1	-0.267464	0.0616644	0.765318	0.578111	1.01315
CDC5L	-0.00626079	0.966741	0.993759	0.740404	1.33381
RAC2	-0.0216211	0.755134	0.978611	0.854279	1.12104
RAC3	0.0513133	0.449234	1.05265	0.921644	1.20228
RAC1	0.398557	0.0134508	1.48967	1.086	2.04339
SBDS	-0.111428	0.573905	0.894555	0.606641	1.31912
RCL1	-0.211392	0.0126029	0.809456	0.685596	0.955693
MRPS18A	0.0572375	0.672747	1.05891	0.811915	1.38104
CPLX2	0.04283	0.0908605	1.04376	0.993207	1.09689
ORC3L	-0.125025	0.344765	0.882475	0.680867	1.14378
CPLX1	-0.089859	0.0871582	0.91406	0.824632	1.01319
AP2A1	0.101375	0.593607	1.10669	0.762636	1.60597
AP2A2	0.282965	0.284877	1.32706	0.790072	2.22902
LOC389333	0.13208	0.153353	1.1412	0.951962	1.36805
LILRB3	0.103961	0.180212	1.10956	0.953051	1.29176
FIGNL1	0.191154	0.0806046	1.21065	0.97699	1.50018
PBX3	-0.0323531	0.7367	0.968165	0.801758	1.16911
PBX1	-0.0511541	0.341434	0.950132	0.855095	1.05573
TMOD2	0.00810791	0.932621	1.00814	0.835397	1.2166
MFSD11	0.136088	0.410249	1.14578	0.828761	1.58407
NSUN2	0.193688	0.315342	1.21372	0.831609	1.7714
NSUN5	0.17821	0.198122	1.19508	0.91101	1.56772
NSUN4	0.406987	0.0549295	1.50228	0.991443	2.27634
NSUN7	-0.00423022	0.933	0.995779	0.902262	1.09899
NSUN6	-0.142138	0.204056	0.867501	0.696642	1.08027
TUBG2	0.153771	0.23653	1.16622	0.904077	1.50438
FAM71F2	0.062185	0.50181	1.06416	0.887559	1.2759
PTCH2	-0.117821	0.161679	0.888855	0.753646	1.04832
PCDHGA2	0.0114967	0.797119	1.01156	0.926673	1.10423
SGK269	-0.0435005	0.73037	0.957432	0.747597	1.22616
FAM108B1	0.0383454	0.813894	1.03909	0.755093	1.4299
TBC1D1	0.139936	0.234673	1.1502	0.913153	1.44878
ZXDA	0.0582237	0.61623	1.05995	0.844119	1.33097
PAMR1	-0.0122041	0.857145	0.98787	0.86495	1.12826
RAD9A	-0.0446699	0.759158	0.956313	0.718753	1.27239
ERGIC2	0.282009	0.120333	1.32579	0.928845	1.89237
ERGIC3	0.312811	0.0811665	1.36726	0.961996	1.94326
CDR2L	0.1	0.176805	1.10517	0.95589	1.27776
ERGIC1	0.137078	0.302965	1.14692	0.883609	1.48869
CLEC14A	-0.149403	0.110735	0.861222	0.716768	1.03479
PDF	0.0654041	0.607682	1.06759	0.831694	1.3704
B3GAT3	0.276247	0.0268384	1.31817	1.03219	1.68339
B3GAT2	-0.045891	0.587361	0.955146	0.809258	1.12733
B3GAT1	-0.0129492	0.701104	0.987134	0.923974	1.05461
FAM66C	-0.0841027	0.441259	0.919337	0.742183	1.13878
PER1	-0.295667	0.00264657	0.744035	0.613581	0.902225
CPPED1	-0.175815	0.172109	0.838773	0.651695	1.07955
UXT	-0.0317927	0.843758	0.968707	0.70613	1.32893
CALM2	0.177602	0.387637	1.19435	0.798256	1.78699
CALM3	-0.0435572	0.784643	0.957378	0.700503	1.30845
SPG21	-0.306273	0.183217	0.736186	0.468929	1.15576
CALM1	0.229703	0.224888	1.25823	0.868266	1.82333
GSDMA	0.10851	0.194643	1.11462	0.946041	1.31323
GSDMB	-0.0128133	0.871667	0.987268	0.845121	1.15332
GSDMC	0.179497	0.0043274	1.19662	1.05781	1.35364
GSDMD	0.0248371	0.829531	1.02515	0.817698	1.28523
DLGAP3	0.119739	0.148277	1.1272	0.958295	1.32588
DLGAP4	0.398202	0.0143866	1.48914	1.08255	2.04846
DLGAP5	0.199864	0.0012799	1.22124	1.08137	1.3792
HRH2	0.128704	0.0642465	1.13735	0.992413	1.30346
MBNL2	0.0413784	0.666895	1.04225	0.863254	1.25835
MBNL3	0.00691672	0.898409	1.00694	0.905502	1.11974
PLK3	0.066674	0.482787	1.06895	0.887343	1.28772
A1BG	-0.0865361	0.0297088	0.917102	0.848272	0.991518
TTC8	0.0926768	0.368834	1.09711	0.896327	1.34286
PLK2	0.0336754	0.770001	1.03425	0.825247	1.29618
ZNF720	-0.139104	0.270733	0.870137	0.67933	1.11454
OIP5	0.07817	0.232772	1.08131	0.951013	1.22945
CLCN3	0.0487937	0.602719	1.05	0.873766	1.26179
CLCN2	0.228287	0.0287289	1.25645	1.024	1.54166
CLCN1	0.000977366	0.989811	1.00098	0.861542	1.16298
HRH1	0.203187	0.0480873	1.2253	1.00171	1.4988
CLCN7	0.138534	0.312675	1.14859	0.877745	1.50301
CLCN6	0.0385007	0.775698	1.03925	0.79745	1.35437
CLCN5	-0.119186	0.2673	0.887643	0.719091	1.0957
CLCN4	0.0612713	0.626766	1.06319	0.830537	1.36101
FBXL19	0.167696	0.241698	1.18258	0.893111	1.56586
BRD8	0.192183	0.291156	1.21189	0.848188	1.73155
BRD9	0.423152	0.0150649	1.52677	1.08542	2.14758
PCDHGA1	0.00489767	0.938324	1.00491	0.887664	1.13764
FBXL18	0.166128	0.0901642	1.18072	0.974313	1.43086
BRD4	0.0205932	0.88998	1.02081	0.762473	1.36667
BRD7	0.206202	0.28924	1.229	0.839334	1.79958
BRD1	-0.0197114	0.890228	0.980482	0.741089	1.2972
BRD2	-0.0833961	0.609888	0.919987	0.667814	1.26738
BRD3	0.0663222	0.606956	1.06857	0.829969	1.37577
DNAJA2	-0.028637	0.868522	0.971769	0.692325	1.36401
DNAJA3	-0.0922659	0.60231	0.911863	0.644482	1.29017
DNAJA1	0.17447	0.260507	1.19061	0.878589	1.61345
TGFBR3	-0.140151	0.0391427	0.869227	0.760847	0.993045
DNAJA4	-0.039847	0.523044	0.960936	0.850329	1.08593
GLG1	0.0517138	0.786327	1.05307	0.724566	1.53052
LOC643387	0.522206	0.00509606	1.68574	1.16974	2.42936
PTPN12	0.409997	0.00895333	1.50681	1.10801	2.04916
PTPN11	0.0293664	0.821597	1.0298	0.797809	1.32926
LOC100192378	-0.0693002	0.424979	0.933047	0.786984	1.10622
MYCBP	0.325314	0.0436277	1.38446	1.00934	1.899
PTPN14	0.0699895	0.356754	1.0725	0.924167	1.24463
GALR3	-0.145164	0.0929479	0.864881	0.730144	1.02448
GALR2	0.0626619	0.526936	1.06467	0.87682	1.29276
SETD1B	-0.219454	0.241705	0.802957	0.556077	1.15944
LYAR	0.317074	0.046106	1.3731	1.00549	1.87511
PCDH20	-0.0649148	0.093885	0.937147	0.868609	1.01109
C8orf30A	0.0707241	0.490347	1.07329	0.877884	1.31218
CH25H	-0.0417814	0.449391	0.959079	0.860674	1.06874
C16orf74	0.042883	0.47087	1.04382	0.928969	1.17286
C16orf75	0.129023	0.054763	1.13772	0.997369	1.29781
MRPL27	-0.0876156	0.486668	0.916113	0.71571	1.17263
CSF2RA	0.0508543	0.400743	1.05217	0.934483	1.18468
DMD	0.0490573	0.473576	1.05028	0.918416	1.20108
C16orf71	-0.251155	0.0169461	0.777902	0.632989	0.95599
C16orf72	-0.189441	0.405367	0.827421	0.529579	1.29277
LRFN4	0.00569756	0.930033	1.00571	0.885606	1.14211
C16orf79	-0.170867	0.0395638	0.842934	0.71636	0.991872
GAB1	0.0357132	0.76115	1.03636	0.823196	1.30472
C2orf81	0.0653168	0.448412	1.0675	0.901623	1.26389
C2orf82	-0.0776878	0.0950748	0.925253	0.844587	1.01362
C2orf84	-0.0396885	0.669888	0.961089	0.800787	1.15348
HABP2	-0.0196814	0.617266	0.980511	0.907671	1.0592
C2orf86	-0.0773789	0.43628	0.925539	0.761708	1.12461
C2orf89	-0.00308753	0.937513	0.996917	0.92286	1.07692
C2orf88	-0.0876304	0.219034	0.916099	0.796627	1.05349
NDRG3	0.241982	0.0925408	1.27377	0.960823	1.68865
NDRG4	-0.00918313	0.86543	0.990859	0.891018	1.10189
TBC1D9	0.0752338	0.414968	1.07814	0.899737	1.29191
ZSCAN2	-0.0404495	0.794365	0.960358	0.708493	1.30176
PRAP1	-0.0286582	0.448889	0.971749	0.902279	1.04657
CHD1L	0.328776	0.0169221	1.38927	1.06075	1.81953
HOXA5	0.0258446	0.713905	1.02618	0.893755	1.17823
DNAJB12	-0.249302	0.310668	0.779345	0.481301	1.26195
DNAJB11	0.0656099	0.694853	1.06781	0.769357	1.48204
HOXA4	-0.00627169	0.945848	0.993748	0.829236	1.1909
HLA.DQB1	-0.0195552	0.729301	0.980635	0.877823	1.09549
DNAJB14	0.0814963	0.497451	1.08491	0.857343	1.37288
RNF138	0.114496	0.437538	1.12131	0.83983	1.49713
HOXA3	0.0628659	0.195638	1.06488	0.968169	1.17126
ENOSF1	-0.341988	0.0203934	0.710357	0.532047	0.948426
HOXA2	0.0608372	0.506621	1.06273	0.888065	1.27174
CISD2	0.179768	0.299562	1.19694	0.852248	1.68104
CISD3	-0.0699509	0.605192	0.93244	0.715221	1.21563
CISD1	0.184628	0.201506	1.20277	0.90603	1.5967
CLNS1A	0.0880153	0.584453	1.092	0.796589	1.49697
HOXA1	0.0764518	0.457775	1.07945	0.882186	1.32082
FLJ44635	-0.125924	0.19366	0.881682	0.729206	1.06604
TSHZ2	0.00832414	0.889021	1.00836	0.897096	1.13342
TSHZ3	0.0268327	0.748523	1.0272	0.871784	1.21031
MRC2	0.0889406	0.140867	1.09302	0.970991	1.23037
FOXS1	0.0386675	0.547746	1.03942	0.916307	1.17909
ZNF581	0.141744	0.188089	1.15228	0.933029	1.42306
MCOLN1	-0.0381336	0.839703	0.962584	0.66522	1.39287
ZNF582	-0.161753	0.0172712	0.850652	0.7446	0.971809
TIPARP	0.0727861	0.558991	1.0755	0.842528	1.37289
ZNF584	0.111816	0.559455	1.11831	0.768224	1.62792
ZNF587	-0.0607677	0.613184	0.941042	0.743516	1.19104
HAPLN4	-0.0864648	0.0970411	0.917168	0.828124	1.01579
ZNF589	0.226383	0.0882711	1.25406	0.966653	1.62691
U2AF2	0.501763	0.054602	1.65163	0.990146	2.75503
THSD1	-0.0782936	0.255255	0.924693	0.808014	1.05822
SGK494	-0.143093	0.176472	0.866673	0.70428	1.06651
TMEM115	0.300018	0.174775	1.34988	0.8752	2.08202
ZFP161	-0.184446	0.302224	0.831565	0.585754	1.18053
RELA	0.0760501	0.802471	1.07902	0.594632	1.95798
LPAR6	0.029495	0.794772	1.02993	0.824692	1.28626
LSM12	0.255922	0.253695	1.29165	0.832329	2.00445
PSD	-0.0517057	0.455874	0.949608	0.828935	1.08785
UXS1	0.13607	0.395349	1.14576	0.837191	1.56807
CAMKK2	-0.12822	0.542099	0.87966	0.582492	1.32843
CAMKK1	-0.044743	0.641158	0.956243	0.792236	1.1542
HOXA9	0.0821441	0.351891	1.08561	0.913199	1.29058
LOC84856	0.117392	0.0523059	1.12456	0.99883	1.26612
LPAR5	0.0924644	0.241807	1.09687	0.939538	1.28056
ZP3	0.0981598	0.166343	1.10314	0.959978	1.26765
LOC441046	0.209527	0.0230281	1.2331	1.02927	1.47728
TMEM123	0.127438	0.260806	1.13591	0.90966	1.41844
MTRF1L	0.264035	0.158118	1.30217	0.902475	1.8789
MYO1G	-0.021491	0.742306	0.978738	0.861054	1.11251
MYO1F	-0.00508624	0.956708	0.994927	0.828015	1.19548
MYO1E	-0.191507	0.0233134	0.825714	0.699783	0.974307
MYO1D	0.0134421	0.84886	1.01353	0.88267	1.1638
MYO1C	-0.0898236	0.509978	0.914092	0.699755	1.19408
MYO1B	-0.181855	0.0545664	0.833722	0.692621	1.00357
MYO1A	0.0140623	0.74198	1.01416	0.932718	1.10272
GRN	0.319146	0.0445304	1.37595	1.00783	1.87854
LOC100128640	0.197165	0.0781561	1.21795	0.978029	1.51671
RPL36AL	-0.0378669	0.791118	0.962841	0.727542	1.27424
RAET1G	0.15772	0.135855	1.17084	0.951657	1.4405
KIAA0391	-0.042557	0.810082	0.958336	0.677304	1.35598
CHMP7	-0.0181311	0.926102	0.982032	0.669469	1.44053
CHMP6	-0.0738299	0.65997	0.92883	0.668488	1.29056
BCR	-0.0440983	0.779669	0.95686	0.702538	1.30325
CTPS2	0.213009	0.173427	1.2374	0.910573	1.68152
NDC80	0.177464	0.0125685	1.19418	1.03883	1.37277
HOXA13	0.00355546	0.93507	1.00356	0.921289	1.09318
HOXA10	0.0203435	0.570932	1.02055	0.951212	1.09495
PPIAL4C	0.017019	0.91298	1.01716	0.749596	1.38024
FAM188A	0.12198	0.363135	1.12973	0.868566	1.46942
FAM160B1	-0.233823	0.163543	0.791502	0.569639	1.09978
FAM160B2	-0.091329	0.582668	0.912717	0.658964	1.26419
RAD54B	0.225822	0.0512885	1.25335	0.998737	1.57288
GALNTL4	0.130755	0.0948835	1.13969	0.977569	1.32869
TSSK4	0.0351092	0.743103	1.03573	0.839585	1.27771
GALNTL1	-0.0960417	0.10033	0.908426	0.810103	1.01868
LSM11	-0.00979699	0.945254	0.990251	0.748691	1.30975
ZNF323	-0.00356212	0.959594	0.996444	0.868171	1.14367
GALNTL2	-0.127653	0.0414625	0.880159	0.778516	0.995072
SF3B1	0.0822142	0.669126	1.08569	0.744644	1.58293
TUSC2	0.0808558	0.617295	1.08421	0.78955	1.48885
SRI	0.156313	0.111435	1.16919	0.964489	1.41734
SUN1	-0.133289	0.327016	0.875213	0.670439	1.14253
SRL	-0.314756	0.000580408	0.729967	0.610145	0.87332
SRM	0.203344	0.0860114	1.22549	0.971613	1.54571
SRR	-0.251579	0.0294104	0.777572	0.620035	0.975135
LGALS9	0.1015	0.220882	1.10683	0.940818	1.30214
LGALS8	-0.0294942	0.821084	0.970937	0.751932	1.25373
LGALS3	0.138539	0.0173008	1.14859	1.02476	1.28739
LGALS2	0.0104731	0.80935	1.01053	0.928108	1.10027
LGALS1	0.0697126	0.368564	1.0722	0.921047	1.24816
LGALS4	0.0372774	0.275632	1.03798	0.970697	1.10993
RNF114	0.266428	0.283151	1.30529	0.802428	2.12329
AKIRIN2	-0.188085	0.156355	0.828545	0.638803	1.07464
AKIRIN1	0.480706	0.0020955	1.61722	1.19059	2.19672
EIF2AK1	0.034567	0.897953	1.03517	0.610359	1.75566
ERCC6L	0.173552	0.0137463	1.18952	1.03613	1.36562
EIF2AK3	-0.0153803	0.902131	0.984737	0.77065	1.2583
EIF2AK2	0.211269	0.127847	1.23524	0.941126	1.62128
TDG	0.13618	0.383312	1.14589	0.843687	1.55634
EIF2AK4	-0.447893	0.00630763	0.638973	0.463341	0.88118
HN1	0.242029	0.00740783	1.27383	1.06704	1.5207
SMS	0.724146	1.60117e-05	2.06297	1.48464	2.86659
NMB	-0.00180426	0.979426	0.998197	0.870291	1.1449
EREG	0.0637587	0.167348	1.06584	0.97361	1.1668
AVPI1	-0.26934	0.0205804	0.763884	0.608162	0.959478
MYO16	-0.0709338	0.219603	0.931524	0.83178	1.04323
TRNT1	0.0684632	0.694834	1.07086	0.76065	1.50758
ASAP1	0.286181	0.00732897	1.33133	1.08005	1.64108
ASAP2	0.114655	0.20655	1.12149	0.938704	1.33986
ASAP3	0.0307689	0.712729	1.03125	0.875448	1.21477
OCRL	0.0840929	0.547149	1.08773	0.827228	1.43027
VSIG10L	0.108064	0.0289899	1.11412	1.01113	1.2276
PLAUR	0.191166	0.00707321	1.21066	1.05343	1.39135
XIST	0.0362133	0.103131	1.03688	0.992692	1.08303
TBX2	-0.0433991	0.603519	0.957529	0.812871	1.12793
KIAA1524	0.152998	0.0195711	1.16532	1.02485	1.32505
LRRC24	-0.115453	0.0617353	0.890962	0.789324	1.00569
KIAA1522	0.196623	0.0612333	1.21729	0.990782	1.49557
MPDU1	-0.136407	0.297838	0.872487	0.674886	1.12794
KIAA1033	0.0603997	0.68583	1.06226	0.792751	1.4234
LOX	0.15457	0.00610921	1.16716	1.04506	1.30351
LPGAT1	0.047334	0.666322	1.04847	0.845509	1.30016
SEMA6D	0.00841469	0.900352	1.00845	0.884001	1.15042
LRRC29	0.05708	0.579188	1.05874	0.865323	1.29539
KIAA1529	-0.043413	0.482437	0.957516	0.848272	1.08083
SH3D20	0.0216486	0.843008	1.02188	0.824816	1.26604
GCNT4	0.0805888	0.202256	1.08393	0.957643	1.22686
PRKX	0.0220596	0.750899	1.0223	0.892136	1.17147
C14orf138	-0.0309803	0.859771	0.969495	0.687508	1.36714
C14orf139	-0.0136031	0.881619	0.986489	0.824779	1.1799
GCNT3	0.110782	0.00363783	1.11715	1.03678	1.20376
GCNT2	0.00759686	0.922425	1.00763	0.864758	1.1741
C14orf135	0.0856742	0.398038	1.08945	0.893137	1.32892
LOC440957	-0.0346503	0.707747	0.965943	0.805889	1.15778
C14orf132	0.0173771	0.724274	1.01753	0.92388	1.12067
ZNF165	-0.0596917	0.452376	0.942055	0.806235	1.10076
LPCAT4	0.168419	0.0441915	1.18343	1.00439	1.39439
LPCAT2	0.158778	0.0162217	1.17208	1.02976	1.33407
LPCAT3	-0.00137849	0.990949	0.998622	0.786984	1.26718
LPCAT1	0.305245	3.13782e-05	1.35696	1.17532	1.56666
SPNS1	0.347815	0.0444102	1.41597	1.00873	1.98762
MID1IP1	0.252725	0.0156121	1.28753	1.04902	1.58026
PIGA	0.144297	0.299648	1.15523	0.87952	1.51736
PIGB	-0.31829	0.0466328	0.727392	0.531615	0.995267
PIGC	0.194963	0.224033	1.21527	0.887529	1.66403
PIGF	0.277865	0.170213	1.32031	0.887616	1.96393
CALCRL	-0.0550914	0.436145	0.946399	0.823863	1.08716
PIGH	0.0851994	0.645353	1.08893	0.757571	1.56524
TBC1D3	-0.0614572	0.535393	0.940393	0.774295	1.14212
MGC70857	-0.0834343	0.42182	0.919951	0.750502	1.12766
PIGK	0.182673	0.204493	1.20042	0.905293	1.59176
PIGL	-0.216394	0.0182031	0.805418	0.673008	0.963877
PIGM	0.358775	0.0488351	1.43157	1.00183	2.04565
PIGN	0.00765242	0.959042	1.00768	0.752467	1.34946
PIGO	0.179494	0.254073	1.19661	0.879004	1.62898
PIGP	-0.312889	0.0197336	0.731331	0.562181	0.951376
PIGS	0.298808	0.0217424	1.34825	1.04457	1.74022
ILKAP	0.244723	0.169957	1.27727	0.900515	1.81164
PIGU	0.425649	0.00218809	1.53058	1.1657	2.00968
PIGV	-0.0887681	0.478923	0.915058	0.715701	1.16995
PIGW	-0.0352844	0.819192	0.965331	0.713319	1.30638
PIGX	0.387432	0.0330821	1.47319	1.0316	2.10382
PIGY	-0.194744	0.315287	0.823045	0.562793	1.20365
PIGZ	0.0585091	0.516194	1.06025	0.888584	1.26509
TMEM80	-0.133033	0.413287	0.875436	0.636521	1.20403
NDFIP2	-0.0422892	0.726908	0.958593	0.756072	1.21536
ELAC1	-0.190146	0.228909	0.826838	0.606595	1.12705
ANKLE1	0.0771691	0.361196	1.08022	0.915325	1.27483
RHPN1	0.105341	0.115868	1.11109	0.974366	1.267
INPPL1	0.240013	0.169142	1.27127	0.902924	1.78987
OLR1	0.0433137	0.349738	1.04427	0.953637	1.14351
RHPN2	0.0326237	0.685595	1.03316	0.882216	1.20993
SRRM1	0.0347381	0.848833	1.03535	0.724362	1.47985
ITGAD	-0.0959455	0.108106	0.908514	0.808171	1.02131
MGST2	-0.261089	0.0290752	0.770212	0.609229	0.973733
SRRM2	-0.182311	0.218467	0.833343	0.623335	1.1141
ITGAE	-0.11671	0.178214	0.889843	0.750796	1.05464
PDK1	0.150797	0.0963864	1.16276	0.973393	1.38897
SEPX1	0.0380473	0.752697	1.03878	0.819859	1.31616
PDK3	0.21538	0.00911081	1.24033	1.05497	1.45827
PDK2	-0.304771	0.0373405	0.737292	0.5534	0.982292
EBP	-0.0407	0.674473	0.960117	0.79404	1.16093
PDK4	-0.116117	0.0345457	0.890371	0.799481	0.991593
LNPEP	0.130435	0.194518	1.13932	0.935548	1.38749
MYO5C	-0.144713	0.119023	0.865271	0.721331	1.03793
ZNF292	0.0988284	0.348073	1.10388	0.897985	1.35698
SEC61A1	0.537783	0.00311216	1.71221	1.19873	2.44564
SEC61A2	-0.0194616	0.86706	0.980727	0.780882	1.23172
ALPL	-0.0857987	0.0656775	0.917779	0.837645	1.00558
PTGS2	0.0637317	0.276501	1.06581	0.950227	1.19544
PECR	-0.214202	0.00531256	0.807185	0.694324	0.938392
DDHD2	-0.0825106	0.482657	0.920802	0.731348	1.15933
TBC1D5	0.0434765	0.810951	1.04444	0.731423	1.4914
NAPRT1	-0.0467254	0.630126	0.954349	0.789067	1.15425
MGST3	-0.0980395	0.500091	0.906613	0.681821	1.20552
ZYG11A	-0.0314568	0.562709	0.969033	0.871122	1.07795
ORC2L	0.0628129	0.680572	1.06483	0.789598	1.43599
OGFRL1	0.197331	0.0593645	1.21815	0.992235	1.49549
PUF60	0.109852	0.363886	1.11611	0.880494	1.41478
SV2B	0.0859288	0.0843098	1.08973	0.988431	1.20141
ZFAND1	-0.0571522	0.706399	0.94445	0.701512	1.27152
MYO5B	-0.0385744	0.699003	0.96216	0.79128	1.16994
TMEM82	-0.0775518	0.0445451	0.925379	0.857947	0.998112
PECI	-0.232161	0.0353232	0.792818	0.638672	0.984168
PPID	0.124093	0.578746	1.13212	0.730544	1.75444
PLVAP	-0.23327	0.0150101	0.79194	0.656224	0.955723
SLC39A13	0.135826	0.464944	1.14548	0.795737	1.64895
SLC39A10	0.297892	0.000729095	1.34702	1.13323	1.60114
SLC39A11	-0.0872336	0.476969	0.916463	0.720621	1.16553
LOC96610	-0.0504956	0.24847	0.950758	0.872622	1.03589
SLC39A14	-0.0818679	0.34277	0.921394	0.778021	1.09119
CEP120	-0.198341	0.186321	0.82009	0.611098	1.10056
MTMR10	-0.48576	0.00625657	0.615229	0.434312	0.871509
EIF1AX	0.195044	0.243918	1.21536	0.875445	1.68727
EIF1AY	-0.0555588	0.129979	0.945956	0.880316	1.01649
NTRK2	-0.0670495	0.140242	0.935149	0.85543	1.0223
NTRK3	-0.154875	0.0863165	0.856523	0.717591	1.02235
ARHGAP23	-0.0333568	0.710431	0.967193	0.811033	1.15342
ARHGAP22	0.0972605	0.214294	1.10215	0.94531	1.28501
ARHGAP21	0.168648	0.223585	1.1837	0.902176	1.55308
ARHGAP20	0.0124791	0.826582	1.01256	0.905598	1.13215
ARHGAP27	0.000729462	0.994003	1.00073	0.827389	1.21039
ARHGAP26	0.0779796	0.50892	1.0811	0.857778	1.36256
ARHGAP25	-0.0887494	0.400241	0.915075	0.744134	1.12528
ARHGAP24	-0.0137914	0.855127	0.986303	0.850578	1.14369
NARFL	-0.0876349	0.617984	0.916095	0.649179	1.29276
ARHGAP29	0.0205033	0.849762	1.02071	0.8256	1.26194
ARHGAP28	0.0675495	0.225872	1.06988	0.959089	1.19348
NFKBIL2	0.20053	0.0207514	1.22205	1.03104	1.44845
LOC150197	0.00628682	0.917832	1.00631	0.893014	1.13397
PCGF1	0.0433731	0.825235	1.04433	0.710628	1.53473
SYDE1	0.0309621	0.736758	1.03145	0.861081	1.23552
DDIT3	0.1087	0.239511	1.11483	0.93013	1.3362
DDIT4	0.134332	0.0817548	1.14377	0.983212	1.33055
NFKBIL1	-0.0460166	0.735514	0.955026	0.731242	1.2473
SLCO4C1	0.0494649	0.151638	1.05071	0.98201	1.12421
NKRF	0.119785	0.523786	1.12725	0.779989	1.62913
PCGF2	0.00188322	0.98243	1.00188	0.847287	1.18469
TMEM84	-0.0905702	0.312051	0.91341	0.766312	1.08874
SMAD2	0.384245	0.0628439	1.46851	0.979624	2.20137
MYSM1	-0.0313867	0.662163	0.969101	0.841827	1.11562
ATG2A	0.0606253	0.720226	1.0625	0.762511	1.48051
LOC162632	-0.00882267	0.8559	0.991216	0.901184	1.09024
ATG2B	-0.121408	0.287231	0.885672	0.708216	1.10759
PPPDE1	0.0895706	0.550476	1.0937	0.815081	1.46757
PPPDE2	0.0365445	0.794106	1.03722	0.788279	1.36478
C1orf38	0.00929127	0.909452	1.00933	0.859994	1.18461
BMP4	0.0302594	0.597227	1.03072	0.921289	1.15315
BMP2	0.131809	0.0698959	1.14089	0.98934	1.31566
BMP1	-0.0743791	0.513939	0.92832	0.742507	1.16063
GPR4	0.00666368	0.951697	1.00669	0.811441	1.24891
C1orf31	0.0582135	0.644202	1.05994	0.827921	1.35698
RLIM	0.164066	0.32328	1.17829	0.850876	1.6317
PCGF6	-0.0805939	0.601762	0.922568	0.681623	1.24868
C1orf35	0.0401965	0.760201	1.04102	0.804184	1.34759
SSFA2	0.0100035	0.921917	1.01005	0.82694	1.23372
FEM1C	0.0176316	0.898641	1.01779	0.775952	1.33499
TERF2	-0.106411	0.634726	0.899055	0.579605	1.39457
TERF1	0.243963	0.129724	1.2763	0.930891	1.74986
ASF1B	0.0824617	0.23978	1.08596	0.94646	1.24601
LOC344595	0.0318289	0.678397	1.03234	0.888146	1.19995
NDUFAF1	-0.463397	0.0038634	0.629143	0.459432	0.861544
FEM1A	-0.61577	0.00765999	0.540225	0.343576	0.849427
GOLGA8A	-0.130121	0.0743857	0.877989	0.761049	1.0129
GOLGA8B	-0.121492	0.134083	0.885598	0.755459	1.03816
LOC100125556	0.17922	0.0809279	1.19628	0.978201	1.46299
PTOV1	-0.0948198	0.493544	0.909537	0.69333	1.19317
RASSF7	0.105561	0.263692	1.11133	0.923535	1.33732
LPPR4	0.0822039	0.18664	1.08568	0.960981	1.22655
LPPR2	0.0190524	0.874028	1.01924	0.80535	1.28992
PMS2L4	0.068566	0.571977	1.07097	0.844317	1.35847
SPRY2	0.142104	0.182321	1.1527	0.935442	1.42041
RSAD2	-0.0205138	0.7767	0.979695	0.850208	1.1289
RSAD1	-0.440578	0.0173371	0.643664	0.447768	0.925264
ATP5C1	-0.100572	0.575482	0.90432	0.635992	1.28586
NFS1	-0.0680078	0.740869	0.934253	0.624335	1.39801
CHD3	-0.0221418	0.757183	0.978102	0.850014	1.12549
CHD2	-0.11404	0.477988	0.892223	0.651127	1.22259
CHD4	0.492648	0.0376655	1.63665	1.02849	2.60441
CHD7	0.212611	0.0652573	1.2369	0.986657	1.55062
CHD6	-0.0222455	0.849633	0.978	0.777073	1.23088
CHD9	-0.0947708	0.377838	0.909581	0.736832	1.12283
CHD8	-0.052394	0.805766	0.948955	0.624991	1.44085
SGCA	-0.0336151	0.511398	0.966944	0.874636	1.06899
CAP1	0.848267	0.000539919	2.3356	1.44451	3.77637
CAP2	0.030723	0.679918	1.0312	0.891162	1.19324
LOC283050	-0.0237513	0.749282	0.976529	0.84416	1.12965
NPC2	0.203046	0.065592	1.22513	0.986988	1.52073
NPC1	0.344069	0.0145675	1.41068	1.07039	1.85914
SKIV2L	0.000969589	0.995912	1.00097	0.690783	1.45044
TNFSF12.TNFSF13	0.0351324	0.580288	1.03576	0.914486	1.17311
C3orf59	0.0978192	0.283737	1.10276	0.922164	1.31873
C3orf58	0.0044791	0.950633	1.00449	0.871692	1.15752
PRKCB	-0.0218336	0.75205	0.978403	0.854464	1.12032
RAB3GAP2	-0.0170594	0.915051	0.983085	0.718557	1.345
IL4R	-0.027599	0.808965	0.972778	0.777754	1.21671
BHLHA15	-0.0331808	0.622777	0.967364	0.847568	1.10409
PIKFYVE	0.12743	0.253832	1.13591	0.91261	1.41384
C3orf52	0.124845	0.0103882	1.13297	1.0298	1.24649
C3orf54	-0.00206057	0.982534	0.997942	0.829822	1.20012
C3orf57	0.00831067	0.86655	1.00835	0.915192	1.11098
CAPS	-0.216208	0.0524496	0.805568	0.647455	1.00229
DYNC1LI1	0.982568	6.93452e-05	2.67131	1.64628	4.33455
DYNC1LI2	0.115732	0.535807	1.1227	0.77832	1.61944
TRPC1	0.0564977	0.404263	1.05812	0.926565	1.20836
EFHC1	0.050079	0.685088	1.05135	0.825342	1.33926
CAPG	0.181912	0.00163698	1.19951	1.07111	1.3433
TPRKB	0.185527	0.24489	1.20385	0.880579	1.6458
ETHE1	-0.0378382	0.757867	0.962869	0.756993	1.22474
PRDM16	0.0488347	0.274487	1.05005	0.961989	1.14617
ABCG1	0.0442384	0.538134	1.04523	0.907919	1.20331
ABCG2	-0.0540678	0.311468	0.947368	0.853195	1.05194
ABCG4	-0.105972	0.337806	0.89945	0.724216	1.11708
ABCG5	-0.0769885	0.0635424	0.9259	0.853579	1.00435
PRDM10	-0.114684	0.525864	0.891648	0.625607	1.27083
PLSCR1	0.0953704	0.249025	1.10007	0.935394	1.29373
ABCG8	-0.019229	0.613696	0.980955	0.910385	1.05699
MPO	-0.0252059	0.802812	0.975109	0.800078	1.18843
HNF4G	0.0737173	0.326714	1.0765	0.929042	1.24737
ELP2	-0.0932047	0.632182	0.911007	0.621978	1.33435
PRKCZ	-0.0585876	0.318204	0.943096	0.840608	1.05808
SPC25	0.177757	0.00805721	1.19453	1.04736	1.36239
TARS2	0.000838372	0.995208	1.00084	0.761269	1.3158
POLRMT	0.0941117	0.565603	1.09868	0.79697	1.51462
MPZ	0.103553	0.0124669	1.1091	1.02258	1.20296
SRBD1	0.114757	0.502604	1.1216	0.801922	1.56872
SGSM2	-0.275112	0.0229211	0.759487	0.599204	0.962645
MCPH1	0.0588925	0.697761	1.06066	0.787938	1.42778
GRPEL1	-0.160119	0.293946	0.852042	0.631825	1.14902
GRPEL2	0.810544	0.00017997	2.24913	1.47169	3.43728
PLRG1	0.0962835	0.632213	1.10107	0.742297	1.63325
SGSM1	0.107528	0.0523392	1.11352	0.998913	1.24128
SF3B14	0.23477	0.239743	1.26462	0.855021	1.87043
KRIT1	0.0777212	0.575184	1.08082	0.823585	1.4184
LRRC27	-0.205538	0.114643	0.81421	0.630728	1.05107
ASPHD1	0.0412558	0.245841	1.04212	0.97198	1.11732
HLX	-0.13154	0.216997	0.876744	0.711506	1.08036
QRSL1	0.23254	0.220327	1.2618	0.869953	1.83015
VOPP1	0.276045	0.0249162	1.31791	1.03541	1.67747
FCER1G	0.152774	0.0585019	1.16506	0.99452	1.36485
AKR1B10	0.0620396	0.0235095	1.064	1.00839	1.12268
BTG3	0.0680957	0.599291	1.07047	0.83034	1.38004
BTG2	0.0136011	0.856368	1.01369	0.874871	1.17455
AKR1B15	0.117091	0.00201508	1.12422	1.0437	1.21095
FAHD1	-0.116399	0.34913	0.89012	0.697631	1.13572
ZNF592	-0.3499	0.12083	0.704758	0.452949	1.09656
SLA2	-0.147096	0.038108	0.863211	0.751168	0.991965
C4orf34	-0.244096	0.0161766	0.783413	0.642088	0.955843
C4orf32	0.0925665	0.34734	1.09699	0.904394	1.33059
C4orf33	0.0341835	0.704606	1.03477	0.867151	1.2348
C4orf31	0.0281106	0.7193	1.02851	0.882328	1.19891
SRD5A3	0.216984	0.0776687	1.24232	0.976233	1.58094
SRD5A2	-0.0880443	0.0184942	0.91572	0.851035	0.985322
SRD5A1	-0.0501484	0.533846	0.951088	0.812099	1.11386
ZFP1	-0.10396	0.309796	0.901261	0.737435	1.10148
C4orf38	0.0949691	0.411486	1.09962	0.876629	1.37935
HELLS	0.0685322	0.269818	1.07094	0.948198	1.20956
ZCCHC3	-0.0209551	0.892194	0.979263	0.723249	1.3259
FAM49A	0.0535472	0.434957	1.05501	0.922306	1.2068
FAM49B	0.327347	0.00624197	1.38728	1.09718	1.75409
ZFP36L2	-0.0278207	0.842451	0.972563	0.739219	1.27956
GGA1	0.0563906	0.748576	1.05801	0.749433	1.49364
GGA3	0.103606	0.570348	1.10916	0.775543	1.5863
GGA2	-0.237961	0.176493	0.788233	0.558208	1.11305
C15orf48	0.0808195	0.0456128	1.08418	1.00158	1.17358
ZNF510	-0.143945	0.226707	0.865935	0.685694	1.09355
C15orf40	-0.103249	0.505124	0.901902	0.665714	1.22189
C15orf41	0.0621287	0.567163	1.0641	0.860133	1.31643
SLC12A6	-0.110157	0.383183	0.895694	0.699255	1.14732
FHOD1	0.0622237	0.514717	1.0642	0.882527	1.28327
FHOD3	0.0837431	0.0551885	1.08735	0.998142	1.18453
ADH6	-0.0705078	0.163165	0.93192	0.843998	1.029
ADH5	0.0178212	0.900728	1.01798	0.769367	1.34693
ADH4	-0.0857561	0.000523039	0.917818	0.874404	0.963387
PKD1	0.0141151	0.917558	1.01422	0.776347	1.32496
NRL	-0.235711	0.0987506	0.790009	0.597177	1.04511
GJC2	-0.00449111	0.951596	0.995519	0.861138	1.15087
C4orf3	0.0595082	0.710005	1.06131	0.775575	1.45233
GJC1	0.0358494	0.664748	1.0365	0.881364	1.21894
ZNF138	0.0277468	0.849185	1.02814	0.772411	1.36852
PFKFB1	-0.0396804	0.336184	0.961097	0.886435	1.04205
SPRYD3	0.389887	0.0557934	1.47681	0.990401	2.20212
PRKACA	-0.423609	0.00838584	0.65468	0.4778	0.89704
ERICH1	0.0475775	0.751823	1.04873	0.780908	1.4084
NUAK2	0.0471277	0.542755	1.04826	0.900656	1.22004
PRKACB	0.266117	0.045324	1.30489	1.00556	1.69333
PSMB7	-0.117402	0.417563	0.889227	0.669482	1.1811
PSMB6	-0.0834971	0.532497	0.919894	0.707742	1.19564
PSMB5	0.322723	0.116278	1.38088	0.923109	2.06567
C14orf119	0.342922	0.0748518	1.40906	0.966204	2.05489
PSMB3	-0.0645436	0.606786	0.937495	0.733198	1.19872
PSMB2	0.519523	0.00388563	1.68123	1.18159	2.39214
PSMB1	-0.0893568	0.504226	0.914519	0.703566	1.18872
LOC100128842	-0.02618	0.746167	0.97416	0.831356	1.14149
TNFSF10	-0.0442842	0.558348	0.956682	0.824831	1.10961
PFKFB2	0.0695397	0.441011	1.07201	0.898206	1.27946
LMBR1L	-0.137479	0.487891	0.871553	0.591007	1.28527
HDHD3	-0.19343	0.181334	0.824127	0.620606	1.09439
HDHD2	-0.113485	0.576648	0.892717	0.599359	1.32966
LRRC23	0.121312	0.251136	1.12898	0.917709	1.38888
C20orf72	0.094657	0.616492	1.09928	0.758981	1.59216
PFKFB4	0.309683	6.23279e-06	1.36299	1.19166	1.55896
PNMA1	0.249144	0.0114175	1.28293	1.05771	1.5561
TDGF1	-0.0161155	0.640858	0.984014	0.919593	1.05295
TDGF3	-0.0551356	0.295228	0.946357	0.853529	1.04928
LOH3CR2A	-0.038305	0.677099	0.962419	0.803649	1.15256
RMI1	0.177206	0.117415	1.19388	0.95636	1.49038
CORO6	0.0232155	0.744579	1.02349	0.890077	1.17689
CORO7	0.113874	0.427222	1.12061	0.846	1.48436
KLHDC5	0.0890787	0.506604	1.09317	0.84046	1.42186
SFRS9	0.32387	0.114453	1.38247	0.924715	2.06682
KCNK5	0.00658333	0.893925	1.00661	0.913762	1.10888
BDNFOS	-0.140614	0.107243	0.868825	0.732189	1.03096
KCNK7	0.0218124	0.807537	1.02205	0.857543	1.21812
FAM155B	0.0969392	0.0506105	1.10179	0.999742	1.21426
CRY1	0.0233276	0.820546	1.0236	0.836752	1.25218
CRY2	-0.351926	0.00270166	0.703332	0.558856	0.885158
FAM155A	0.0443693	0.554988	1.04537	0.902173	1.21129
SULT2A1	-0.0601358	0.0497214	0.941637	0.886744	0.999927
C9orf140	0.145531	0.0168285	1.15665	1.02655	1.30324
C9orf142	0.0410846	0.692476	1.04194	0.85	1.27722
GLTP	0.21072	0.272886	1.23457	0.847083	1.7993
NACC2	0.153918	0.221773	1.16639	0.911207	1.49305
ACOT11	0.063539	0.19439	1.0656	0.968094	1.17293
ACOT12	-0.09416	0.0177611	0.910137	0.84197	0.983823
ACOT13	-0.12298	0.36516	0.884281	0.677633	1.15395
VPS13A	0.0275937	0.77908	1.02798	0.847722	1.24656
LOC100128788	-0.0990545	0.253243	0.905693	0.764157	1.07344
VPS13C	0.021065	0.848042	1.02129	0.823329	1.26684
VPS13B	0.048297	0.705373	1.04948	0.817033	1.34807
BEX5	-6.17186e-05	0.999082	0.999938	0.900147	1.11079
BEX4	0.0183003	0.797031	1.01847	0.885893	1.17089
BEX2	0.028118	0.383399	1.02852	0.965502	1.09564
BEX1	-0.0420339	0.27842	0.958837	0.888657	1.03456
UBAP2	0.285676	0.0784825	1.33066	0.967987	1.82922
TXLNG	0.0713201	0.263021	1.07392	0.947841	1.21678
NUP160	0.154313	0.28793	1.16686	0.877834	1.55104
ELTD1	-0.0302942	0.782992	0.97016	0.78202	1.20356
N4BP3	0.216383	0.00330295	1.24158	1.07469	1.43438
CRYM	-0.0268106	0.620565	0.973546	0.875503	1.08257
TMEM163	0.0418606	0.298352	1.04275	0.963646	1.12835
TMEM165	0.314812	0.0299255	1.37	1.03109	1.82032
SULT1A3	0.107191	0.324183	1.11315	0.89951	1.37752
ME2	0.264682	0.0370916	1.30302	1.01597	1.67116
EVI2A	-0.000328048	0.996766	0.999672	0.853026	1.17153
SERPINA5	-0.0805901	0.0643147	0.922572	0.847071	1.0048
EVI2B	-0.0129251	0.87308	0.987158	0.842396	1.1568
FOXN2	0.100234	0.375526	1.10543	0.885629	1.37978
FOXN3	-0.0690431	0.599628	0.933286	0.721206	1.20773
SUGT1P1	0.275317	0.0120494	1.31695	1.06225	1.63271
FAM27A	0.114159	0.0538525	1.12093	0.99811	1.25886
NICN1	-0.0348262	0.816617	0.965773	0.71952	1.29631
WDR1	0.0732863	0.725994	1.07604	0.714215	1.62116
UGT1A5	0.0101326	0.84347	1.01018	0.913525	1.11707
COL14A1	0.00474795	0.912871	1.00476	0.922839	1.09395
ZNF799	-0.218702	0.102899	0.803561	0.617842	1.04511
GRIN2C	-0.224524	0.0248665	0.798896	0.656603	0.972026
GNA14	-0.196324	0.00265735	0.821746	0.722975	0.934011
GNA15	0.132572	0.0935756	1.14176	0.977864	1.33313
GNA12	0.465705	0.00124717	1.59314	1.20073	2.11379
GNA13	0.213499	0.191718	1.238	0.898502	1.70578
GRIN2D	0.180878	0.00553471	1.19827	1.05452	1.36161
GNA11	0.00954376	0.888869	1.00959	0.883098	1.1542
NOL9	0.164401	0.254074	1.17869	0.888588	1.56349
PRKAR1A	-0.137655	0.286216	0.871399	0.676624	1.12224
IFFO1	-0.239869	0.0969241	0.786731	0.592686	1.04431
ZFP64	0.570274	0.00434769	1.76875	1.19523	2.61748
IFFO2	0.0787294	0.490695	1.08191	0.864882	1.3534
PRKAR1B	0.144221	0.101412	1.15514	0.972055	1.37271
MFGE8	0.0312136	0.722419	1.03171	0.868483	1.2256
SH2B1	-0.296255	0.120898	0.743597	0.51139	1.08124
IL6ST	0.00528402	0.894666	1.0053	0.92966	1.08709
SBF1	0.14572	0.265067	1.15687	0.895346	1.49479
SBF2	0.0342307	0.742255	1.03482	0.843855	1.26901
SERPINA7	-0.0402559	0.169506	0.960544	0.906932	1.01732
PCNT	-0.0225614	0.882464	0.977691	0.72495	1.31855
SAR1A	0.0544634	0.838869	1.05597	0.624689	1.78502
DBN1	0.0907649	0.176101	1.09501	0.960087	1.2489
SAR1B	-0.05923	0.555219	0.94249	0.774138	1.14745
TPPP	-0.0231852	0.656617	0.977082	0.882147	1.08223
ADD2	0.0587302	0.477645	1.06049	0.90179	1.24712
OGDH	-0.141383	0.304922	0.868157	0.662666	1.13737
SIN3A	-0.227737	0.207758	0.796334	0.558748	1.13494
ADD1	-0.00313813	0.98791	0.996867	0.664299	1.49593
CDC73	0.262598	0.104274	1.3003	0.947213	1.78502
C11orf35	-0.246077	0.0337395	0.781862	0.622982	0.981262
C11orf31	0.0309828	0.823209	1.03147	0.785986	1.35362
C11orf30	0.0330347	0.779509	1.03359	0.820175	1.30253
R3HDM1	0.174205	0.38516	1.1903	0.803354	1.76362
UPP1	0.177438	0.0453421	1.19415	1.00369	1.42077
ZNF418	-0.0381458	0.534562	0.962573	0.853399	1.08571
LOC100134713	0.295722	0.0425462	1.3441	1.00999	1.78873
LMBRD2	0.0199534	0.806941	1.02015	0.869289	1.1972
ANKRD20B	0.00260312	0.976008	1.00261	0.846162	1.18798
ZFP62	-0.0455557	0.776709	0.955466	0.697411	1.30901
RPL13AP20	0.0604809	0.469834	1.06235	0.901647	1.25169
SRFBP1	0.175691	0.149594	1.19207	0.938682	1.51386
BCAT2	-0.00907882	0.914634	0.990962	0.839393	1.1699
BCAT1	0.335545	8.62641e-05	1.3987	1.18299	1.65375
LOC283267	-0.0195247	0.895923	0.980665	0.731936	1.31392
MACROD2	0.012493	0.851186	1.01257	0.888674	1.15374
MACROD1	-0.168484	0.0274913	0.844945	0.727398	0.981486
MYH7B	-0.0536475	0.363804	0.947766	0.844146	1.06411
GBA2	-0.0479552	0.801481	0.953176	0.65588	1.38523
AKAP5	-0.0194298	0.801302	0.980758	0.843032	1.14098
AKAP6	-0.187712	0.0201134	0.828854	0.707509	0.97101
AKAP7	0.0265688	0.745745	1.02692	0.874567	1.20583
DBNL	0.283241	0.106713	1.32743	0.940922	1.87269
AKAP1	-0.104612	0.49737	0.900674	0.665816	1.21837
AKAP2	0.00669237	0.915943	1.00671	0.889066	1.13993
AKAP3	-0.13248	0.0876684	0.87592	0.752376	1.01975
ORC1L	0.170526	0.0100787	1.18593	1.04147	1.35042
C1orf135	0.19048	0.0182403	1.20983	1.03286	1.41712
PIPOX	-0.0830582	0.0779508	0.920298	0.839112	1.00934
AKAP8	-0.168642	0.47609	0.844811	0.531274	1.34339
AKAP9	-0.0670359	0.452643	0.935162	0.78507	1.11395
EIF2A	0.323585	0.114059	1.38207	0.925183	2.06459
ZNF416	-0.0241818	0.860456	0.976108	0.745434	1.27817
PPIP5K1	-0.0999774	0.462062	0.904858	0.693216	1.18111
CYP26A1	-0.0419909	0.34734	0.958878	0.878476	1.04664
CCDC117	-0.0634334	0.6332	0.938537	0.723284	1.21785
PSTK	-0.0844903	0.507791	0.918981	0.715673	1.18004
WSCD1	0.0366985	0.495342	1.03738	0.93352	1.15279
TUBE1	-0.0508239	0.580897	0.950446	0.793535	1.13838
PHPT1	0.00254551	0.979715	1.00255	0.823925	1.2199
SMC1A	0.19487	0.117056	1.21515	0.952344	1.55049
RLF	0.229608	0.0785206	1.25811	0.974156	1.62483
NFU1	-0.0559991	0.761462	0.94554	0.658651	1.35739
TMEM170B	-0.0549839	0.557542	0.9465	0.787627	1.13742
RRP1B	-0.147644	0.44604	0.862738	0.590144	1.26125
NOVA2	-0.0720415	0.481908	0.930492	0.761225	1.1374
NOVA1	0.0627406	0.174639	1.06475	0.972536	1.16571
LOC255167	-0.060137	0.0253057	0.941636	0.893299	0.992587
HSP90B1	0.111503	0.428679	1.11796	0.848213	1.47348
MCF2L	-0.158528	0.0965324	0.853399	0.707874	1.02884
SMC1B	0.0255087	0.610782	1.02584	0.929858	1.13172
KRR1	0.0664174	0.705015	1.06867	0.757711	1.50725
TMEM132E	-0.118176	0.0666598	0.88854	0.783118	1.00815
FAM64A	0.0439534	0.404605	1.04493	0.942319	1.15872
TMEM132A	0.0714675	0.212648	1.07408	0.959903	1.20184
LOC100130015	-0.132888	0.104231	0.875564	0.745874	1.0278
PEG10	-0.00437469	0.849831	0.995635	0.951552	1.04176
OVGP1	0.0133304	0.833688	1.01342	0.89485	1.1477
STRN	0.0575965	0.356167	1.05929	0.937303	1.19715
TAS1R3	0.0202799	0.76655	1.02049	0.892614	1.16668
CETN3	0.216872	0.262261	1.24218	0.850197	1.8149
CETN2	0.065191	0.668147	1.06736	0.792265	1.43798
CCL28	0.0147578	0.777655	1.01487	0.916058	1.12433
FAM92A1	-0.0450565	0.525463	0.955943	0.831821	1.09859
DIO1	-0.0384213	0.32397	0.962307	0.891572	1.03866
DIO2	-0.00415821	0.915986	0.99585	0.921811	1.07584
DIO3	-0.0972102	0.140716	0.907365	0.797283	1.03265
CCL21	-0.0216221	0.491635	0.97861	0.920126	1.04081
CCL20	0.0940522	0.0174652	1.09862	1.01663	1.18722
CCL23	-0.162674	0.1231	0.849868	0.69111	1.0451
CCL22	-0.0656415	0.293418	0.936466	0.828537	1.05846
CCL25	-0.0507165	0.167809	0.950548	0.884454	1.02158
ALPK1	-0.0948893	0.316558	0.909474	0.755346	1.09505
SLC23A1	0.0263148	0.642868	1.02666	0.918591	1.14745
ALPK3	0.103673	0.059672	1.10924	0.995783	1.23562
ALPK2	-0.00503983	0.90576	0.994973	0.915325	1.08155
TRIOBP	-0.174678	0.234038	0.839728	0.629788	1.11965
C8orf48	0.0690091	0.456576	1.07145	0.89345	1.2849
C8orf47	0.00326601	0.923177	1.00327	0.938836	1.07213
C8orf46	-0.11138	0.0387318	0.894598	0.804937	0.994248
C8orf45	0.0658606	0.507901	1.06808	0.878887	1.29799
C8orf44	0.000687583	0.995543	1.00069	0.786199	1.27369
PHRF1	0.233629	0.278021	1.26318	0.828209	1.92658
C8orf42	0.025145	0.69557	1.02546	0.904114	1.1631
C8orf41	0.106564	0.558334	1.11245	0.77859	1.58947
C8orf40	-0.238636	0.0179781	0.787702	0.646416	0.959869
CDC45	0.137587	0.0275875	1.1475	1.0153	1.29692
CUX2	-0.0741949	0.0352039	0.928491	0.866542	0.994868
FAM70A	0.131655	0.0254082	1.14071	1.01634	1.28031
FAM70B	-0.059875	0.530008	0.941882	0.781341	1.13541
BRF2	-0.0339891	0.818667	0.966582	0.722841	1.29251
UBE2L6	0.0729843	0.460012	1.07571	0.886363	1.30551
BRF1	0.233915	0.250217	1.26354	0.848054	1.88258
FSIP1	0.109209	0.107933	1.1154	0.976343	1.27425
DNAJC8	0.338392	0.114608	1.40269	0.92131	2.13559
DNAJC9	0.0145747	0.92149	1.01468	0.759369	1.35583
MB	-0.0560216	0.262067	0.945519	0.857337	1.04277
DNAJC4	-0.065076	0.481256	0.936996	0.781784	1.12302
DNAJC5	0.379774	0.0316678	1.46195	1.0339	2.06723
DNAJC6	0.192285	0.0011771	1.21202	1.0791	1.36131
DNAJC7	0.206511	0.248394	1.22938	0.865758	1.74573
DNAJC1	0.268516	0.0859026	1.30802	0.962789	1.77705
DNAJC2	0.155707	0.411572	1.16848	0.805775	1.69446
DNAJC3	0.057477	0.677093	1.05916	0.808123	1.38818
CYP4F12	-0.135641	0.0124321	0.873156	0.785058	0.97114
ZNF701	0.0477596	0.508005	1.04892	0.9106	1.20825
NTRK1	-0.311556	0.0361887	0.732307	0.547136	0.980146
GOSR2	0.273703	0.211779	1.31482	0.85564	2.02043
SLC18A2	-0.0853009	0.400888	0.918236	0.752523	1.12044
PTPRVP	0.0961324	0.47929	1.1009	0.843496	1.43687
GOSR1	-0.348602	0.123186	0.705674	0.453017	1.09924
RRP15	0.265948	0.126203	1.30467	0.927832	1.83455
CCDC97	0.447099	0.0165962	1.56377	1.08469	2.25444
RALBP1	0.0647764	0.682115	1.06692	0.782549	1.45463
NRN1	-0.0444195	0.532643	0.956553	0.831982	1.09978
MAP3K6	0.122466	0.16925	1.13028	0.949187	1.34593
SSB	0.58303	0.00290852	1.79146	1.22044	2.62964
RAP1B	0.280434	0.221478	1.3237	0.844399	2.07507
RAP1A	0.523922	0.00782125	1.68864	1.14779	2.48434
PPP1R8	0.262012	0.288683	1.29954	0.800923	2.10858
ZNF831	-0.185377	0.00517017	0.830791	0.729561	0.946068
TRIM46	0.0408996	0.630835	1.04175	0.881692	1.23086
ZNF833	-0.110998	0.279456	0.89494	0.731873	1.09434
MAP3K4	0.0312702	0.86513	1.03176	0.719231	1.4801
ZNF837	-0.165486	0.115146	0.847481	0.689796	1.04121
TRIM47	0.013765	0.870555	1.01386	0.859163	1.19641
NCRNA00219	-0.0969747	0.399648	0.907579	0.724234	1.13734
SLC23A2	-0.141733	0.061381	0.867853	0.748094	1.00678
LOC643677	-0.156475	0.121937	0.855153	0.701343	1.0427
IPO11	0.520206	0.0245466	1.68237	1.06903	2.64763
ZNF410	0.431251	0.0582912	1.53918	0.984977	2.40521
FAM91A1	0.228201	0.126951	1.25634	0.937208	1.68414
MTCP1NB	0.0785575	0.559568	1.08173	0.830836	1.40838
ATOH7	-0.146611	0.105218	0.86363	0.723263	1.03124
ACAT1	-0.305243	0.001012	0.736944	0.614318	0.884049
ACAT2	-0.0579566	0.539241	0.943691	0.784293	1.13548
ZNF573	-0.124357	0.256994	0.883064	0.712211	1.0949
RNF152	-0.0638004	0.448631	0.938192	0.79546	1.10654
CD200R1	0.0976248	0.224618	1.10255	0.941818	1.29071
LIMD1	-0.0660412	0.577623	0.936092	0.741942	1.18105
RNF157	0.0873813	0.0877084	1.09131	0.98717	1.20644
ATOH8	-0.0449421	0.338015	0.956053	0.872075	1.04812
PMEPA1	0.0757867	0.158491	1.07873	0.970884	1.19856
PEX1	0.0127365	0.903042	1.01282	0.825156	1.24316
TMEM177	0.0771351	0.558994	1.08019	0.833944	1.39914
MARVELD3	-0.165384	0.0312976	0.847568	0.729116	0.985263
CTF1	-0.049689	0.4333	0.951525	0.840314	1.07745
MECP2	-0.0389933	0.833732	0.961757	0.668268	1.38414
PEX3	0.0313542	0.796315	1.03185	0.813243	1.30922
PCDHGA5	-0.162868	0.0287297	0.849703	0.734316	0.983223
LDLR	-0.21891	0.0431132	0.803394	0.649834	0.993243
PEX2	0.0522915	0.760975	1.05368	0.752299	1.47581
TRPV4	0.015414	0.717224	1.01553	0.934259	1.10388
RARRES2	-0.115459	0.0917468	0.890957	0.779067	1.01892
TRIM8	-0.140643	0.408161	0.868799	0.622564	1.21243
LOC643719	-0.104976	0.24448	0.900346	0.754457	1.07445
IL2RA	0.0887713	0.125336	1.09283	0.975561	1.2242
IL2RB	-0.035806	0.604818	0.964827	0.842467	1.10496
TRPV6	0.011706	0.804395	1.01177	0.922256	1.10998
RAB33A	-0.1024	0.195561	0.902668	0.773009	1.05408
PEX7	-0.15	0.246052	0.860708	0.668014	1.10899
IL2RG	0.0653062	0.276469	1.06749	0.949037	1.20072
CP110	0.133701	0.209345	1.14305	0.927704	1.40839
NUP210	0.196595	0.079424	1.21725	0.977184	1.5163
SLC17A7	0.101875	0.281911	1.10725	0.919719	1.33301
SLC17A1	-0.0601889	0.237471	0.941587	0.852102	1.04047
SLC17A2	-0.0883704	0.0205079	0.915422	0.849484	0.986477
SLC17A3	-0.027491	0.618582	0.972883	0.87309	1.08408
MDH1B	0.0547831	0.592059	1.05631	0.864509	1.29067
C16orf58	-0.228162	0.196371	0.795995	0.563102	1.12521
C16orf59	0.138305	0.0417021	1.14833	1.00521	1.31182
SETDB2	-0.405727	0.00338949	0.666492	0.508074	0.874306
RARRES3	0.00737375	0.916637	1.0074	0.877481	1.15656
C16orf52	-0.146551	0.233684	0.863682	0.678591	1.09926
CDK5RAP3	-0.26916	0.0904472	0.764021	0.559476	1.04335
CDK5RAP1	-0.00931266	0.971161	0.990731	0.597986	1.64142
C16orf57	0.470061	0.0157355	1.60009	1.09261	2.34329
C16orf54	-0.168524	0.0201396	0.844911	0.732958	0.973963
C16orf55	0.0911114	0.491251	1.09539	0.84508	1.41984
NUDT16L1	-0.0518656	0.747431	0.949456	0.692439	1.30187
KIAA0319L	0.237014	0.134305	1.26746	0.929388	1.72851
ITCH	-0.156356	0.277496	0.855255	0.644971	1.1341
ZNF207	0.555922	0.025981	1.74355	1.06881	2.84424
CCDC144B	-0.140703	0.0812412	0.868748	0.741655	1.01762
CHMP4B	0.259501	0.144877	1.29628	0.914504	1.83744
BAX	0.0707277	0.566252	1.07329	0.84286	1.36671
BAD	0.0246109	0.860077	1.02492	0.779556	1.3475
IARS	0.516914	0.000897979	1.67685	1.23592	2.27507
BHMT2	-0.0634319	0.20286	0.938538	0.851241	1.03479
PRKCDBP	0.00224092	0.977152	1.00224	0.859745	1.16836
COBLL1	-0.239669	0.00585482	0.786888	0.663567	0.933128
SLC37A2	0.110488	0.217526	1.11682	0.936952	1.33122
CDK18	-0.0167668	0.765498	0.983373	0.880783	1.09791
CDK19	0.0971542	0.427752	1.10203	0.866791	1.40111
PMPCA	0.0744832	0.584389	1.07733	0.824972	1.40688
TOB2	-0.0577906	0.669856	0.943848	0.72364	1.23107
CDK12	0.0801938	0.624689	1.0835	0.785771	1.49403
CDK13	-0.0198013	0.907802	0.980393	0.701233	1.37069
CDK10	-0.192266	0.196075	0.825088	0.616468	1.10431
SRRT	0.424197	0.0620837	1.52836	0.978795	2.3865
CDK16	0.298902	0.0289248	1.34838	1.0312	1.76311
CDK17	0.0568697	0.672665	1.05852	0.813059	1.37808
CDK14	-0.0399699	0.662148	0.960818	0.803115	1.14949
GPR126	0.0198881	0.738525	1.02009	0.90766	1.14644
GPR124	-0.00623955	0.932873	0.99378	0.85948	1.14906
GPR125	-0.0412103	0.59425	0.959627	0.824615	1.11675
GZF1	0.174984	0.457024	1.19123	0.751159	1.88911
GPR120	0.0706022	0.358295	1.07315	0.923084	1.24762
ATP6V1B1	0.0223993	0.687909	1.02265	0.916776	1.14076
ATP6V1B2	0.199123	0.182307	1.22033	0.910733	1.63518
AASDH	0.0926286	0.552175	1.09705	0.808358	1.48885
PIP5KL1	-0.0231635	0.827719	0.977103	0.793125	1.20376
GPR128	-0.0105426	0.831823	0.989513	0.897769	1.09063
LOC723972	0.104369	0.474061	1.11001	0.834124	1.47714
MTA3	0.116685	0.437231	1.12377	0.837196	1.50843
VIPAR	0.0284049	0.885289	1.02881	0.699427	1.51332
STL	-0.0394812	0.685649	0.961288	0.794012	1.16381
KCNAB1	-0.158094	0.172894	0.85377	0.680154	1.0717
ZNF304	-0.0412175	0.686903	0.95962	0.785335	1.17258
ZNF302	-0.210699	0.141936	0.810018	0.61147	1.07304
BFSP1	0.201549	0.0325616	1.2233	1.01688	1.47162
P2RY8	-0.21999	0.00427937	0.802527	0.6901	0.933269
KCNAB3	-0.0617679	0.608723	0.940101	0.742104	1.19093
STS	0.0278978	0.688164	1.02829	0.897323	1.17837
MMP25	-0.0975115	0.259151	0.907092	0.765762	1.07451
MMP24	-0.0224036	0.766527	0.977846	0.843421	1.13369
KCNAB2	0.0294454	0.592485	1.02988	0.924614	1.14714
MTERFD1	0.142811	0.305763	1.15351	0.877663	1.51606
ZC3H13	-0.1868	0.0430516	0.82961	0.692283	0.994178
RPL15	-0.135528	0.439785	0.873255	0.619179	1.23159
TFG	0.296512	0.201107	1.34516	0.853781	2.11934
HVCN1	-0.0154609	0.879115	0.984658	0.806781	1.20175
FBXO17	-0.199505	0.0167484	0.819136	0.695612	0.964595
TOMM34	0.334409	0.0637008	1.39712	0.981119	1.98949
PIH1D1	0.0317631	0.827346	1.03227	0.775949	1.37327
RND1	-0.14522	0.0286792	0.864832	0.759334	0.984987
RND2	-0.00291618	0.9386	0.997088	0.925782	1.07389
RND3	0.0324748	0.670627	1.03301	0.889419	1.19978
NCL	0.873604	0.000512392	2.39553	1.4634	3.92139
SPATA24	0.0988763	0.348033	1.10393	0.897954	1.35715
CTNNBIP1	-0.05854	0.704291	0.943141	0.697085	1.27605
PPP3CA	0.161268	0.333858	1.175	0.847207	1.62962
PPP3CB	0.18744	0.448644	1.20616	0.742724	1.95876
PPP3CC	-0.168513	0.318686	0.84492	0.606692	1.17669
ZNF821	0.0836448	0.555121	1.08724	0.823516	1.43543
LIF	0.109025	0.016273	1.11519	1.02029	1.21891
KIAA1549	0.0266046	0.577133	1.02696	0.935275	1.12764
KIAA1012	-0.0270783	0.788464	0.973285	0.798609	1.18617
X..100133144	-0.169289	0.153989	0.844265	0.668956	1.06552
NCF1	0.0327754	0.603098	1.03332	0.913226	1.1692
KIAA1543	0.0905337	0.355319	1.09476	0.903538	1.32645
LRRC41	0.889674	0.000211979	2.43434	1.52035	3.89777
LRRC40	0.133377	0.231586	1.14268	0.918379	1.42176
LRRC43	-0.108207	0.259429	0.897442	0.743589	1.08313
LRRC42	0.378152	0.00487688	1.45959	1.12172	1.89921
LRRC45	0.00920265	0.929235	1.00925	0.823741	1.23652
MMP23B	0.0347013	0.512319	1.03531	0.933234	1.14855
LRRC47	0.251153	0.260458	1.28551	0.830039	1.9909
HDAC10	0.0318457	0.838023	1.03236	0.760725	1.40098
LRRC49	-0.0819926	0.335323	0.921279	0.779742	1.08851
LRRC48	-0.0776862	0.387891	0.925255	0.77567	1.10369
GPATCH4	0.386818	0.00250015	1.47229	1.14574	1.8919
B3GNT4	0.100754	0.128508	1.106	0.971259	1.25944
B3GNT5	0.0908059	0.140362	1.09506	0.970541	1.23555
B3GNT7	0.102209	0.057539	1.10761	0.996735	1.23083
FNDC8	0.0697959	0.547324	1.07229	0.854254	1.34598
B3GNT1	-0.0450209	0.758383	0.955978	0.717573	1.27359
B3GNT2	0.087722	0.489448	1.09168	0.851269	1.4
B3GNT3	0.0344636	0.358987	1.03506	0.961584	1.11416
FNDC4	0.14213	0.0282053	1.15273	1.0153	1.30875
FNDC5	-0.0389125	0.223721	0.961835	0.903394	1.02406
B3GNT8	0.0412166	0.48686	1.04208	0.927775	1.17046
B3GNT9	0.160951	0.0371153	1.17463	1.00966	1.36655
ADRA2B	-0.303123	0.000426993	0.738509	0.623898	0.874174
ADRA2C	-0.0118583	0.784594	0.988212	0.907658	1.07592
MRPL46	-0.223934	0.0976009	0.799368	0.613315	1.04186
SEC63	-0.0547442	0.72971	0.946727	0.693997	1.29149
PWWP2B	-0.0024339	0.975453	0.997569	0.854308	1.16485
PWWP2A	0.357681	0.0830011	1.43001	0.954355	2.14273
FGFR1	0.0475976	0.467637	1.04875	0.922339	1.19248
STAT4	-0.0845839	0.111344	0.918895	0.82803	1.01973
PCYT1A	0.126567	0.523718	1.13493	0.76914	1.67467
PBRM1	0.144288	0.35851	1.15522	0.848995	1.57189
DAAM1	-0.0319086	0.652383	0.968595	0.843036	1.11285
DAAM2	-0.136357	0.0395007	0.872531	0.766317	0.993467
HLA.DRB1	-0.0583047	0.365495	0.943362	0.831451	1.07034
HLA.DRB6	-0.0117551	0.829093	0.988314	0.888264	1.09963
XAF1	-0.14594	0.0639223	0.86421	0.740576	1.00848
PWP2	0.167765	0.409546	1.18266	0.793784	1.76204
HLA.DRB5	-0.0424306	0.438757	0.958457	0.86085	1.06713
CCDC152	-0.0866508	0.301426	0.916997	0.778024	1.08079
CCDC153	-0.0565498	0.510016	0.945019	0.798688	1.11816
CCDC150	-0.0755094	0.306439	0.927271	0.802345	1.07165
CCDC151	0.0813459	0.315806	1.08475	0.92534	1.27161
GUK1	0.0285053	0.821851	1.02892	0.802823	1.31868
CCDC157	-0.0574812	0.607142	0.94414	0.758358	1.17543
CCDC154	-0.0974855	0.204373	0.907116	0.780337	1.05449
CCDC158	-0.15827	0.0327609	0.853619	0.738182	0.987108
CCDC159	-0.256265	0.0699745	0.773937	0.586581	1.02113
SNX21	-0.10291	0.519432	0.902208	0.659679	1.2339
SYT8	0.0331989	0.413079	1.03376	0.954756	1.11929
LRRC4C	-0.028514	0.692494	0.971889	0.843808	1.11941
LRRC4B	-0.057861	0.502656	0.943781	0.796887	1.11775
MTCH2	-0.208051	0.308627	0.812166	0.544128	1.21224
FN1	0.172507	0.126592	1.18828	0.952359	1.48265
ATP5J	-0.32466	0.026848	0.722773	0.542208	0.963469
SYT1	0.0123534	0.729025	1.01243	0.944085	1.08572
SYT2	-0.0662824	0.259321	0.935866	0.834058	1.0501
SYT6	0.157351	0.122665	1.17041	0.958455	1.42923
SYT7	-0.0325187	0.406999	0.968004	0.896386	1.04534
SYK	0.0769611	0.317574	1.08	0.928707	1.25594
OBFC2B	0.257481	0.0634799	1.29367	0.985654	1.69793
KAZ	-0.0896572	0.200741	0.914245	0.796919	1.04884
OBFC2A	0.25891	0.00552222	1.29552	1.079	1.55548
MEP1A	0.055563	0.098346	1.05714	0.989732	1.12913
TASP1	0.124613	0.327069	1.13271	0.882851	1.45328
TG	-0.0416749	0.432038	0.959182	0.864474	1.06426
PER3	-0.0925639	0.224223	0.911591	0.785185	1.05835
FUBP3	0.105874	0.486434	1.11168	0.82508	1.49784
ATP5L	-0.0558975	0.731557	0.945636	0.687114	1.30142
LOC100133331	-0.11293	0.167077	0.893214	0.760996	1.0484
COLQ	-0.170152	0.0649192	0.843537	0.704106	1.01058
SLC9A3R2	-0.242467	0.0124574	0.78469	0.648794	0.94905
SCHIP1	0.215969	0.0254252	1.24106	1.02692	1.49986
FAM189A2	-0.0907765	0.248907	0.913222	0.782638	1.06559
FAM189A1	0.0216378	0.789083	1.02187	0.872057	1.19743
ZFYVE19	-0.0382287	0.777602	0.962493	0.738224	1.25489
MARCO	0.0192548	0.602705	1.01944	0.948145	1.0961
SAP30	0.362745	0.00348731	1.43727	1.12678	1.83332
TRIM5	0.134622	0.326667	1.1441	0.874254	1.49725
HFE	-0.0486325	0.498854	0.952531	0.827311	1.0967
TCP11L2	0.0644668	0.462373	1.06659	0.898118	1.26667
NES	0.0222403	0.824597	1.02249	0.839932	1.24472
CNTROB	-0.187684	0.289711	0.828877	0.585597	1.17322
PALMD	-0.15747	0.0252004	0.854303	0.744266	0.980608
ANGPT2	0.184788	0.0217786	1.20296	1.02729	1.40868
ANGPT1	0.117787	0.0894261	1.125	0.982026	1.2888
TRIM4	-0.108471	0.50166	0.897205	0.653838	1.23116
MRPL45	-0.0689562	0.678976	0.933368	0.67333	1.29383
PALM2	-0.102191	0.10337	0.902857	0.798386	1.021
ZFPM2	-0.0523074	0.437718	0.949037	0.831593	1.08307
SEPT10	0.14747	0.195556	1.1589	0.926963	1.44886
C1orf53	-0.19623	0.0435357	0.821823	0.67925	0.994322
C1orf52	0.407284	0.042269	1.50273	1.01432	2.22632
C1orf51	0.0215554	0.737481	1.02179	0.900788	1.15904
C1orf50	0.103678	0.461419	1.10924	0.841791	1.46167
C1orf57	0.0373124	0.781011	1.03802	0.79792	1.35036
C1orf56	0.107157	0.373098	1.11311	0.879287	1.40911
C1orf55	0.0135359	0.906126	1.01363	0.809422	1.26935
C1orf54	0.00366008	0.966035	1.00367	0.848055	1.18783
MPZL2	0.143578	0.13263	1.1544	0.957383	1.39195
C1orf59	0.0093658	0.874324	1.00941	0.898803	1.13363
C1orf58	0.0391001	0.602295	1.03987	0.897661	1.20462
LOC647979	-0.0667501	0.733307	0.935429	0.637173	1.3733
ICMT	0.311404	0.0889076	1.36534	0.953735	1.95458
TRIM7	0.0422338	0.488813	1.04314	0.925564	1.17565
NIPA1	0.0218446	0.832573	1.02208	0.834701	1.25153
TBK1	0.138659	0.441399	1.14873	0.807057	1.63506
LAG3	-0.0454327	0.445436	0.955584	0.85033	1.07387
RGP1	0.0795218	0.389872	1.08277	0.903262	1.29795
FCF1	0.415953	0.0390159	1.51581	1.02119	2.25001
MPZL1	0.415245	0.0017752	1.51474	1.16748	1.9653
ATP6V0A1	0.0579027	0.70515	1.05961	0.785034	1.43023
ATP6V0A2	-0.0173821	0.928964	0.982768	0.670631	1.44019
GPR98	-0.0436035	0.454973	0.957333	0.853861	1.07334
GPR97	0.114174	0.0360559	1.12095	1.00745	1.24723
SLC22A15	0.0886759	0.0678856	1.09273	0.993503	1.20186
X..90288	0.0684421	0.161704	1.07084	0.972954	1.17857
GUCA1B	-0.159655	0.0392368	0.852438	0.732397	0.992153
C17orf108	-0.322069	0.0048946	0.724648	0.57903	0.906887
C17orf106	0.0182094	0.885458	1.01838	0.794896	1.30469
C17orf107	-0.0278727	0.709919	0.972512	0.839675	1.12636
C17orf104	-0.0982552	0.358057	0.906418	0.735071	1.11771
C17orf103	0.047472	0.712648	1.04862	0.81452	1.34999
C17orf100	0.0122697	0.910543	1.01235	0.817283	1.25396
C17orf101	0.0213597	0.878031	1.02159	0.777685	1.34199
UNC13A	0.0539332	0.236057	1.05541	0.965336	1.1539
SMPD4	0.043363	0.851738	1.04432	0.662743	1.64558
ATR	0.187189	0.25022	1.20586	0.876436	1.65909
ADAM33	-0.0736326	0.266819	0.929013	0.815789	1.05795
SMPD2	0.210914	0.119199	1.23481	0.947061	1.60998
BRIP1	0.0174584	0.747194	1.01761	0.915124	1.13158
PDE11A	-0.0199565	0.656104	0.980241	0.897812	1.07024
ITGBL1	0.0101742	0.792611	1.01023	0.93644	1.08983
ZDHHC3	-0.0520336	0.856305	0.949297	0.540514	1.66724
ZNF571	-0.151814	0.223656	0.859148	0.672781	1.09714
ATP5A1	-0.0792399	0.646874	0.923818	0.658192	1.29664
HFE2	-0.0573618	0.105086	0.944252	0.88097	1.01208
SASH3	-0.0546076	0.479138	0.946857	0.81396	1.10145
RAB30	0.0330067	0.726915	1.03356	0.858788	1.24389
TTC28	-0.251381	0.0724904	0.777726	0.591137	1.02321
AAMP	0.403678	0.103306	1.49732	0.921267	2.43357
LRRFIP1	-0.00644679	0.96705	0.993574	0.731741	1.3491
TTC25	0.0121206	0.883074	1.01219	0.861222	1.18963
TTC26	0.386658	2.65406e-05	1.47205	1.22909	1.76304
DOT1L	0.132678	0.318745	1.14188	0.879732	1.48215
FUNDC2P2	0.132325	0.108577	1.14148	0.971122	1.34172
FLJ46111	0.0384024	0.763914	1.03915	0.808802	1.3351
TTC22	0.00761605	0.905024	1.00765	0.889151	1.14193
ZNF572	-0.0130449	0.888495	0.98704	0.822507	1.18449
CARS	0.416074	0.00657748	1.516	1.12298	2.04656
PODXL2	0.00366939	0.911855	1.00368	0.940542	1.07105
IL6R	-0.0422609	0.489061	0.95862	0.850449	1.08055
ENO1	0.417054	0.000141799	1.51748	1.22413	1.88114
ENO2	0.116271	0.0271503	1.1233	1.01321	1.24535
ENO3	-0.079148	0.166898	0.923903	0.825821	1.03363
TRAM2	0.0166949	0.900352	1.01684	0.782999	1.3205
SYCP2	-0.0845034	0.331916	0.918969	0.774759	1.09002
NPAT	0.067541	0.596021	1.06987	0.833462	1.37334
TAOK2	-0.224024	0.281441	0.799296	0.531699	1.20157
CNOT6L	-0.134513	0.375737	0.874141	0.649111	1.17718
NDUFS1	0.0660778	0.618551	1.06831	0.823631	1.38568
LLGL2	-0.0662431	0.588339	0.935903	0.736296	1.18962
SLC22A18	0.0662686	0.328715	1.06851	0.935463	1.22049
ACOX2	-0.0953916	0.0844425	0.909017	0.815669	1.01305
ACOX3	0.0252215	0.863181	1.02554	0.76979	1.36627
ACOX1	-0.20459	0.0560576	0.814982	0.660693	1.0053
SLC22A12	0.00290775	0.93253	1.00291	0.937622	1.07275
SLC22A10	-0.0974183	0.0127185	0.907176	0.840253	0.97943
SLC22A11	0.00478477	0.872512	1.0048	0.947758	1.06527
NSMCE1	-0.0179506	0.89072	0.98221	0.760314	1.26886
LOC728613	0.0020004	0.981107	1.002	0.849115	1.18242
CFD	0.0245915	0.687514	1.0249	0.909158	1.15537
OBSCN	0.0560163	0.161033	1.05761	0.977932	1.14379
PFDN1	0.238792	0.251972	1.26971	0.843869	1.91045
PTK2	0.0489757	0.754957	1.05019	0.772149	1.42836
PTK7	0.0401922	0.423802	1.04101	0.943371	1.14876
PTK6	0.0161386	0.717048	1.01627	0.93133	1.10896
RABGAP1	-0.206556	0.215425	0.813381	0.58663	1.12778
PRKAA2	0.098125	0.0239902	1.1031	1.01301	1.20121
PRKAA1	0.138051	0.382352	1.14803	0.842246	1.56484
ITGB3BP	0.251941	0.0469762	1.28652	1.00337	1.64957
PFDN2	0.10869	0.4357	1.11482	0.848227	1.46519
CELF4	0.0727871	0.302805	1.0755	0.93645	1.2352
CYB5B	-0.0424664	0.796481	0.958423	0.694063	1.32347
GAL3ST1	0.00499293	0.889436	1.00501	0.936692	1.0783
POMP	0.0888973	0.549503	1.09297	0.816915	1.46231
GAL3ST4	0.137035	0.0434926	1.14687	1.00401	1.31005
SCARA3	-0.0546245	0.275961	0.946841	0.858218	1.04461
TRPC4	0.0153753	0.826591	1.01549	0.884989	1.16524
XPA	-0.0715296	0.697974	0.930969	0.648687	1.33609
IL18RAP	-0.15332	0.0266398	0.857855	0.749103	0.982396
IL17RD	0.0276579	0.673629	1.02804	0.903888	1.16925
ATG16L1	0.217264	0.389584	1.24267	0.757545	2.03847
ATG16L2	-0.213496	0.0876567	0.807755	0.632229	1.03201
C4orf52	0.155028	0.160387	1.16769	0.940424	1.44988
ARHGDIB	-0.100929	0.374783	0.903997	0.723388	1.1297
C3orf36	-0.113198	0.200533	0.892974	0.75087	1.06197
C3orf35	0.0535774	0.613689	1.05504	0.856895	1.299
C3orf34	0.292223	0.00741665	1.3394	1.08146	1.65886
NANP	0.164291	0.377434	1.17856	0.818297	1.69742
C3orf39	0.160563	0.295881	1.17417	0.868928	1.58665
C3orf38	0.41257	0.119972	1.5107	0.898094	2.54116
MATN3	0.111529	0.0089122	1.11799	1.02834	1.21544
MATN2	-0.078261	0.181282	0.924723	0.82448	1.03715
ENDOG	-0.1303	0.196122	0.877832	0.720464	1.06957
STIL	0.109403	0.184904	1.11561	0.949016	1.31145
PDSS2	0.0786346	0.588837	1.08181	0.813427	1.43874
C15orf62	-0.0611127	0.521814	0.940717	0.780278	1.13415
C15orf63	-0.205117	0.117758	0.814552	0.629945	1.05326
CES3	-0.0831352	0.0467056	0.920227	0.847844	0.998789
CES2	-0.0545395	0.379586	0.946921	0.838453	1.06942
EBF3	-0.240076	0.00164033	0.786568	0.677383	0.913353
EBF2	-0.193669	0.0401751	0.82393	0.68478	0.991356
EBF1	-0.0441537	0.571023	0.956807	0.82127	1.11471
KBTBD10	-0.0912627	0.268978	0.912778	0.776409	1.0731
FFAR2	0.0463208	0.511723	1.04741	0.912068	1.20284
CES8	-0.0354895	0.412602	0.965133	0.886578	1.05065
LMNA	0.0437537	0.740129	1.04472	0.806708	1.35297
BDH2	-0.113719	0.191133	0.892509	0.752602	1.05842
BDH1	-0.176686	0.00154539	0.838043	0.751214	0.934909
DDX23	0.309891	0.21657	1.36328	0.833908	2.22869
DDX21	0.0517883	0.508125	1.05315	0.903395	1.22774
DDX20	0.120986	0.571819	1.12861	0.741981	1.7167
DDX27	0.34038	0.100924	1.40548	0.93584	2.11081
DDX25	-0.0439259	0.674221	0.957025	0.779788	1.17455
DDX24	0.0864609	0.687925	1.09031	0.715034	1.66254
ERBB2	-0.0782225	0.235389	0.924759	0.812672	1.0523
HLA.DMB	0.00454322	0.953021	1.00455	0.863636	1.16846
DDX28	-0.151719	0.334295	0.85923	0.631468	1.16914
UNC13D	-0.014546	0.840934	0.985559	0.855047	1.13599
TSNAX	0.0392243	0.839489	1.04	0.711533	1.52011
OTC	-0.0252804	0.452866	0.975036	0.912754	1.04157
ZNF90	-0.0940126	0.314255	0.910271	0.757968	1.09318
RPL32P3	-0.168993	0.173402	0.844515	0.662129	1.07714
ZNF92	-0.00257542	0.982919	0.997428	0.787932	1.26262
ZNF578	-0.0359902	0.570662	0.96465	0.851819	1.09243
UNC13B	-0.0512657	0.617183	0.950026	0.777023	1.16155
PI4KAP1	-0.0229331	0.841162	0.977328	0.780972	1.22305
FLVCR2	-0.0695866	0.420702	0.932779	0.787439	1.10495
FBXO18	0.230285	0.321269	1.25896	0.798698	1.98445
DCTD	0.107507	0.51055	1.1135	0.808375	1.53379
RAET1E	0.230876	0.051363	1.2597	0.998635	1.58902
UBE2J1	-0.00726352	0.968854	0.992763	0.689448	1.42952
FKBP10	0.0573866	0.337294	1.05907	0.941921	1.19078
FKBP11	0.0493105	0.572562	1.05055	0.885181	1.2468
TBX21	-0.243812	0.00191913	0.783635	0.671771	0.914127
FAM3A	0.0320874	0.833035	1.03261	0.766258	1.39154
C12orf10	-0.0126777	0.946501	0.987402	0.681826	1.42993
FAM3C	0.222611	0.102712	1.24933	0.956226	1.63229
FAM3D	-0.110636	0.28375	0.895265	0.731303	1.09599
C20orf12	0.130892	0.20412	1.13984	0.931344	1.39502
C20orf11	-0.0623293	0.76806	0.939573	0.620914	1.42177
FBXO15	0.0524067	0.557079	1.0538	0.884687	1.25525
PCK1	-0.0657978	0.0479266	0.93632	0.877222	0.9994
VPS16	-0.0590302	0.772721	0.942678	0.631525	1.40714
PDPN	0.086946	0.0787717	1.09084	0.990053	1.20188
GGPS1	0.1444	0.429983	1.15535	0.807183	1.65368
WSCD2	0.0183482	0.822317	1.01852	0.867803	1.19541
NACA2	-0.152391	0.119255	0.858653	0.708851	1.04011
C9orf169	-0.102788	0.196175	0.902318	0.77209	1.05451
PROX1	-0.0184122	0.726508	0.981756	0.885516	1.08846
C9orf163	-0.308122	0.00241194	0.734826	0.602205	0.896653
C9orf167	0.24302	0.00250503	1.27509	1.0892	1.49271
PARD6A	0.054074	0.558014	1.05556	0.880868	1.2649
CLK2P	0.186051	0.161413	1.20448	0.928344	1.56276
PLA2G6	-0.0437808	0.673972	0.957164	0.780558	1.17373
PLA2G7	0.117648	0.0731314	1.12485	0.989034	1.27931
MARCKS	0.202219	0.0619634	1.22412	0.989932	1.5137
CCDC76	0.252121	0.0923376	1.28675	0.959391	1.72581
CCDC77	0.330138	0.0343554	1.39116	1.02463	1.88881
CCDC75	0.0656469	0.471366	1.06785	0.893158	1.27671
CCDC72	-0.0524342	0.696782	0.948917	0.728936	1.23528
CCDC73	0.0836645	0.543029	1.08726	0.83033	1.4237
CCDC71	0.271193	0.185615	1.31153	0.877774	1.95962
FPR1	0.0384429	0.509446	1.03919	0.927029	1.16492
FPR2	0.0692244	0.386238	1.07168	0.916344	1.25334
FPR3	0.0706241	0.369192	1.07318	0.919871	1.25203
CCDC78	0.0458126	0.458246	1.04688	0.927519	1.1816
CGRRF1	0.312725	0.0696934	1.36715	0.975132	1.91675
TMEM109	0.0676677	0.741563	1.07001	0.7157	1.59972
TMEM108	0.0790197	0.33182	1.08223	0.922589	1.26948
HOPX	-0.00404505	0.955887	0.995963	0.862974	1.14945
SPARCL1	-0.0730685	0.200448	0.929537	0.831164	1.03955
FOXH1	0.0929066	0.211145	1.09736	0.948647	1.26938
TMEM107	0.0376436	0.736882	1.03836	0.833644	1.29335
TMEM105	-0.0312949	0.538655	0.96919	0.87717	1.07086
SMPDL3B	0.0557384	0.224005	1.05732	0.96647	1.15671
GHITM	-0.20101	0.26147	0.817904	0.575881	1.16164
TRANK1	-0.0332404	0.705286	0.967306	0.814235	1.14915
SPEN	-0.0105436	0.935843	0.989512	0.76547	1.27913
OSGIN2	0.345801	0.00731458	1.41312	1.09758	1.81937
SYT3	0.00292425	0.946198	1.00293	0.921264	1.09183
FKBP1B	0.0355079	0.422638	1.03615	0.950009	1.13009
FKBP1A	0.326951	0.0294214	1.38673	1.03324	1.86116
SLAIN2	-0.0436992	0.813544	0.957242	0.665751	1.37636
MANEAL	0.113548	0.168938	1.12025	0.952912	1.31696
SARS	0.28474	0.0542557	1.32942	0.99481	1.77657
STAT6	-0.309889	0.00732886	0.733528	0.584855	0.919996
ZFYVE26	0.462331	0.0134965	1.58777	1.10024	2.29134
STOML2	0.205995	0.199099	1.22875	0.897254	1.68271
STOML1	-0.0406019	0.775843	0.960211	0.726093	1.26982
FBLIM1	0.0387436	0.603941	1.0395	0.897949	1.20337
RPN1	0.329987	0.184373	1.39095	0.854491	2.26421
FAM10A4	0.11379	0.532587	1.12052	0.783813	1.60186
TRPT1	-0.112974	0.421776	0.893174	0.678002	1.17663
DAXX	0.0819796	0.681156	1.08543	0.734129	1.60485
CDC16	0.0574932	0.771484	1.05918	0.718569	1.56124
AHNAK	-0.163241	0.196641	0.849387	0.662964	1.08823
NT5E	0.0753829	0.299905	1.0783	0.935061	1.24347
ZNF431	0.0355484	0.640017	1.03619	0.892767	1.20265
LGALS9C	0.023471	0.631531	1.02375	0.93011	1.12681
UNC50	0.176509	0.51343	1.19304	0.70267	2.02564
NKAIN2	0.0225633	0.652125	1.02282	0.927248	1.12824
MAP1A	0.0555942	0.332735	1.05717	0.94469	1.18304
MAP1B	-0.0440528	0.567111	0.956903	0.822902	1.11273
TMEM200C	-0.00735665	0.927426	0.99267	0.847336	1.16293
PDCL3	0.318323	0.0457593	1.37482	1.00602	1.87883
LBX2	-0.151723	0.0429744	0.859226	0.74182	0.995214
UNC5C	-0.0413165	0.651934	0.959525	0.801845	1.14821
CCM2	0.0618921	0.653215	1.06385	0.812128	1.39359
TBC1D4	0.0594034	0.463602	1.0612	0.905335	1.24391
MAP1S	0.132423	0.428833	1.14159	0.822325	1.58481
FRMD8	0.229712	0.274011	1.25824	0.833703	1.89895
ZNF430	0.00982819	0.88434	1.00988	0.884626	1.15286
ZSCAN5A	-0.0865876	0.530051	0.917055	0.699874	1.20163
IMMP1L	0.013949	0.924251	1.01405	0.760641	1.35187
FRMD6	0.147906	0.0580889	1.1594	0.994944	1.35105
PLCD4	0.00129608	0.989752	1.0013	0.821619	1.22027
FRMD1	0.0853088	0.150461	1.08905	0.969502	1.22335
PKNOX2	-0.0506814	0.407075	0.950581	0.843245	1.07158
FRMD3	0.02015	0.725537	1.02035	0.911791	1.14184
SNRPF	0.0361602	0.790402	1.03682	0.794144	1.35366
TMEM200B	-0.050311	0.301758	0.950934	0.864331	1.04621
DSCR9	-0.15588	0.262943	0.855662	0.651292	1.12416
CYorf15B	-0.0903182	0.0975583	0.91364	0.821057	1.01666
CYorf15A	-0.122388	0.0216085	0.884805	0.797072	0.982194
GNAS	-0.0208096	0.871844	0.979405	0.760605	1.26115
MED13L	0.02259	0.832522	1.02285	0.829624	1.26107
DSCR6	-0.0211435	0.712407	0.979078	0.874973	1.09557
PTCD2	0.0558603	0.695342	1.05745	0.799547	1.39854
PTCD3	-0.124753	0.513593	0.882715	0.607106	1.28344
DSCR3	-0.0893954	0.623145	0.914484	0.640214	1.30625
PTCD1	-0.011441	0.947386	0.988624	0.703808	1.3887
PDE7A	0.156203	0.128109	1.16906	0.955997	1.42962
ZNF433	0.00943431	0.91731	1.00948	0.844792	1.20627
SIX5	0.051779	0.742265	1.05314	0.773506	1.43387
GNAL	0.0927731	0.0841945	1.09721	0.987554	1.21905
HLTF	0.129142	0.275495	1.13785	0.902157	1.43512
AGFG2	-0.0885393	0.47485	0.915267	0.717935	1.16684
AGFG1	0.724859	0.000150191	2.06444	1.41918	3.00308
DPF2	0.305158	0.140728	1.35684	0.90406	2.03639
DPF3	-0.0598766	0.320712	0.941881	0.836892	1.06004
ASNA1	0.0665211	0.711325	1.06878	0.751427	1.52017
RPS12	0.0431724	0.656301	1.04412	0.863324	1.26277
CRYGS	-0.0810511	0.353392	0.922147	0.777068	1.09431
RPL18A	-0.0201672	0.851426	0.980035	0.793577	1.2103
SIX1	0.0870607	0.0773375	1.09096	0.990502	1.20161
FST	0.00166446	0.971528	1.00167	0.914172	1.09753
SIX2	0.0079512	0.86893	1.00798	0.917147	1.10782
CLEC18A	-0.160282	0.0642144	0.851903	0.718903	1.00951
CEND1	-0.0850572	0.331694	0.91846	0.773525	1.09055
DACT1	0.00190609	0.974871	1.00191	0.889858	1.12807
DACT3	-0.0162684	0.790183	0.983863	0.872751	1.10912
DACT2	-0.0723755	0.0487396	0.930182	0.865584	0.9996
VPS45	0.447573	0.031687	1.56451	1.04002	2.35349
VPS41	-0.0418727	0.793167	0.958992	0.701262	1.31144
BCAP29	0.118612	0.51579	1.12593	0.787316	1.61019
SLC15A4	0.0602305	0.693695	1.06208	0.787017	1.43328
TMCC1	0.27341	0.00545184	1.31444	1.08392	1.59398
TMCC2	0.0702874	0.359601	1.07282	0.923037	1.2469
ECT2L	-0.0700715	0.565847	0.932327	0.733989	1.18426
MGC23284	0.00949819	0.916453	1.00954	0.845385	1.20558
SDR42E1	0.0303182	0.566171	1.03078	0.929359	1.14327
NMNAT2	-0.0623304	0.313046	0.939572	0.832415	1.06052
LOC147804	-0.0612375	0.471305	0.9406	0.796241	1.11113
NMNAT1	-0.000231286	0.998585	0.999769	0.774264	1.29095
EPB41L1	-0.0291544	0.571431	0.971267	0.877989	1.07445
NAA16	-0.146406	0.257093	0.863807	0.670583	1.11271
EPB41L3	0.0341993	0.622222	1.03479	0.90317	1.18559
EPB41L2	0.192963	0.0620436	1.21284	0.990329	1.48534
EPB41L5	0.00112942	0.989328	1.00113	0.848435	1.18131
ACSS3	0.0284886	0.498935	1.0289	0.947347	1.11747
ACSS2	-0.0998016	0.350743	0.905017	0.733871	1.11608
ACSS1	0.0968989	0.128297	1.10175	0.97241	1.24829
KIDINS220	0.0883259	0.432084	1.09234	0.876318	1.36162
TMEM156	0.0270989	0.537713	1.02747	0.942627	1.11995
PLEKHM1	0.172182	0.354167	1.18789	0.825269	1.70986
PLEKHM2	0.355076	0.0373315	1.42629	1.02105	1.99236
VPS4B	0.0840149	0.629385	1.08765	0.773216	1.52994
GMEB2	0.226451	0.30635	1.25414	0.812659	1.93546
FAM72D	0.135772	0.0475449	1.14542	1.00147	1.31006
SLC43A3	0.0192031	0.800154	1.01939	0.878557	1.1828
FAM72B	0.175215	0.020634	1.1915	1.02721	1.38207
FAM72A	0.129321	0.0646953	1.13806	0.992148	1.30542
DCAF13	0.388747	0.00173016	1.47513	1.15668	1.88126
DFNA5	0.181442	0.00356692	1.19894	1.06121	1.35456
MAGEH1	0.063972	0.383024	1.06606	0.923338	1.23085
VHL	0.0752426	0.4954	1.07815	0.868425	1.33851
WNT3	-0.147673	0.0910653	0.862713	0.726908	1.02389
FIZ1	0.0193113	0.923146	1.0195	0.688646	1.50931
LRRN4	-0.0282449	0.69062	0.97215	0.845918	1.11722
AGXT	-0.0931199	0.00780199	0.911084	0.85068	0.975778
CNTNAP3	0.0678655	0.175616	1.07022	0.970111	1.18066
LRRN1	0.0424972	0.522556	1.04341	0.915973	1.18858
PMS2L11	0.0134064	0.897762	1.0135	0.826055	1.24347
PPP1R15A	0.134468	0.216981	1.14393	0.924035	1.41615
CNTNAP2	0.0169164	0.674092	1.01706	0.939954	1.10049
BLMH	0.0112605	0.875296	1.01132	0.878647	1.16404
MOGS	0.0389802	0.872788	1.03975	0.64522	1.67552
RECK	0.0184877	0.804899	1.01866	0.879672	1.17961
DHDPSL	-0.126305	0.00882843	0.881346	0.801845	0.96873
MRPL37	0.316579	0.0434259	1.37242	1.00939	1.86603
GPRIN2	0.00666752	0.897682	1.00669	0.909411	1.11437
GPRIN3	-0.0259318	0.652934	0.974402	0.870267	1.091
GPRIN1	0.162336	0.0238715	1.17626	1.02173	1.35415
ROGDI	-0.120513	0.339309	0.886466	0.692321	1.13505
MRPL34	-0.208415	0.169586	0.81187	0.603016	1.09306
HIST2H2BA	-0.0527609	0.636138	0.948607	0.76236	1.18035
MRPL35	0.122703	0.550222	1.13055	0.7559	1.69089
RUNX1T1	-0.155582	0.091546	0.855917	0.714404	1.02546
HIST2H2BF	0.0178326	0.807051	1.01799	0.882255	1.17461
ZNF813	0.0392806	0.458406	1.04006	0.937488	1.15386
SPTBN5	-0.0262886	0.685165	0.974054	0.857806	1.10606
SPTBN4	-0.00270448	0.965308	0.997299	0.882869	1.12656
SNORD116.28	0.0651825	0.328593	1.06735	0.936518	1.21647
SPTBN1	-0.209027	0.154884	0.811374	0.608334	1.08218
ZNF814	-0.0371792	0.729841	0.963504	0.780212	1.18986
KLF13	-0.0484537	0.632242	0.952701	0.781225	1.16182
KLF12	-0.122417	0.167974	0.88478	0.743461	1.05296
KLF11	-0.0155719	0.906894	0.984549	0.758414	1.27811
EBAG9	-0.122621	0.358172	0.884599	0.68101	1.14905
KLF16	-0.0126127	0.924949	0.987467	0.759547	1.28378
KLF15	-0.079102	0.231721	0.923946	0.811607	1.05183
TFAP2A	0.0724874	0.115193	1.07518	0.982454	1.17666
TFAP2E	0.11393	0.115272	1.12067	0.972532	1.29138
C4orf14	-0.121365	0.464775	0.885711	0.639694	1.22634
GBE1	0.157839	0.11324	1.17098	0.963206	1.42357
PCNA	0.226121	0.0903615	1.25373	0.965045	1.62877
SLC44A1	0.233302	0.140705	1.26276	0.925804	1.72236
SLC44A2	-0.0663521	0.500396	0.935801	0.771561	1.135
EIF3E	0.0775931	0.497241	1.08068	0.863781	1.35205
SLC44A5	0.0467646	0.174158	1.04788	0.979531	1.12099
ZBTB7C	-0.084671	0.120922	0.918815	0.825576	1.02258
ZBTB7B	0.16282	0.233937	1.17682	0.900067	1.53868
MSI1	-0.00475074	0.884045	0.995261	0.933705	1.06087
MCCC2	-0.279451	0.0406471	0.756199	0.57868	0.988174
C4orf12	0.103943	0.229046	1.10954	0.936665	1.31432
PCNX	-0.089599	0.557411	0.914298	0.677786	1.23334
MRPL39	-0.110929	0.255175	0.895002	0.739336	1.08344
LOC92659	0.123062	0.0367762	1.13095	1.00759	1.26943
HDAC1	0.518372	0.00296251	1.67929	1.193	2.3638
ENGASE	-0.242597	0.0977613	0.784588	0.588748	1.04557
ZMYND8	0.0921225	0.493493	1.0965	0.842354	1.42732
THBS1	-0.0170754	0.762008	0.98307	0.880219	1.09794
FAM149A	-0.145499	0.0273825	0.864591	0.759748	0.983902
FAM69B	-0.0907498	0.276272	0.913246	0.775599	1.07532
RPA4	0.098752	0.601628	1.10379	0.761861	1.59919
RPA1	0.0310026	0.871938	1.03149	0.707547	1.50374
RPA3	0.0792434	0.537037	1.08247	0.841677	1.39214
TENC1	-0.112089	0.324204	0.893964	0.715387	1.11712
CXorf40A	-0.0616514	0.721026	0.940211	0.670294	1.31882
CXorf40B	0.273475	0.105994	1.31452	0.943543	1.83137
COQ9	-0.174149	0.170112	0.840172	0.655107	1.07752
NDUFS5	0.0958552	0.403031	1.1006	0.879138	1.37785
NDUFS6	0.0257468	0.807818	1.02608	0.833841	1.26264
NDUFS7	-0.125111	0.33305	0.882399	0.684933	1.13679
C1S	-0.160201	0.0363105	0.851972	0.733308	0.989838
C1R	-0.106284	0.189856	0.899169	0.767068	1.05402
COQ7	-0.618216	0.00494728	0.538905	0.350165	0.829376
COQ6	-0.170488	0.266073	0.843253	0.624413	1.13879
SLC9A3R1	0.301868	0.0262644	1.35238	1.03627	1.76492
COQ3	0.0575527	0.69263	1.05924	0.796274	1.40905
COQ2	0.14888	0.263711	1.16053	0.893866	1.50676
FAM198A	-0.0309753	0.459335	0.969499	0.89313	1.0524
NEK7	0.104577	0.349925	1.11024	0.891632	1.38245
FAM198B	-0.0787907	0.378799	0.924233	0.775495	1.1015
ZRANB1	-0.393305	0.0064057	0.674823	0.508617	0.895342
ZRANB3	-0.0437153	0.605149	0.957226	0.81104	1.12976
ZRANB2	0.303262	0.104358	1.35427	0.939208	1.95276
TTC7B	0.0013927	0.986582	1.00139	0.851366	1.17786
LOC100271722	0.0673101	0.432374	1.06963	0.904187	1.26534
FAM132A	0.0554776	0.37346	1.05705	0.935481	1.19441
ZFAND2A	0.0158248	0.890926	1.01595	0.8103	1.27379
HBB	0.0319044	0.586219	1.03242	0.920374	1.1581
CHMP2B	0.122411	0.490373	1.13022	0.798162	1.60042
PCDHGB2	-0.122099	0.00975221	0.88506	0.806788	0.970926
MUC20	0.0445737	0.365588	1.04558	0.949344	1.15158
BOK	-0.130584	0.0811621	0.877583	0.757796	1.0163
PCDHGB7	-0.0560224	0.344201	0.945518	0.841891	1.0619
ATP9B	0.0961149	0.521209	1.10089	0.820738	1.47666
ATP9A	0.0708111	0.409774	1.07338	0.907048	1.27021
LIPT2	0.0396046	0.751855	1.0404	0.813924	1.32989
ZNF828	0.0627404	0.581257	1.06475	0.851964	1.33068
BOC	-0.217938	0.0105441	0.804175	0.680478	0.950358
SLC22A3	-0.0834594	0.056427	0.919928	0.844336	1.00229
RREB1	-0.0766774	0.300351	0.926189	0.801088	1.07083
DENND2C	0.0193604	0.770314	1.01955	0.895291	1.16105
TPX2	0.216308	0.00446109	1.24148	1.06953	1.44109
DENND2A	-5.82996e-05	0.999488	0.999942	0.836768	1.19494
DENND2D	-0.0032631	0.964511	0.996742	0.863291	1.15082
PPT2	-0.0444222	0.689316	0.95655	0.769353	1.1893
INPP4A	0.206397	0.120982	1.22924	0.946979	1.59564
MICAL3	-0.138271	0.249813	0.870863	0.68814	1.1021
PHC1	-0.00571752	0.951736	0.994299	0.826248	1.19653
PHC3	0.00968308	0.946186	1.00973	0.762243	1.33757
GPR107	0.279219	0.114738	1.3221	0.934493	1.87047
GPR108	-0.169089	0.405269	0.844433	0.567055	1.25749
MFAP3L	0.0169356	0.695	1.01708	0.934519	1.10693
THOC4	0.174923	0.131712	1.19115	0.948836	1.49536
UBE2G2	-0.445639	0.0537454	0.640415	0.407196	1.00721
SYPL1	0.179965	0.321884	1.19718	0.838527	1.70922
STAT3	0.037057	0.788057	1.03775	0.792066	1.35965
UBE2G1	-0.0156277	0.934166	0.984494	0.679479	1.42643
SAFB	0.0586229	0.834615	1.06038	0.611588	1.83849
ZNF366	-0.0512084	0.462635	0.950081	0.828737	1.08919
PRF1	-0.133263	0.0930364	0.875235	0.749183	1.02249
MGMT	-0.367143	2.25515e-05	0.69271	0.584536	0.820904
SLC35E2	-0.00483179	0.955424	0.99518	0.840085	1.17891
WSB2	0.128176	0.468839	1.13675	0.803615	1.60799
TRNP1	0.153582	0.000591757	1.166	1.06818	1.27278
H2AFV	0.0156941	0.941884	1.01582	0.66615	1.54903
ZNF335	0.0286984	0.895545	1.02911	0.670507	1.57952
H2AFX	0.125705	0.196851	1.13395	0.93688	1.37247
H2AFY	0.524869	0.00561214	1.69024	1.16584	2.45052
H2AFZ	0.279129	0.0228915	1.32198	1.03944	1.68132
RNF8	0.271144	0.0917059	1.31146	0.956981	1.79725
RFX5	0.0147268	0.919686	1.01484	0.762204	1.3512
RNF6	-0.114242	0.432507	0.892042	0.670648	1.18652
RNF7	0.17051	0.420733	1.18591	0.783049	1.79603
RNF4	0.303414	0.117052	1.35448	0.926794	1.97952
RNF5	-0.33013	0.0214012	0.71883	0.542617	0.952268
RNF2	0.35788	0.00640601	1.43029	1.10582	1.84997
APP	-0.00560906	0.94795	0.994407	0.840287	1.17679
H2AFJ	-0.0274911	0.771195	0.972883	0.808341	1.17092
RYBP	0.0168537	0.924041	1.017	0.719212	1.43808
NCAPG2	0.186826	0.0491821	1.20542	1.00067	1.45206
PSMA4	-0.0975986	0.63241	0.907013	0.608046	1.35298
NRXN2	0.0333648	0.441489	1.03393	0.949711	1.12561
SRGN	0.00561497	0.949922	1.00563	0.843993	1.19822
LRRC69	-0.0097947	0.886113	0.990253	0.866035	1.13229
CLTA	0.275409	0.0565149	1.31707	0.992387	1.74798
CLTC	0.303876	0.105003	1.3551	0.938449	1.95674
CLTB	0.0674011	0.593156	1.06972	0.835387	1.3698
TMEM159	0.037082	0.600298	1.03778	0.903367	1.19219
RRAGA	0.129296	0.478459	1.13803	0.795933	1.62715
LRRC61	0.0808646	0.461151	1.08422	0.874416	1.34437
TNS3	-0.075344	0.480597	0.927424	0.752236	1.14341
ADRBK1	-0.0629993	0.772751	0.938944	0.612271	1.43991
ADRBK2	0.0183867	0.751369	1.01856	0.909051	1.14125
STAMBPL1	0.0188889	0.800138	1.01907	0.880431	1.17954
C7orf36	0.234016	0.221667	1.26366	0.868238	1.83918
C7orf31	-0.0177705	0.783759	0.982386	0.865291	1.11533
C7orf30	-0.124199	0.433712	0.883204	0.647171	1.20532
PAIP2B	-0.057992	0.174048	0.943657	0.86796	1.02596
TNK1	-0.0273665	0.772955	0.973005	0.807932	1.1718
RRAGB	-0.157654	0.226659	0.854146	0.66151	1.10288
LHFP	-0.062509	0.424268	0.939405	0.805866	1.09507
ZNF829	-0.0387123	0.669562	0.962027	0.805325	1.14922
USP27X	0.132398	0.0793899	1.14156	0.984593	1.32356
PCOLCE	-0.0931384	0.0608073	0.911067	0.826543	1.00423
PRSS3	0.0301637	0.313712	1.03062	0.971885	1.09291
EPM2A	-0.133981	0.258172	0.874607	0.69335	1.10325
ISCA1	0.0155152	0.934113	1.01564	0.703057	1.46719
RNF103	-0.0487503	0.758372	0.952419	0.698124	1.29934
ISCA2	0.18277	0.283677	1.20054	0.859536	1.67682
FAM118A	0.0454333	0.652923	1.04648	0.85849	1.27564
UBE2NL	0.268771	0.0654571	1.30835	0.982954	1.74148
FAM118B	0.429637	0.0276358	1.5367	1.04843	2.25236
ZCCHC24	-0.212111	0.0829656	0.808875	0.636418	1.02806
TMEM178	-0.136944	0.0543612	0.872019	0.758471	1.00257
PPIG	0.302908	0.137918	1.35379	0.907317	2.01996
RECQL	0.136692	0.262344	1.14647	0.902732	1.45603
CD300C	0.169019	0.0405351	1.18414	1.00731	1.39201
SRPRB	0.304743	0.0696198	1.35628	0.975844	1.88502
SHC2	-0.129507	0.0678624	0.878529	0.76451	1.00955
MAP7D3	0.179784	0.0184742	1.19696	1.03068	1.39006
ETV3L	-0.16682	0.331743	0.846352	0.604301	1.18535
H3F3A	-0.0347811	0.821456	0.965817	0.714012	1.30642
SIK3	-0.166178	0.252116	0.846896	0.63726	1.12549
MAP7D1	0.37065	0.00391164	1.44868	1.12621	1.86347
INTS4L1	0.109909	0.265152	1.11618	0.919972	1.35423
KCP	0.0213153	0.732841	1.02154	0.903867	1.15454
PRKRIR	0.220289	0.295444	1.24644	0.824992	1.88317
ACTR8	0.393247	0.104426	1.48179	0.921805	2.38194
BAIAP3	-0.0141162	0.871519	0.985983	0.830949	1.16994
ACTR6	0.445372	0.0228463	1.56107	1.06379	2.2908
ACTR5	0.42344	0.00800007	1.52721	1.11684	2.08835
UQCRC1	-0.123975	0.429172	0.883402	0.649653	1.20125
ACTR3	0.544607	0.0113093	1.72393	1.13112	2.62744
ACTR2	0.280035	0.0991551	1.32318	0.948555	1.84575
PAQR9	0.0339044	0.6585	1.03449	0.890081	1.20232
FOXP2	-0.0603745	0.332084	0.941412	0.833288	1.06356
EOMES	-0.234465	0.00200906	0.790994	0.681651	0.917877
YY1	0.260081	0.181782	1.29703	0.88544	1.89996
VAX2	0.0100834	0.854873	1.01013	0.906677	1.1254
PTGFRN	0.229893	0.00936119	1.25847	1.05812	1.49674
RECQL4	0.133162	0.0469682	1.14243	1.00179	1.30283
GGT5	-0.0407113	0.451736	0.960106	0.863514	1.0675
LYSMD2	-0.134933	0.394795	0.873774	0.640364	1.19226
KIAA0748	-0.125617	0.0625694	0.881953	0.77273	1.00661
PDE3B	0.0696678	0.384731	1.07215	0.916288	1.25453
HYDIN	-0.0840275	0.0981882	0.919406	0.832255	1.01568
CNR1	0.0300662	0.544514	1.03052	0.935031	1.13577
GNL3L	0.250713	0.142443	1.28494	0.919151	1.7963
POLDIP3	0.178531	0.307212	1.19546	0.848609	1.68408
POLDIP2	-0.47433	0.0239946	0.622302	0.412221	0.939447
ZNF57	-0.0284357	0.738424	0.971965	0.822563	1.1485
GP1BA	-0.111621	0.133673	0.894383	0.772988	1.03484
RASA1	0.101715	0.306681	1.10707	0.91091	1.34547
CBARA1	-0.424612	0.00940623	0.654023	0.474697	0.901093
TTC39C	-0.181185	0.0441183	0.834281	0.699354	0.995241
FNDC1	0.0216645	0.578202	1.0219	0.946766	1.103
GTDC1	0.347628	0.011806	1.41571	1.08007	1.85563
TTF1	0.264969	0.197395	1.30339	0.871167	1.95006
ALDH18A1	0.121983	0.354732	1.12974	0.872529	1.46276
RASA3	0.119955	0.112399	1.12745	0.972248	1.30742
TUFT1	0.0474387	0.668946	1.04858	0.84366	1.30328
SLC25A10	-0.219673	0.0434856	0.802782	0.648612	0.993596
TIAF1	-0.102482	0.361971	0.902595	0.724107	1.12508
ICOS	-0.0880562	0.152846	0.915709	0.81157	1.03321
HHEX	0.11395	0.411465	1.1207	0.85387	1.4709
ACTN2	-0.00055414	0.988076	0.999446	0.929389	1.07478
RABEP1	-0.321361	0.0501626	0.725162	0.525739	1.00023
PTPRU	0.0133776	0.817643	1.01347	0.904534	1.13552
SAA2	0.0128988	0.604871	1.01298	0.964677	1.06371
PTPRT	0.0453687	0.411798	1.04641	0.938967	1.16615
SAA1	0.0157852	0.544177	1.01591	0.965388	1.06908
ZXDB	0.0474865	0.575652	1.04863	0.887996	1.23833
ANKS1B	-0.0281684	0.609304	0.972225	0.872672	1.08313
C1orf74	0.123184	0.33765	1.13109	0.879306	1.45498
C1orf77	0.360928	0.111388	1.43466	0.919958	2.23733
ANKS1A	0.116547	0.442438	1.12361	0.834558	1.51278
C1orf70	-0.00355889	0.974221	0.996447	0.802991	1.23651
PTPRR	-0.0863574	0.327748	0.917266	0.771587	1.09045
TSTA3	0.0520188	0.622595	1.0534	0.856302	1.29585
SLAIN1	0.0180368	0.685934	1.0182	0.932968	1.11122
LOC285359	-0.272577	0.0778885	0.761415	0.56237	1.03091
TINF2	-0.00780022	0.974178	0.99223	0.618718	1.59123
NKX3.1	0.0705185	0.293714	1.07306	0.940718	1.22403
GNRH1	-0.0765159	0.457383	0.926338	0.757059	1.13347
NAP1L5	-0.120825	0.120589	0.886189	0.760802	1.03224
RPL12	-0.0499865	0.677994	0.951242	0.751301	1.20439
ZNF597	0.00571218	0.956856	1.00573	0.817722	1.23696
ZNF816A	0.137575	0.0380491	1.14749	1.00761	1.30678
NDUFA7	-0.286196	0.0490125	0.751115	0.564874	0.998762
ADAM10	-0.00214168	0.979359	0.997861	0.848419	1.17362
ADAM11	-0.144727	0.0298788	0.865259	0.759311	0.985989
ADAM12	0.112335	0.00921621	1.11889	1.02817	1.21761
ADAM15	0.214364	0.0621554	1.23907	0.989166	1.55212
ADAM17	0.130352	0.190826	1.13923	0.937112	1.38494
ADAM19	0.155218	0.146406	1.16791	0.947194	1.44006
PPP1R2P1	-0.233933	0.236338	0.791415	0.537344	1.16562
WDSUB1	0.0815827	0.527017	1.085	0.842657	1.39705
CPNE8	0.0625059	0.487808	1.0645	0.892194	1.27008
TYW1	0.119538	0.613372	1.12698	0.708816	1.79183
PTPRF	0.224586	0.0810178	1.2518	0.972686	1.61102
CPNE3	-0.0200347	0.887347	0.980165	0.742876	1.29325
CPNE2	0.0144803	0.909702	1.01459	0.789969	1.30307
CPNE1	-0.014366	0.916677	0.985737	0.753143	1.29016
MIF4GD	0.0993654	0.520591	1.10447	0.81564	1.49558
CPNE7	7.93969e-05	0.998578	1.00008	0.916457	1.09133
CPNE5	-0.0627516	0.365476	0.939177	0.819832	1.0759
TNFRSF11B	0.120841	0.00809231	1.12845	1.0319	1.23402
SFRS14	-0.0362079	0.814922	0.96444	0.712214	1.30599
GLYAT	-0.0386651	0.156294	0.962073	0.911994	1.0149
TRIT1	0.18814	0.296209	1.207	0.848008	1.71797
SFRS12	-0.0413641	0.812928	0.95948	0.681168	1.3515
DNMT3B	0.0722829	0.380796	1.07496	0.914513	1.26356
DNMT3A	0.134464	0.199746	1.14392	0.931402	1.40494
SFRS11	0.00341127	0.980886	1.00342	0.759071	1.32642
FLJ45445	0.0781591	0.31736	1.08129	0.927701	1.26032
ZNF121	-0.136855	0.252036	0.872097	0.690022	1.10222
RBM10	0.0949861	0.711138	1.09964	0.665159	1.81793
XRN2	0.422494	0.0190342	1.52576	1.07181	2.17198
[truncated: 14,104 more rows]

## Sheet: Sheet1
PCGs and microRNAs	coefficient	P	HR	right	left
CBX2	0.35414	2.44931e-07	1.42495	1.24566	1.63006
TREM1	0.226203	4.73332e-07	1.25383	1.14818	1.3692
SLC2A1	0.314288	1.05417e-06	1.36928	1.20694	1.55346
SOCS2	-0.309775	2.03978e-06	0.733612	0.645577	0.833652
LDHA	0.855579	5.10462e-06	2.35274	1.62885	3.39833
TUBGCP6	-0.839107	5.8958e-06	0.432096	0.300547	0.621224
PFKFB4	0.309683	6.23279e-06	1.36299	1.19166	1.55896
SPP1	0.125379	8.42642e-06	1.13358	1.07273	1.19788
S100A9	0.201605	9.06114e-06	1.22336	1.11916	1.33727
C7orf68	0.308229	1.18224e-05	1.36101	1.18569	1.56225
SFPQ	0.986238	1.34927e-05	2.68113	1.71957	4.18039
G6PD	0.274345	1.4789e-05	1.31567	1.16208	1.48955
SMS	0.724146	1.60117e-05	2.06297	1.48464	2.86659
YARS	0.636226	1.65227e-05	1.88934	1.41443	2.5237
UTP11L	1.01597	2.06171e-05	2.76205	1.73036	4.40887
MGMT	-0.367143	2.25515e-05	0.69271	0.584536	0.820904
FFAR3	0.309684	2.42429e-05	1.363	1.18047	1.57374
TMEM45A	0.259868	2.45167e-05	1.29676	1.1493	1.46314
LDHA	0.625209	2.49643e-05	1.86864	1.39724	2.49908
TUSC3	0.256355	2.5213e-05	1.29221	1.14693	1.45589
TRIM54	0.165945	2.55106e-05	1.18051	1.09275	1.27532
TTC26	0.386658	2.65406e-05	1.47205	1.22909	1.76304
SGCB	0.42102	2.82738e-05	1.52351	1.25099	1.85541
SMOX	0.302875	2.93175e-05	1.35374	1.17447	1.56039
GOT2	-0.451323	3.12386e-05	0.636785	0.514919	0.787493
LPCAT1	0.305245	3.13782e-05	1.35696	1.17532	1.56666
EGLN3	0.183617	3.16867e-05	1.20156	1.102	1.3101
FFAR3	0.348486	3.451e-05	1.41692	1.20149	1.67098
YBX1	0.727636	3.59073e-05	2.07018	1.46597	2.92341
SCIN	0.217156	3.75005e-05	1.24254	1.12065	1.37768
ADAMTS5	0.320372	3.91637e-05	1.37764	1.18256	1.6049
C17orf44	-0.425677	4.02307e-05	0.653327	0.533198	0.800522
ZNF155	-0.641832	4.05734e-05	0.526327	0.387383	0.715106
SNCA	0.399038	4.07989e-05	1.49039	1.23173	1.80337
PPP1CB	1.07434	4.29324e-05	2.92806	1.75005	4.89901
GSR	0.614979	4.5968e-05	1.84962	1.37604	2.48619
RIT1	0.637723	4.69849e-05	1.89217	1.39184	2.57234
SLC25A24	0.36284	5.35581e-05	1.43741	1.20538	1.7141
IMPDH1	0.278005	5.66235e-05	1.32049	1.15336	1.51184
SLC2A1	0.344274	5.83632e-05	1.41096	1.19291	1.66888
LIMS2	-0.306422	5.99479e-05	0.736076	0.633764	0.854905
SLC16A3	0.234627	6.08421e-05	1.26444	1.12742	1.4181
STC2	0.253223	6.18113e-05	1.28817	1.13806	1.45808
C1orf216	0.542399	6.66353e-05	1.72013	1.31762	2.24559
FTCD	-0.13115	6.85006e-05	0.877086	0.822249	0.93558
TREM1	0.23579	6.89197e-05	1.26591	1.12713	1.42177
DYNC1LI1	0.982568	6.93452e-05	2.67131	1.64628	4.33455
LCAT	-0.206416	6.98717e-05	0.813495	0.734805	0.900611
TAF3	0.605713	7.04481e-05	1.83256	1.35939	2.47043
KPNA2	0.45827	7.09507e-05	1.58134	1.26137	1.98246
NEIL3	0.242811	7.15694e-05	1.27483	1.13085	1.43714
SLC1A5	0.245793	7.21675e-05	1.27864	1.13249	1.44364
CIRBP	-0.720636	7.36336e-05	0.486443	0.340641	0.694652
RNF24	0.338896	7.47799e-05	1.4034	1.18671	1.65965
INE2	-0.371422	8.41684e-05	0.689753	0.573181	0.830032
BCAT1	0.335545	8.62641e-05	1.3987	1.18299	1.65375
S100A9	0.225937	9.8222e-05	1.2535	1.11879	1.40443
ZSCAN20	0.44647	0.000102924	1.56279	1.24751	1.95775
COLEC12	0.186388	0.000104766	1.20489	1.0966	1.32387
TNFRSF11B	0.247628	0.000122079	1.28098	1.12896	1.45347
AHSA2	-0.463982	0.000135711	0.628775	0.495445	0.797986
SLC7A8	0.346597	0.000139719	1.41425	1.18322	1.69039
FEZ2	0.655107	0.000139857	1.92535	1.37433	2.6973
SLC7A11	0.159957	0.000140225	1.17346	1.08072	1.27417
ENO1	0.417054	0.000141799	1.51748	1.22413	1.88114
RNF19B	0.640898	0.000144348	1.89818	1.36395	2.64166
RUVBL1	0.699558	0.000144889	2.01286	1.40313	2.88755
MAN2C1	-0.644633	0.000147828	0.524855	0.376218	0.732217
AGFG1	0.724859	0.000150191	2.06444	1.41918	3.00308
GPR82	0.384267	0.000151085	1.46854	1.20383	1.79145
ZNF566	-0.801135	0.000152285	0.448819	0.296494	0.679403
PPP1R10	-0.950379	0.00016372	0.386594	0.23585	0.633689
PLOD2	0.392495	0.000164224	1.48067	1.20727	1.81599
DNASE1L3	-0.177159	0.000169433	0.837647	0.76377	0.918669
GMFB	0.640093	0.000172893	1.89666	1.35805	2.64889
IDH1	0.77722	0.00017323	2.17542	1.44999	3.26376
ETF1	0.926282	0.000174093	2.5251	1.55684	4.09557
LRP10	0.533092	0.000176817	1.70419	1.28978	2.25177
SERPINE1	0.215056	0.000177014	1.23993	1.1081	1.38745
GRPEL2	0.810544	0.00017997	2.24913	1.47169	3.43728
C5orf30	0.214495	0.000183642	1.23924	1.1075	1.38664
PLOD2	0.490441	0.000186238	1.63304	1.26265	2.11207
RNF19B	0.481847	0.000189345	1.61906	1.25715	2.08516
UCK2	0.46093	0.000197858	1.58555	1.24383	2.02115
AGAP6	-0.569297	0.000198881	0.565923	0.419283	0.763849
FAM193B	-0.734622	0.00020591	0.479687	0.325451	0.707017
LRRC41	0.889674	0.000211979	2.43434	1.52035	3.89777
RBM45	1.01065	0.000212361	2.74738	1.60937	4.69009
ABP1	0.161013	0.000214025	1.1747	1.07871	1.27924
SCN4A	-0.299847	0.000220024	0.740932	0.631976	0.868672
MTMR2	0.438175	0.000220903	1.54988	1.22836	1.95555
CSTF2	0.49982	0.000222397	1.64842	1.26426	2.14932
N4BP2L1	-0.343972	0.000223234	0.708949	0.5906	0.851014
MMP12	0.145149	0.000223616	1.15621	1.07044	1.24886
GCLM	0.462278	0.000225527	1.58769	1.2419	2.02976
ATP1B3	0.329288	0.000227846	1.38998	1.16672	1.65596
GTPBP4	0.642681	0.000228636	1.90157	1.35102	2.67648
C15orf33	-0.304118	0.000239129	0.737773	0.627274	0.867739
CLEC3B	-0.230176	0.000243985	0.794394	0.702471	0.898346
SUGT1L1	-0.341123	0.000246063	0.710971	0.592454	0.853198
ATF7IP2	-0.454573	0.000246404	0.634719	0.497776	0.809336
TRIM36	0.237503	0.000252395	1.26808	1.11663	1.44007
FLJ42627	-0.540703	0.000254412	0.582339	0.435862	0.778041
PSMD1	0.958498	0.000256567	2.60778	1.55986	4.35968
CTSC	0.299234	0.000257789	1.34882	1.14883	1.58363
CCNJL	0.215431	0.000257878	1.2404	1.10505	1.39233
ST6GALNAC4	0.29531	0.000260151	1.34354	1.14663	1.57428
ZNF643	0.438489	0.000263242	1.55036	1.22503	1.96209
TTLL9	-0.613007	0.000266987	0.541719	0.389616	0.753203
PPARGC1A	-0.156554	0.000273678	0.855085	0.785941	0.930313
CERK	-0.600774	0.000276555	0.548387	0.396695	0.758085
SFRS16	-0.881991	0.000279957	0.413958	0.257228	0.666184
AMD1	0.625545	0.000281611	1.86926	1.33368	2.61992
TSGA14	0.566542	0.000288823	1.76216	1.29723	2.39372
ETV5	0.346157	0.00028938	1.41362	1.17231	1.70461
ZNF564	-0.987416	0.00029559	0.372538	0.21824	0.635925
MED26	-1.11651	0.000295883	0.327421	0.178851	0.599408
GLDN	0.134497	0.000296164	1.14396	1.06359	1.23041
C5AR1	0.382312	0.000317784	1.46567	1.19028	1.80478
CHAD	-0.193432	0.000328992	0.824126	0.741562	0.915883
IL8	0.169368	0.000330774	1.18456	1.07993	1.29931
CIRBP	-0.549762	0.000331981	0.577087	0.427419	0.779164
TNPO1	0.737516	0.000332469	2.09074	1.39754	3.12777
C1orf21	0.392727	0.000333177	1.48101	1.19506	1.83538
LOC338799	-0.377294	0.000335909	0.685714	0.557935	0.842758
PLBD1	0.192715	0.000336032	1.21254	1.09131	1.34723
ELOVL1	0.651663	0.000338519	1.91873	1.3435	2.74024
TIGD4	0.46519	0.00034007	1.59232	1.23454	2.05377
ENAM	0.266312	0.000342887	1.30514	1.1281	1.50997
SAMD5	0.180079	0.000345277	1.19731	1.08486	1.32142
RPL13P5	0.339814	0.000348925	1.40469	1.16598	1.69226
CLEC5A	0.269444	0.000351937	1.30924	1.12938	1.51773
PNMA2	0.267295	0.000352895	1.30643	1.12825	1.51273
KPNA4	0.935915	0.000353471	2.54954	1.52571	4.26042
EIF3C	0.302165	0.000353931	1.35278	1.14611	1.59672
IQUB	0.605333	0.000356147	1.83186	1.31397	2.55387
C5orf58	0.175811	0.000359693	1.19221	1.08246	1.31309
MAP7D3	0.447445	0.00036178	1.56431	1.2233	2.00038
TM4SF19	0.166332	0.000362169	1.18096	1.07779	1.29401
ZNF527	-0.566744	0.000365143	0.56737	0.415443	0.774855
MAPRE2	0.622004	0.000367368	1.86266	1.32286	2.62272
MSC	0.133902	0.000367531	1.14328	1.06208	1.23069
FAM164A	0.261454	0.00037477	1.29882	1.12457	1.50007
STARD5	-0.272371	0.000377667	0.761572	0.655389	0.884958
IL8	0.127598	0.000382608	1.1361	1.05885	1.21897
CASP12	-0.885459	0.00038489	0.412525	0.253019	0.672585
PTGS1	0.290145	0.000387054	1.33662	1.13871	1.56893
CDCA8	0.269479	0.000393106	1.30928	1.12803	1.51965
PPP1R10	-0.643709	0.000396258	0.52534	0.367935	0.750084
LOC341056	0.471158	0.00039963	1.60185	1.23407	2.07923
CCT5	0.604698	0.000404255	1.8307	1.3095	2.55935
BAIAP2	-0.324361	0.000405096	0.72299	0.604042	0.865361
TCP10L	-0.154148	0.00040571	0.857145	0.786956	0.933594
C21orf90	-0.308094	0.000406853	0.734846	0.619472	0.871707
YWHAB	0.947126	0.000408319	2.57829	1.52492	4.35928
CHORDC1	0.477449	0.00041748	1.61196	1.23647	2.10147
CLEC5A	0.210645	0.000426022	1.23447	1.09798	1.38794
ADRA2B	-0.303123	0.000426993	0.738509	0.623898	0.874174
TMEM129	-0.569587	0.000429729	0.565759	0.412039	0.776827
CYB5D2	-0.427146	0.000431473	0.652368	0.514283	0.827529
IVD	-0.431125	0.000445943	0.649778	0.510801	0.826566
SIK2	-0.358922	0.000446116	0.698429	0.571624	0.853364
GLTSCR1	-0.834202	0.000446905	0.434221	0.272553	0.691783
F7	-0.201915	0.000447294	0.817165	0.730046	0.914679
ANKAR	-0.518636	0.000447904	0.595332	0.445646	0.795295
C19orf26	0.325758	0.000449749	1.38508	1.15466	1.66148
PTPRO	0.347451	0.000454437	1.41545	1.16559	1.71888
SPA17	0.403172	0.000456653	1.49656	1.19449	1.87503
GARS	0.545699	0.000457919	1.72581	1.27186	2.34179
MSC	0.169863	0.000460669	1.18514	1.07768	1.30332
SCN4A	-0.251798	0.00046188	0.777402	0.675215	0.895053
TCOF1	0.476871	0.000467286	1.61103	1.23336	2.10434
FZD7	0.223606	0.000480814	1.25058	1.10304	1.41784
ZC3HAV1	0.745563	0.000482955	2.10763	1.38661	3.20356
GLTSCR2	-0.621063	0.000490435	0.537373	0.378986	0.761953
PTP4A2	0.782613	0.000493297	2.18718	1.40831	3.3968
PDXDC2	-0.287205	0.00049354	0.750358	0.638416	0.881927
POLM	-0.813442	0.000500339	0.44333	0.28041	0.700907
IGLON5	0.234606	0.000505734	1.26441	1.10781	1.44315
BCL10	0.860103	0.000507651	2.3634	1.45532	3.83812
SLC16A11	-0.146749	0.000508617	0.86351	0.794938	0.937997
MAP3K9	0.363522	0.000509134	1.43839	1.1718	1.76562
RNF145	0.42123	0.000510047	1.52383	1.20163	1.93244
ME1	0.239745	0.000510793	1.27093	1.11018	1.45494
NCL	0.873604	0.000512392	2.39553	1.4634	3.92139
ABCF2	0.757161	0.000517439	2.13221	1.39053	3.2695
GPR18	-0.310938	0.000520759	0.732759	0.614729	0.873451
ADH4	-0.0857561	0.000523039	0.917818	0.874404	0.963387
E2F5	0.268069	0.00052824	1.30744	1.12354	1.52144
PTP4A2	0.603169	0.000529102	1.8279	1.29959	2.57099
GTF2IRD2P1	-0.375356	0.000535809	0.687044	0.555521	0.849706
CAP1	0.848267	0.000539919	2.3356	1.44451	3.77637
EGLN3	0.203937	0.00054267	1.22622	1.0924	1.37644
CISH	-0.312351	0.000543172	0.731725	0.613017	0.87342
C21orf49	-0.372714	0.000545284	0.688862	0.557664	0.850926
BNIP3L	0.633303	0.000550581	1.88382	1.31525	2.69819
SEMA6A	0.241185	0.000550726	1.27276	1.11	1.45938
DYNC1H1	0.644976	0.000553194	1.90594	1.32173	2.74838
TRIM36	0.318641	0.000556395	1.37526	1.14766	1.64799
C17orf44	-0.472758	0.000558447	0.623281	0.476516	0.815249
TMX1	0.914742	0.000568302	2.49613	1.48366	4.19951
TAF3	0.770709	0.000569305	2.1613	1.39422	3.35041
RAMP3	-0.228204	0.000577749	0.795962	0.698965	0.90642
SRL	-0.314756	0.000580408	0.729967	0.610145	0.87332
C1orf88	0.260139	0.000591396	1.29711	1.11821	1.50463
TRNP1	0.153582	0.000591757	1.166	1.06818	1.27278
KPNA4	1.10933	0.000606214	3.03232	1.60837	5.71696
C14orf109	0.553929	0.000616716	1.74008	1.26727	2.38928
CORO2B	0.252377	0.000619567	1.28708	1.1139	1.48719
PSRC1	0.312984	0.000620136	1.3675	1.14311	1.63593
SAMD13	0.248174	0.000627677	1.28168	1.11174	1.47761
MAFF	0.32267	0.000636108	1.38081	1.14742	1.66166
RG9MTD3	-0.803366	0.000640203	0.447819	0.282359	0.710238
MMRN1	0.231815	0.000654061	1.26089	1.10352	1.4407
ERO1L	0.548678	0.000656527	1.73096	1.26244	2.37336
LOC253039	-0.387783	0.000660584	0.678559	0.542825	0.848234
RIOK3	0.783967	0.000665523	2.19014	1.39444	3.43989
PCDHAC2	0.196008	0.000669383	1.21654	1.08663	1.36198
TXNRD1	0.288958	0.000683477	1.33504	1.12997	1.57731
RBM28	0.729094	0.000683669	2.0732	1.36112	3.1578
ARL5B	0.404234	0.000693021	1.49815	1.18611	1.89229
ANXA5	0.437381	0.000695245	1.54865	1.20275	1.99401
SEC31B	-0.235747	0.000697252	0.789981	0.68934	0.905314
TMEM106C	0.362097	0.000699695	1.43634	1.16501	1.77086
FBN2	0.242181	0.000701733	1.27403	1.10751	1.46557
SCNN1D	-0.30603	0.0007018	0.736365	0.616916	0.878942
ADPRHL2	0.529667	0.000711513	1.69837	1.24981	2.30791
ERI1	0.654259	0.000713617	1.92372	1.317	2.80994
HOXD9	0.157422	0.000717373	1.17049	1.06846	1.28227
BOP1	0.222197	0.000719188	1.24882	1.09794	1.42043
EIF2S1	1.05807	0.000721498	2.8808	1.56011	5.31949
SLC39A10	0.297892	0.000729095	1.34702	1.13323	1.60114
ADAM9	0.286831	0.000739575	1.3322	1.12776	1.5737
CCT6A	0.685714	0.000742006	1.98519	1.33286	2.95677
CYP2C9	-0.108913	0.000751592	0.896809	0.841765	0.955452
ANKRD54	-0.924531	0.000761824	0.396717	0.231582	0.679606
EFNB1	0.571534	0.00076363	1.77098	1.2696	2.47036
VRK2	0.517054	0.00076466	1.67708	1.241	2.26639
LOC388387	-0.27156	0.000765671	0.762189	0.650681	0.892807
KAT2A	-0.500963	0.000785572	0.605947	0.452316	0.81176
GNAI3	1.00915	0.000793833	2.74328	1.52136	4.94662
YARS	0.695566	0.000798405	2.00484	1.33512	3.01051
C14orf174	0.451296	0.000799219	1.57035	1.20623	2.04437
TARS	0.579766	0.000805264	1.78562	1.2721	2.50645
ILDR2	0.22837	0.00081621	1.25655	1.09927	1.43633
RAB7A	1.45322	0.00082407	4.27687	1.82507	10.0224
MSR1	0.384092	0.000826546	1.46828	1.17228	1.83902
LOC388387	-0.32867	0.000845515	0.71988	0.593519	0.873145
B4GALT5	0.486483	0.000847295	1.62659	1.22231	2.16458
VWA5A	0.376124	0.000852037	1.45663	1.16777	1.81693
GHR	-0.185257	0.000857525	0.830891	0.745143	0.926507
C5orf4	-0.262704	0.000858885	0.76897	0.658901	0.897425
TMEM92	0.170708	0.000860361	1.18614	1.07284	1.31141
TMX1	0.658207	0.000872814	1.93133	1.3108	2.8456
PLK1S1	-0.604203	0.000876743	0.54651	0.382852	0.780126
PTTG3P	0.393274	0.0008857	1.48182	1.17518	1.86848
SMG5	0.470804	0.000891519	1.60128	1.21299	2.11386
PHOSPHO2	0.450358	0.00089444	1.56887	1.20278	2.0464
IARS	0.516914	0.000897979	1.67685	1.23592	2.27507
RAN	0.518293	0.000904128	1.67916	1.2364	2.28047
NXF1	-1.0524	0.000906737	0.349099	0.187484	0.650031
CSAD	-0.248187	0.000912263	0.780214	0.673768	0.903476
HK2	0.214975	0.000912976	1.23983	1.09189	1.40781
CLSTN2	0.240163	0.000915636	1.27146	1.10316	1.46543
BAIAP2	-0.400625	0.000917088	0.669901	0.52861	0.848959
CAND2	0.233461	0.000926853	1.26296	1.09999	1.45009
MPHOSPH10	-0.923751	0.000927064	0.397027	0.229824	0.685875
LRP5L	-0.423726	0.000929644	0.654603	0.509384	0.841223
MAST3	-0.474642	0.000930152	0.622108	0.469718	0.823936
ATF7IP2	-0.287936	0.000931732	0.74981	0.632286	0.889178
MCC	0.237271	0.000937645	1.26778	1.10155	1.45911
RAB3IL1	0.319508	0.00093767	1.37645	1.1391	1.66326
MARCKSL1	0.268544	0.000941365	1.30806	1.11562	1.53369
CBX3	0.664054	0.000944244	1.94265	1.31055	2.87964
SYT17	0.313202	0.000956482	1.3678	1.13582	1.64716
ZNF526	-0.83715	0.000957348	0.432943	0.263437	0.711514
RAB20	0.371268	0.000968665	1.44957	1.16268	1.80726
UPF3B	0.475499	0.000970001	1.60882	1.21289	2.13398
SLC41A3	0.592577	0.000977888	1.80864	1.27162	2.57247
MED8	0.706418	0.000985439	2.02672	1.33133	3.08534
C16orf87	0.508425	0.000992329	1.66267	1.22849	2.2503
EPO	0.144638	0.000995592	1.15562	1.06026	1.25955
C8orf51	0.264503	0.000997069	1.30278	1.11293	1.52503
SLC25A15	-0.200412	0.00099873	0.818394	0.726315	0.922146
ACAT1	-0.305243	0.001012	0.736944	0.614318	0.884049
EXOC3L2	-0.278726	0.00101798	0.756747	0.640825	0.89364
LOC283663	-0.361249	0.00102185	0.696806	0.561681	0.864437
DNAH17	-0.395583	0.00102801	0.673287	0.531652	0.852655
C5orf30	0.253489	0.00102853	1.28851	1.10753	1.49906
CHODL	0.167848	0.00103063	1.18276	1.06995	1.30746
PON1	-0.110431	0.00103728	0.895448	0.838271	0.956526
CDC20	0.193471	0.00104706	1.21345	1.08088	1.36229
XPR1	0.408033	0.00105033	1.50386	1.17817	1.91957
MARS	0.639366	0.00105318	1.89528	1.29283	2.77845
CPSF6	0.736891	0.00105761	2.08943	1.34427	3.24764
GPC1	0.342363	0.00105836	1.40827	1.14734	1.72855
STIP1	0.584386	0.00107829	1.79389	1.26369	2.54653
MUC6	0.112559	0.0010791	1.11914	1.04611	1.19727
C7orf68	0.320217	0.00108415	1.37743	1.13673	1.66909
TAPT1	-0.462111	0.00108425	0.629952	0.477455	0.831156
CD58	0.386587	0.00108916	1.47195	1.16722	1.85624
LAMB2L	-0.374251	0.00109529	0.687804	0.549402	0.861071
ARRDC3	0.380861	0.00109906	1.46354	1.16434	1.83964
SSRP1	0.717951	0.00110022	2.05023	1.33213	3.15543
WDR59	-0.530071	0.00110621	0.588563	0.428031	0.809304
SLC19A3	0.256025	0.00110783	1.29179	1.10758	1.50663
PRSS8	0.128975	0.0011085	1.13766	1.05281	1.22935
SGPP1	0.614932	0.00111177	1.84953	1.278	2.67666
SGCB	0.225906	0.0011125	1.25346	1.09429	1.43578
TRIM9	0.170521	0.00112296	1.18592	1.07029	1.31405
LMO4	0.603129	0.0011495	1.82783	1.27065	2.62933
MBOAT1	0.316534	0.00115105	1.37236	1.13393	1.66094
PPAT	0.463873	0.00115831	1.59022	1.20206	2.10372
TCN2	0.349994	0.00116126	1.41906	1.14891	1.75274
PGD	0.353026	0.00116413	1.42337	1.15023	1.76136
STK39	0.182014	0.0011665	1.19963	1.07481	1.33895
ARSJ	0.214957	0.00117225	1.23981	1.08888	1.41166
DNAJC6	0.192285	0.0011771	1.21202	1.0791	1.36131
RGL1	0.437919	0.00118265	1.54948	1.18917	2.01896
EMCN	-0.237573	0.00118425	0.78854	0.683062	0.910305
PLEKHA9	0.494449	0.00118455	1.6396	1.21602	2.21072
ACYP1	0.393207	0.00118512	1.48173	1.16827	1.87928
FMN1	0.289152	0.00118858	1.33529	1.12111	1.59039
TRPM6	0.2004	0.00118871	1.22189	1.08245	1.37929
LEPRE1	0.512136	0.00119377	1.66885	1.2243	2.27483
KDSR	0.594851	0.00119404	1.81276	1.26496	2.59778
VSIG4	0.244169	0.00119511	1.27656	1.10127	1.47975
CDV3	0.927902	0.00120254	2.5292	1.44237	4.43494
DUSP28	-0.753996	0.00120404	0.470483	0.298077	0.742605
FSD1L	0.297658	0.00121748	1.3467	1.12446	1.61287
CDC37	-0.881448	0.00122212	0.414183	0.242754	0.70667
AGAP4	-0.567837	0.00122666	0.56675	0.401671	0.799674
PILRB	-0.474313	0.00123605	0.622312	0.466691	0.829827
LOC284900	-0.662996	0.00123698	0.515305	0.344633	0.770499
TM2D1	0.785431	0.00123809	2.19335	1.36182	3.53261
BTNL9	-0.189775	0.00123964	0.827145	0.737164	0.92811
PPIL2	-0.760375	0.00124245	0.467491	0.294664	0.741686
GNA12	0.465705	0.00124717	1.59314	1.20073	2.11379
HDAC2	0.570428	0.00125294	1.76902	1.25097	2.50161
SEC31B	-0.261354	0.00125921	0.770008	0.656926	0.902556
MOSC2	-0.254537	0.0012717	0.775275	0.664075	0.905096
PSD4	-0.291023	0.00127786	0.747498	0.626182	0.892319
DLGAP5	0.199864	0.0012799	1.22124	1.08137	1.3792
CHRNA5	0.203831	0.0012841	1.22609	1.08301	1.38808
SHANK3	-0.542698	0.00131016	0.581178	0.417415	0.809188
PGGT1B	0.839096	0.00131462	2.31427	1.38708	3.86124
CA9	0.130186	0.00132208	1.13904	1.05203	1.23324
P2RY6	0.202652	0.00132524	1.22465	1.08213	1.38593
FREM1	0.20192	0.00132777	1.22375	1.0818	1.38432
BBS7	0.334732	0.00133092	1.39757	1.13917	1.71457
C5orf62	0.312208	0.00134708	1.36644	1.12899	1.65382
CTSZ	0.575351	0.00134778	1.77775	1.25053	2.52725
ITGAV	0.271418	0.00134886	1.31182	1.11122	1.54864
PMS2L3	-0.37322	0.00135343	0.688514	0.54799	0.865074
TRPC6	-0.321305	0.00136155	0.725202	0.595749	0.882785
ZNF554	-0.671588	0.00136644	0.510897	0.338675	0.770697
PFN2	0.178393	0.00136801	1.1953	1.07162	1.33324
SLC38A1	0.175186	0.00136933	1.19147	1.07028	1.32638
MMP1	0.151634	0.00137368	1.16373	1.06052	1.27699
ZNF226	-0.617754	0.00137968	0.539154	0.369259	0.787216
CHP	-0.456376	0.00138017	0.633575	0.479021	0.837995
ATIC	0.47062	0.00139325	1.60099	1.19963	2.13662
ZNF155	-0.392936	0.00140562	0.675072	0.530415	0.85918
LHX4	0.263873	0.00140583	1.30196	1.1073	1.53085
ATP6V0D2	0.165655	0.0014106	1.18017	1.06604	1.3065
VMAC	-0.623364	0.00141188	0.536138	0.365643	0.786133
SLC36A1	0.38968	0.00141577	1.47651	1.16226	1.87573
EEF1E1	0.420352	0.00142783	1.5225	1.17586	1.97132
LMF1	-0.269162	0.00142969	0.76402	0.647517	0.901484
TM2D1	0.610018	0.00143003	1.84047	1.26496	2.67779
NRAS	0.54209	0.00143886	1.7196	1.23206	2.40007
ANXA5	0.32397	0.00144674	1.38261	1.13272	1.68763
SLC25A23	-0.407325	0.00145795	0.665428	0.517811	0.855128
FZD1	0.275398	0.00146081	1.31705	1.11158	1.56051
GPR133	0.172611	0.00148834	1.1884	1.06836	1.32194
FAM164A	0.282498	0.00148913	1.32644	1.11428	1.57899
HIVEP3	0.384131	0.00149042	1.46834	1.15849	1.86106
RGS2	0.234099	0.00149043	1.26377	1.0938	1.46015
ISY1	0.875049	0.00149691	2.39899	1.39783	4.11722
C22orf9	0.371415	0.0015058	1.44978	1.15261	1.82357
FECH	0.663524	0.00151311	1.94162	1.2886	2.92558
CPOX	0.584991	0.00151654	1.79498	1.25041	2.5767
A2LD1	-0.295257	0.00153142	0.74434	0.620092	0.893484
C1orf212	0.68855	0.00153967	1.99083	1.3001	3.04853
ALDH2	-0.283615	0.00154034	0.753056	0.631828	0.897545
BDH1	-0.176686	0.00154539	0.838043	0.751214	0.934909
MTMR2	0.507971	0.00155771	1.66192	1.21322	2.27656
GARNL3	-0.196633	0.00155888	0.821492	0.727269	0.927922
UBLCP1	0.712544	0.00157334	2.03917	1.31089	3.17206
HPS3	0.588222	0.00160353	1.80078	1.24961	2.59506
FBXO24	-0.355693	0.0016091	0.700688	0.561743	0.874
LOC644936	0.393193	0.00162555	1.4817	1.16026	1.89221
CAPG	0.181912	0.00163698	1.19951	1.07111	1.3433
FLJ39739	0.441154	0.0016375	1.5545	1.18127	2.04566
EBF3	-0.240076	0.00164033	0.786568	0.677383	0.913353
DSG2	0.279687	0.00165176	1.32272	1.11124	1.57444
IQSEC1	-0.51522	0.00166026	0.597369	0.433314	0.823538
EIF5B	0.550107	0.00166855	1.73344	1.23015	2.44264
FAM163A	0.203936	0.0016772	1.22622	1.07975	1.39256
PVRIG	-0.344613	0.00168014	0.708495	0.571434	0.87843
C10orf32	-0.377861	0.00168481	0.685326	0.541367	0.867566
DLAT	0.415145	0.00170548	1.51459	1.16858	1.96306
FBXO46	-0.691722	0.00171239	0.500713	0.324966	0.771506
NF2	-0.660714	0.00171326	0.516482	0.341754	0.780545
PRKRIP1	-0.711104	0.00171503	0.491102	0.314871	0.765968
NLRP6	-0.144697	0.00171824	0.865285	0.790446	0.947209
DGKG	0.204776	0.00172063	1.22725	1.07976	1.39489
GTF2H1	0.797644	0.0017271	2.2203	1.34815	3.65667
DCAF13	0.388747	0.00173016	1.47513	1.15668	1.88126
TACSTD2	0.150126	0.00174036	1.16198	1.05776	1.27646
NUP205	0.505848	0.00175213	1.65839	1.20807	2.27658
HAGH	-0.298244	0.00176885	0.74212	0.61557	0.894688
POPDC2	-0.413694	0.00176892	0.661203	0.510159	0.856967
FCGR2C	0.185363	0.00177505	1.20366	1.07157	1.35202
MPZL1	0.415245	0.0017752	1.51474	1.16748	1.9653
LOC100130093	-0.288882	0.00178073	0.7491	0.624945	0.897921
LRRC37A	-0.383367	0.00178549	0.681562	0.535848	0.866902
SEPHS1	0.719198	0.00178654	2.05279	1.30725	3.22352
ABCC5	0.449781	0.00178868	1.56797	1.18238	2.07931
C6orf124	-0.403022	0.00179112	0.668297	0.51894	0.860642
LZTR1	-0.842396	0.00179325	0.430677	0.253812	0.730789
ADAMTS5	0.322517	0.00179821	1.3806	1.12752	1.69048
C1orf61	0.187161	0.00180107	1.20582	1.07212	1.3562
CEACAM19	-0.340576	0.00180381	0.711361	0.574376	0.881015
GPIHBP1	-0.30985	0.00180579	0.733557	0.603827	0.891159
ANO5	0.237063	0.00181783	1.26752	1.09206	1.47117
SUOX	-0.402223	0.00182164	0.668832	0.519406	0.861245
GNPDA1	0.383745	0.00182778	1.46777	1.15308	1.86834
HAT1	0.582801	0.00183568	1.79105	1.24132	2.58424
HMGA1	0.246412	0.00184206	1.27943	1.09565	1.49403
PLEKHA2	0.459027	0.00184691	1.58253	1.18542	2.11268
EPO	0.112648	0.00186904	1.11924	1.04254	1.20158
C5orf58	0.187833	0.00190517	1.20663	1.07171	1.35854
SPA17	0.274122	0.00190748	1.31538	1.10633	1.56392
KIAA1841	0.357508	0.00191317	1.42976	1.14079	1.79193
HSPA8	0.435758	0.00191431	1.54613	1.17414	2.03598
TBX21	-0.243812	0.00191913	0.783635	0.671771	0.914127
SF3A3	0.683543	0.00191943	1.98088	1.28623	3.0507
LOC100128675	-0.251554	0.0019218	0.777591	0.663323	0.911544
SDHAP1	-0.598438	0.00192472	0.54967	0.376589	0.802299
MYH3	-0.264656	0.00192651	0.76747	0.649266	0.907193
NDRG2	-0.325657	0.00192857	0.722053	0.587732	0.887072
C9orf30	0.684225	0.00193572	1.98224	1.2861	3.05517
LOC100130557	-0.346014	0.00194131	0.707502	0.568448	0.880573
SERPINB8	0.256792	0.00194869	1.29278	1.09892	1.52083
TPP1	0.686238	0.00195711	1.98623	1.28647	3.06662
A2LD1	-0.438148	0.00195951	0.64523	0.488949	0.851463
TRIP13	0.21096	0.00196325	1.23486	1.08047	1.41131
DCI	-0.416171	0.00198967	0.659567	0.50662	0.858689
TTC13	-0.488965	0.00199592	0.613261	0.449766	0.836188
SLC2A3	0.268273	0.00199806	1.3077	1.10312	1.55024
SCPEP1	0.342106	0.00200049	1.40791	1.13329	1.74908
CCDC110	0.2223	0.00200435	1.24895	1.08467	1.4381
HSP90AA1	0.454449	0.00200836	1.57531	1.18069	2.10181
EOMES	-0.234465	0.00200906	0.790994	0.681651	0.917877
DUSP6	0.299983	0.00201089	1.34984	1.11586	1.63288
C15orf17	-0.711504	0.00201421	0.490905	0.312522	0.771106
AKR1B15	0.117091	0.00201508	1.12422	1.0437	1.21095
CHKB-CPT1B	-0.322933	0.00202845	0.724023	0.589766	0.888842
ASF1A	0.477823	0.00205366	1.61256	1.19005	2.18508
C9orf45	-0.351552	0.00205764	0.703596	0.56263	0.879879
TAB1	-0.84086	0.00205784	0.43134	0.252679	0.736326
ZMPSTE24	0.609187	0.00206329	1.83894	1.24814	2.70939
TNNI3K	-0.48036	0.0020666	0.618561	0.455669	0.839683
GTF2IRD2	-0.450247	0.0020683	0.637471	0.478672	0.848951
CCDC134	0.352208	0.00207005	1.4222	1.13664	1.77951
TPT1	-0.462759	0.00207077	0.629544	0.468956	0.845125
GPATCH1	-0.665556	0.00207224	0.513988	0.33651	0.785069
CSF1	0.344476	0.00209284	1.41125	1.13319	1.75754
AKIRIN1	0.480706	0.0020955	1.61722	1.19059	2.19672
MRPS31	-0.447601	0.00209908	0.639159	0.480553	0.850114
CAD	0.441175	0.00211454	1.55453	1.17334	2.05957
HERC5	0.207905	0.00212202	1.2311	1.07819	1.40568
TRPV1	-0.344629	0.00213086	0.708483	0.568615	0.882756
CASQ2	-0.191067	0.00213409	0.826077	0.73124	0.933214
PRELID2	0.223775	0.00216388	1.25079	1.08411	1.44309
TUBA4B	0.220779	0.00216928	1.24705	1.0829	1.43607
NLRP11	0.148042	0.002175	1.15956	1.05483	1.27469
PFKFB3	0.216389	0.00217577	1.24158	1.08115	1.42583
RAB4A	-0.654359	0.0021847	0.519775	0.341999	0.789963
PIGU	0.425649	0.00218809	1.53058	1.1657	2.00968
ARL17B	-0.537604	0.00221057	0.584146	0.413995	0.82423
PLGLA	-0.190317	0.00221868	0.826697	0.731802	0.933898
ZNF197	-0.544669	0.00225192	0.580034	0.408965	0.822661
TTC4	0.613742	0.00225454	1.84733	1.24598	2.73891
RFX1	-0.711412	0.00225469	0.49095	0.311017	0.77498
TNFAIP8	0.343416	0.00227768	1.40975	1.1307	1.75768
MTERFD3	-0.742786	0.00228813	0.475786	0.2952	0.766846
GNL2	0.668262	0.00228814	1.95084	1.26977	2.99723
PPM1G	0.591779	0.00229175	1.8072	1.23546	2.64354
ZNF529	-0.611517	0.00229935	0.542527	0.366166	0.803832
C2orf78	0.452648	0.00230052	1.57247	1.17541	2.10365
TTYH3	0.299615	0.00232444	1.34934	1.11269	1.63632
C21orf29	-0.267381	0.00232639	0.765381	0.64437	0.909118
DHDH	0.167795	0.0023279	1.18269	1.06161	1.31759
RAB10	0.509567	0.00233121	1.66457	1.19903	2.31086
TMEM185B	0.457811	0.00233232	1.58061	1.17711	2.12242
EYA2	0.177382	0.00233331	1.19409	1.06521	1.33855
SCAND2	-0.870186	0.00233376	0.418874	0.239199	0.733512
GUSBL2	-0.503945	0.00235887	0.604143	0.436592	0.835994
ZNF763	-0.360984	0.00236187	0.69699	0.552291	0.879601
MYOM2	-0.164814	0.00236634	0.848051	0.762558	0.943129
SIAE	0.355066	0.002387	1.42627	1.13422	1.79354
PDE2A	-0.209255	0.00239283	0.811189	0.708703	0.928495
NOXA1	-0.294274	0.00239423	0.745073	0.616175	0.900934
GNRHR2	-0.62148	0.00239467	0.537149	0.359642	0.802267
CSF1	0.256661	0.00239539	1.29261	1.09525	1.52553
PPP1CB	0.630971	0.0023997	1.87943	1.25056	2.82455
SAPS2	-0.557082	0.00240349	0.572878	0.399792	0.8209
PTPRO	0.224696	0.00240954	1.25194	1.08282	1.44748
C9orf163	-0.308122	0.00241194	0.734826	0.602205	0.896653
RAB42	0.221313	0.00241675	1.24771	1.08147	1.43951
SP6	-0.266583	0.002421	0.765992	0.644777	0.909995
ASS1	-0.242441	0.00242412	0.78471	0.670906	0.91782
C9orf30	0.469391	0.00243014	1.59902	1.18052	2.16588
TMEM69	0.513271	0.00243512	1.67075	1.1989	2.3283
SQSTM1	0.279779	0.00243641	1.32284	1.10392	1.58516
SIGLEC9	0.294747	0.00244039	1.34279	1.10974	1.62477
PPFIA4	0.159113	0.0024465	1.17247	1.05779	1.29958
DFFB	-0.488533	0.00245552	0.613526	0.447235	0.841646
ARMC9	0.318511	0.00246039	1.37508	1.11891	1.68989
LRP12	0.205712	0.00246242	1.2284	1.07525	1.40336
PAK1IP1	0.493147	0.0024676	1.63746	1.1899	2.25337
SPHAR	-0.576114	0.00247003	0.562078	0.387071	0.816211
CG030	-0.32102	0.002477	0.725408	0.58923	0.893059
ATP13A2	0.399457	0.00247816	1.49101	1.15111	1.93129
TOE1	0.555574	0.00249089	1.74294	1.21597	2.4983
PGAP3	-0.430885	0.00249121	0.649934	0.491586	0.859289
MTR	-0.533518	0.0024935	0.586538	0.415075	0.82883
RAET1K	0.34546	0.00249502	1.41264	1.12925	1.76715
KIF2C	0.185629	0.00249949	1.20398	1.06747	1.35794
GPATCH4	0.386818	0.00250015	1.47229	1.14574	1.8919
RNF122	0.442847	0.00250129	1.55713	1.16853	2.07498
C9orf167	0.24302	0.00250503	1.27509	1.0892	1.49271
NAT10	0.836589	0.00250518	2.30848	1.34196	3.9711
C9orf130	-0.480217	0.00250639	0.618649	0.453115	0.844658
SPATA6	0.27059	0.00253553	1.31074	1.09958	1.56245
AKTIP	0.572451	0.00254522	1.77261	1.22223	2.57082
CD300A	0.307047	0.00256054	1.35941	1.11351	1.6596
SGPP2	0.138072	0.00256103	1.14806	1.04953	1.25583
FAM98A	0.983144	0.00257422	2.67285	1.41047	5.06507
RAB38	0.240752	0.00258947	1.27221	1.08777	1.48792
MTHFS	-0.292878	0.00259863	0.746113	0.616631	0.902783
GDI2	1.02406	0.00259873	2.78448	1.42989	5.42232
PLIN5	-0.209266	0.00260068	0.811179	0.707889	0.929541
GCOM1	0.260343	0.00260145	1.29738	1.09515	1.53694
ERVFRDE1	0.326346	0.002617	1.38589	1.12054	1.71409
TKT	0.234474	0.00261988	1.26424	1.08519	1.47284
DPH2	0.486199	0.00262529	1.62612	1.18466	2.2321
NUP155	0.386539	0.00262821	1.47188	1.14418	1.89342
COLEC10	-0.141991	0.00263043	0.867629	0.790956	0.951734
DCUN1D5	0.493177	0.00263626	1.63751	1.18738	2.25828
PER1	-0.295667	0.00264657	0.744035	0.613581	0.902225
BOD1	0.580917	0.00265142	1.78768	1.22395	2.61104
GNA14	-0.196324	0.00265735	0.821746	0.722975	0.934011
YTHDF2	0.843433	0.00266121	2.32433	1.34072	4.02958
HK2	0.134849	0.00266165	1.14436	1.04799	1.2496
ESPNP	-0.348315	0.00267928	0.705876	0.562311	0.886096
SUV39H2	0.507498	0.00268174	1.66113	1.19263	2.31366
ZNF846	-0.456474	0.00269048	0.633514	0.470202	0.853547
SLC2A4	-0.172731	0.00270021	0.841364	0.751577	0.941877
CRY2	-0.351926	0.00270166	0.703332	0.558856	0.885158
SGOL2	0.252078	0.00270395	1.2867	1.09129	1.51709
WDR12	0.557767	0.0027058	1.74677	1.21323	2.51494
CCT4	0.60003	0.00271146	1.82217	1.23102	2.6972
KIF2A	0.362292	0.00271231	1.43662	1.1337	1.82047
ADK	-0.345679	0.00271896	0.70774	0.564576	0.887207
HMOX1	0.24234	0.00272803	1.27423	1.08746	1.49307
FCGR3B	0.180098	0.00273593	1.19734	1.06426	1.34705
ABP1	0.113162	0.00274877	1.11981	1.03987	1.2059
PQLC3	0.457345	0.00274981	1.57987	1.17116	2.13123
VIPR1	-0.157728	0.00275001	0.854082	0.770306	0.94697
NLN	0.404876	0.00275139	1.49912	1.1501	1.95404
TTLL7	0.199304	0.00275177	1.22055	1.07127	1.39064
ANLN	0.18786	0.00277074	1.20666	1.06695	1.36468
TYK2	-0.751286	0.00278071	0.471759	0.288346	0.771841
2017-03-02	-0.573713	0.00278338	0.56343	0.386858	0.820593
SEMA4F	0.193894	0.00278651	1.21397	1.06909	1.37847
OLA1	0.560909	0.00279388	1.75226	1.21309	2.53107
SLC29A3	0.408039	0.00279563	1.50387	1.15086	1.96515
MAPK8IP3	-0.408973	0.00280194	0.664332	0.508049	0.86869
COL18A1	-0.324043	0.00280291	0.723219	0.584758	0.894466
RAB38	0.178538	0.00280633	1.19547	1.06336	1.34399
ZNF746	0.476327	0.00281106	1.61015	1.17804	2.20077
ETV5	0.381074	0.00281283	1.46386	1.14004	1.87964
FABP3	0.246384	0.00282276	1.27939	1.08837	1.50393
SCRN1	0.178031	0.00282572	1.19486	1.06309	1.34297
KIAA1797	0.510746	0.00284257	1.66653	1.19161	2.33074
RAB32	0.488271	0.00285263	1.6295	1.18232	2.24581
ADAP2	0.407957	0.00286243	1.50374	1.15008	1.96616
SLC25A28	-0.450508	0.00286878	0.637304	0.473945	0.856971
FEZ2	0.383323	0.00287285	1.46715	1.14031	1.88768
SCIN	0.194271	0.00287304	1.21443	1.0688	1.37989
NSUN5P2	-0.333844	0.00287448	0.716166	0.575019	0.891959
LOC389705	0.338827	0.00290548	1.4033	1.12277	1.75393
SSB	0.58303	0.00290852	1.79146	1.22044	2.62964
ANXA8	0.162155	0.00291979	1.17604	1.05692	1.30859
PPT1	0.418663	0.00292274	1.51993	1.15363	2.00254
HDAC1	0.518372	0.00296251	1.67929	1.193	2.3638
LOC388955	0.363955	0.00297465	1.43901	1.13179	1.82962
FUNDC2	0.411854	0.00298208	1.50961	1.1503	1.98116
C7orf10	-0.206292	0.00298368	0.813596	0.710025	0.932274
NAMPT	0.251251	0.00300394	1.28563	1.08904	1.51771
QTRT1	-0.606546	0.00301187	0.545231	0.365209	0.813992
LARS	0.632344	0.0030131	1.88202	1.23929	2.85807
CPS1	-0.0759457	0.00302273	0.926867	0.88149	0.974579
TRIM74	-0.240626	0.0030236	0.786135	0.670541	0.921657
NCBP2	0.65316	0.00303916	1.9216	1.24759	2.95974
STAG3L4	-0.41845	0.00304124	0.658066	0.498977	0.867878
DR1	0.485488	0.00304256	1.62497	1.17868	2.24024
LOC339047	-0.483862	0.00304369	0.616398	0.447582	0.848888
SPATS2	0.411631	0.00305445	1.50928	1.14944	1.98177
ME1	0.150351	0.00305649	1.16224	1.05218	1.28382
ADORA3	0.284503	0.00306034	1.3291	1.101	1.60445
C9orf25	0.588249	0.00307392	1.80083	1.2199	2.6584
MYO18B	0.126326	0.00307652	1.13465	1.0436	1.23365
YRDC	0.77059	0.00307677	2.16104	1.29737	3.59967
DGKG	0.261172	0.00307933	1.29845	1.09223	1.54361
TARS	0.688178	0.00309625	1.99009	1.26137	3.1398
SEC61A1	0.537783	0.00311216	1.71221	1.19873	2.44564
ZMYM4	0.533693	0.00312	1.70522	1.19697	2.42928
GPR82	0.341296	0.00312997	1.40677	1.12176	1.76419
TMEM65	0.283033	0.00314813	1.32715	1.09985	1.60143
LDHD	-0.210479	0.00316234	0.810196	0.704513	0.931733
EFNA5	0.110928	0.00316613	1.11731	1.03796	1.20274
FCGR3A	0.268745	0.0031682	1.30832	1.09445	1.56399
ENDOD1	0.270809	0.00317325	1.31102	1.09517	1.56942
FHDC1	0.176483	0.00318523	1.19301	1.06099	1.34147
NSUN5P1	-0.324851	0.00320897	0.722635	0.582223	0.896909
RAPGEF3	-0.373959	0.00320911	0.688005	0.536509	0.882279
MEX3A	0.222526	0.00321626	1.24923	1.07734	1.44854
TMED7.TICAM2	0.216692	0.00322065	1.24196	1.07521	1.43457
SS18	0.817992	0.00322577	2.26595	1.31478	3.90523
PGK1	0.374077	0.00323472	1.45365	1.13324	1.86465
PDE6A	0.310463	0.00323727	1.36406	1.10937	1.67722
HPSE	0.252548	0.00324907	1.2873	1.08803	1.52307
DAB2	0.237475	0.00326876	1.26804	1.08245	1.48545
PRPF18	1.04634	0.00327216	2.8472	1.41767	5.71823
FBXL5	-0.389667	0.00328575	0.677282	0.522322	0.878215
TLR2	0.257599	0.00328902	1.29382	1.08962	1.53628
CHSY3	0.259479	0.00329783	1.29626	1.09025	1.54118
N4BP3	0.216383	0.00330295	1.24158	1.07469	1.43438
CFHR3	-0.0944482	0.00330493	0.909875	0.854312	0.969051
FAM177A1	0.647884	0.00330978	1.91149	1.24059	2.94521
CYP3A43	-0.138735	0.00332632	0.870458	0.793458	0.954931
PSMD14	0.54284	0.00333845	1.72089	1.19758	2.47286
C11orf17	0.595834	0.00335319	1.81454	1.21862	2.70188
SNHG4	0.292688	0.00335379	1.34002	1.10199	1.62947
CCL14	-0.163286	0.0033561	0.849348	0.761551	0.947267
KIAA0415	0.4639	0.00337233	1.59026	1.1662	2.16853
TMEM88	-0.247044	0.00337973	0.781106	0.66216	0.921419
SETDB2	-0.405727	0.00338949	0.666492	0.508074	0.874306
NCRNA00201	-0.397698	0.00339765	0.671865	0.514893	0.876692
UGDH	0.335485	0.00340769	1.39862	1.11733	1.75072
C3orf42	-0.415515	0.00341659	0.66	0.499724	0.871682
COX11	-0.861513	0.00342498	0.422522	0.237298	0.752326
GPR172A	0.285729	0.00344036	1.33073	1.09888	1.6115
FAM18B2	0.569425	0.00345114	1.76725	1.20658	2.58845
STK32B	0.198471	0.00345549	1.21954	1.06762	1.39306
SLC11A1	0.212871	0.00346028	1.23723	1.07268	1.42701
CHAC2	0.537031	0.00346402	1.71092	1.19359	2.45247
SAP30	0.362745	0.00348731	1.43727	1.12678	1.83332
ERO1L	0.326067	0.00348889	1.38551	1.11325	1.72435
ALDOA	0.243857	0.00350609	1.27616	1.08345	1.50316
LOC151174	0.313567	0.00351557	1.3683	1.10849	1.689
FHL5	-0.310177	0.00352736	0.733317	0.595386	0.903203
C10orf26	-0.561959	0.00353154	0.570091	0.390817	0.831601
SLC35E4	0.291981	0.00353502	1.33908	1.10053	1.62933
PKIB	0.127768	0.00353629	1.13629	1.0428	1.23815
FAM200A	-0.64797	0.00353692	0.523107	0.338448	0.808516
MED19	0.534389	0.00353705	1.7064	1.1916	2.44362
SPP1	0.102382	0.0035372	1.10781	1.03415	1.1867
CLSPN	0.160239	0.00353864	1.17379	1.05396	1.30724
HNRNPR	0.571567	0.00353871	1.77104	1.2062	2.60039
KCNJ11	0.160591	0.00354263	1.17421	1.05407	1.30803
PTGS1	0.181378	0.00354738	1.19887	1.06126	1.35432
DDTL	-0.253226	0.00356551	0.776292	0.65473	0.920425
CCDC112	0.241788	0.00356609	1.27352	1.08239	1.49841
DFNA5	0.181442	0.00356692	1.19894	1.06121	1.35456
C18orf54	0.272038	0.00357284	1.31264	1.09312	1.57623
C1orf61	0.224864	0.00361188	1.25215	1.07619	1.45689
TTLL3	-0.392862	0.00362237	0.675122	0.518131	0.879682
TPM3	0.615803	0.00362356	1.85114	1.22254	2.80296
SLC25A24	0.177292	0.00362443	1.19398	1.05955	1.34546
METTL7A	-0.278165	0.00362567	0.757172	0.627771	0.913246
HIF1A	0.342786	0.00362701	1.40887	1.11832	1.77491
RPS19	-0.43365	0.00362815	0.648139	0.483915	0.868094
LINGO4	-0.155704	0.0036361	0.855812	0.770556	0.950502
GCNT3	0.110782	0.00363783	1.11715	1.03678	1.20376
CEP55	0.198481	0.00364162	1.21955	1.06683	1.39413
C10orf95	-0.534013	0.00364673	0.586248	0.409004	0.840301
BHLHE40	0.307285	0.00365187	1.35973	1.10527	1.67277
ZNF740	-0.518865	0.00365918	0.595195	0.419455	0.844567
TCN2	0.377933	0.00366392	1.45926	1.1309	1.88298
YME1L1	0.870348	0.00366405	2.38774	1.32748	4.29484
KDM1A	0.545776	0.00367067	1.72595	1.19431	2.49424
LMNB2	0.364155	0.0036721	1.4393	1.12577	1.84014
CAV2	0.27354	0.00368465	1.31461	1.09299	1.58116
SPPL2B	-0.682228	0.00372178	0.505489	0.318803	0.801495
MMP7	0.11883	0.00373176	1.12618	1.03927	1.22036
GNS	0.653557	0.00373914	1.92237	1.23584	2.99026
ZNF557	-0.691338	0.0037497	0.500905	0.313855	0.799432
ZNF211	-0.439917	0.00375482	0.64409	0.47834	0.867274
CELF6	-0.255976	0.0037551	0.774161	0.651098	0.920482
SNHG10	-0.403887	0.00375957	0.667719	0.508101	0.877481
ZNF555	-0.454052	0.00376488	0.635049	0.467097	0.863392
NARS	0.748457	0.00378012	2.11374	1.27367	3.50787
PROSC	0.419846	0.00378364	1.52173	1.1453	2.02187
ETV1	0.176663	0.00378794	1.19323	1.05873	1.34481
BRWD1	-0.356727	0.00380003	0.699964	0.549748	0.891225
HEXB	0.485836	0.00380134	1.62553	1.16979	2.25883
SETD4	-0.582489	0.00380242	0.558507	0.376452	0.828605
ZNF547	-0.329149	0.00380416	0.719536	0.575758	0.899218
C18orf25	0.754897	0.00380762	2.12739	1.27581	3.54738
TMEM48	0.392304	0.00380954	1.48039	1.13493	1.931
RARS	0.622412	0.00381564	1.86342	1.22231	2.8408
LOC283663	-0.244479	0.00381992	0.783113	0.663565	0.924198
MED10	0.46998	0.00382053	1.59996	1.16362	2.19993
CMPK1	0.690261	0.00382693	1.99424	1.24916	3.18372
SSR3	0.631418	0.00383282	1.88027	1.22561	2.88464
PTGFRN	0.341786	0.0038378	1.40746	1.11637	1.77444
NDUFAF1	-0.463397	0.0038634	0.629143	0.459432	0.861544
ANKRD24	-0.234679	0.00387432	0.790824	0.674398	0.92735
CLDN14	-0.144922	0.00387877	0.86509	0.784053	0.954503
PSMB2	0.519523	0.00388563	1.68123	1.18159	2.39214
ZNF862	-0.372559	0.00388996	0.688969	0.534999	0.887251
EIF2C3	0.43138	0.00389051	1.53938	1.14856	2.06319
ZNF383	-0.649768	0.00389997	0.522167	0.335873	0.81179
CXCL1	0.122813	0.00390426	1.13067	1.04019	1.22903
MAP7D1	0.37065	0.00391164	1.44868	1.12621	1.86347
CASQ2	-0.228368	0.00391251	0.795831	0.681468	0.929387
AGBL2	-0.179884	0.00392238	0.835367	0.73925	0.943981
C1orf91	0.395479	0.0039331	1.4851	1.13503	1.94312
IGSF3	0.157678	0.00393731	1.17079	1.05178	1.30326
IRF2BP1	-0.632032	0.00393921	0.531511	0.345864	0.816807
SPP2	-0.0826611	0.00394869	0.920663	0.870339	0.973897
NDRG1	0.210834	0.00395103	1.23471	1.06978	1.42506
SPRN	-0.386582	0.00395927	0.679375	0.522285	0.883713
TBC1D15	0.743829	0.00396061	2.10398	1.26851	3.48968
LRRC16A	0.252975	0.00396339	1.28785	1.08424	1.5297
FHL3	0.327121	0.00396845	1.38697	1.11021	1.73271
C17orf65	-0.461657	0.00397209	0.630239	0.460338	0.862845
VNN1	0.150883	0.00397391	1.16286	1.04939	1.2886
DHRS12	-0.313755	0.00398607	0.730698	0.590176	0.904678
TM2D2	0.531584	0.00398799	1.70163	1.18496	2.44357
DACH1	0.220618	0.00399842	1.24685	1.07293	1.44896
ADPRHL2	0.643684	0.00399972	1.90348	1.22796	2.95062
CDA	0.209482	0.0040027	1.23304	1.0691	1.42212
YKT6	0.481771	0.00400507	1.61894	1.16608	2.24767
DUSP5	0.231394	0.00401094	1.26036	1.07656	1.47553
GLMN	0.445594	0.00401839	1.56142	1.15258	2.11528
STX3	0.367399	0.0040465	1.44397	1.124	1.85504
WDR4	0.331542	0.00404909	1.39311	1.11123	1.7465
MCM6	0.295069	0.00406104	1.34322	1.09834	1.6427
C2orf55	-0.340911	0.00409027	0.711122	0.563474	0.897459
GNAI3	0.660424	0.00410137	1.93561	1.233	3.0386
ALAD	-0.242524	0.00410721	0.784645	0.664874	0.925992
FAM46A	0.303506	0.00410785	1.3546	1.101	1.66661
TYW3	0.533062	0.00410817	1.70414	1.18411	2.45256
TXLNA	0.536342	0.00411004	1.70974	1.18532	2.46618
KIAA1211	0.20013	0.00411054	1.22156	1.06549	1.40049
C21orf90	-0.20191	0.00413556	0.817169	0.711834	0.938091
C2orf69	0.578421	0.00414238	1.78322	1.20083	2.64807
MAFG	0.341416	0.00414302	1.40694	1.11407	1.7768
HES5	-0.298316	0.00415017	0.742067	0.605145	0.90997
LAPTM4B	0.208941	0.00415777	1.23237	1.06828	1.42167
ADM	0.243207	0.00416721	1.27533	1.07987	1.50618
KSR2	0.219646	0.00416967	1.24564	1.07185	1.4476
C21orf63	-0.176753	0.00417045	0.837986	0.742544	0.945696
INS.IGF2	-0.100064	0.00417225	0.90478	0.844913	0.968889
TBL1XR1	0.586312	0.00417892	1.79735	1.20336	2.68453
TMEM67	0.24696	0.00418569	1.28013	1.08106	1.51585
DHX58	-0.273251	0.00419106	0.760902	0.631102	0.917397
GTDC1	0.60217	0.00419202	1.82608	1.20923	2.75759
C1orf101	-0.330271	0.00420944	0.718729	0.573243	0.901139
HCG27	-0.325701	0.0042096	0.722021	0.577673	0.902439
CNDP2	0.576638	0.00421547	1.78004	1.19923	2.64215
STRADA	-0.797859	0.00422164	0.450292	0.26069	0.777792
SLC4A10	-0.300181	0.00422901	0.740684	0.602989	0.909822
PTER	0.435641	0.00423147	1.54595	1.14698	2.08371
TMEM220	-0.178747	0.00423191	0.836317	0.739908	0.945288
CENPA	0.182173	0.00423358	1.19982	1.05901	1.35935
PLK1	0.180223	0.00423616	1.19748	1.05836	1.3549
TRAF3	0.415335	0.00427902	1.51488	1.13927	2.01432
P2RY8	-0.21999	0.00427937	0.802527	0.6901	0.933269
CD8A	-0.161441	0.00428283	0.850917	0.761694	0.950591
RAB18	0.764862	0.0042927	2.1487	1.27116	3.63203
GPR109A	0.211094	0.00430162	1.23503	1.06842	1.42761
psiTPTE22	0.323632	0.00430298	1.38214	1.10679	1.72599
HSD17B13	-0.0691092	0.00430819	0.933225	0.889978	0.978573
UBXN2A	0.546685	0.00430871	1.72752	1.18689	2.5144
C1QL3	0.309415	0.00430891	1.36263	1.10183	1.68515
WASH7P	-0.509934	0.00431897	0.600535	0.423101	0.852378
TRIM16	0.148698	0.00432468	1.16032	1.04766	1.2851
SLC2A2	-0.10164	0.00432647	0.903355	0.842437	0.968678
GSDMC	0.179497	0.0043274	1.19662	1.05781	1.35364
POLR2J4	-0.640802	0.00433721	0.52687	0.339224	0.818314
ZNF512	-0.535271	0.00433875	0.585511	0.405325	0.845799
CYP3A5	-0.124341	0.00434498	0.883079	0.810753	0.961857
ZFP64	0.570274	0.00434769	1.76875	1.19523	2.61748
HSD17B12	0.507342	0.00435909	1.66087	1.17182	2.35403
NFYB	-0.371424	0.00438755	0.689752	0.534215	0.890572
CDV3	0.620011	0.00438929	1.85895	1.21341	2.84791
EBNA1BP2	0.443086	0.00439759	1.55751	1.14817	2.11277
PDXDC2	-0.282947	0.00440025	0.75356	0.620226	0.915558
ASPA	-0.16794	0.00440542	0.845405	0.75312	0.948999
FTSJD1	0.44226	0.00441015	1.55622	1.14777	2.11003
HCG27	-0.273115	0.00441267	0.761005	0.630569	0.918423
CGNL1	-0.182731	0.00441664	0.832993	0.73452	0.944667
MPP6	0.254314	0.0044206	1.28958	1.08243	1.53637
ZNF224	-0.435306	0.00444924	0.647067	0.479383	0.873405
ZMPSTE24	0.653842	0.00445267	1.92291	1.2254	3.01746
TPX2	0.216308	0.00446109	1.24148	1.06953	1.44109
ECT2	0.20642	0.00446776	1.22927	1.06622	1.41725
AK2	0.683914	0.00447487	1.98162	1.23659	3.17552
XRCC5	0.703432	0.00448796	2.02068	1.24391	3.28251
PDSS1	0.393379	0.00452021	1.48198	1.12957	1.94434
CNTD1	-0.380397	0.0045306	0.68359	0.525689	0.88892
SOX15	-0.3406	0.0045324	0.711344	0.562266	0.899947
ADI1	-0.265091	0.00453587	0.767136	0.638809	0.921242
LRP12	0.240612	0.00454156	1.27203	1.07727	1.50199
PLXNA1	0.246151	0.00455532	1.27909	1.07906	1.51621
ADAM9	0.310235	0.00455842	1.36375	1.10063	1.68976
RAB32	0.311797	0.00456165	1.36588	1.10114	1.69426
TUBA1C	0.338451	0.00456819	1.40277	1.11021	1.77243
INPP4B	-0.207735	0.00457059	0.812422	0.703766	0.937854
AP1S3	0.272978	0.00458122	1.31387	1.08791	1.58676
MACC1	0.151597	0.00458877	1.16369	1.04789	1.29229
ZIC1	-0.148931	0.00458923	0.861628	0.777314	0.955088
GZMH	-0.191598	0.00459867	0.825638	0.72317	0.942626
SLCO1C1	-0.493594	0.00459918	0.610429	0.433885	0.858807
FAM46C	0.228598	0.00462584	1.25684	1.07293	1.47227
IL27	-0.150211	0.00462672	0.860526	0.775559	0.954802
YEATS2	0.412743	0.00464191	1.51096	1.13539	2.01075
METTL6	0.648276	0.00464466	1.91224	1.22068	2.99558
SEPT3	0.147112	0.00465278	1.15848	1.04627	1.28273
RPS18	-0.468777	0.0046538	0.625767	0.452292	0.865779
ZDBF2	0.200248	0.0046655	1.22171	1.06346	1.4035
HCCS	0.566639	0.00466767	1.76233	1.19015	2.6096
ZFP36L1	0.44191	0.0046738	1.55568	1.14536	2.11299
UBOX5	-0.762265	0.00467795	0.466609	0.275139	0.791323
FAM110C	0.281836	0.00467913	1.32556	1.09038	1.61146
C1orf104	-0.286962	0.0046895	0.75054	0.615162	0.915711
C21orf49	-0.373511	0.00469629	0.688313	0.531287	0.89175
SPSB3	-0.436075	0.00471127	0.646569	0.477831	0.874895
C20orf165	-0.325427	0.00471688	0.722219	0.576289	0.905101
NRD1	0.662488	0.00472986	1.93961	1.22488	3.07141
KIF4B	0.292851	0.00473579	1.34024	1.09378	1.64225
ALG5	-0.593903	0.00476222	0.552168	0.365575	0.834001
TWISTNB	0.582465	0.00476336	1.79045	1.19484	2.68295
EGFL8	-0.196779	0.00476504	0.821372	0.716467	0.941638
LOC154761	0.228996	0.00478383	1.25734	1.07241	1.47415
DBF4	0.377704	0.00478474	1.45893	1.12221	1.89669
SLMO2	0.755219	0.00479897	2.12808	1.25906	3.5969
GSR	0.283677	0.00480756	1.328	1.09034	1.61747
FCGR2B	0.14342	0.0048269	1.15421	1.04465	1.27527
CLDN11	0.190198	0.004838	1.20949	1.0596	1.38058
SLC22A25	-0.125691	0.00483824	0.881887	0.808056	0.962464
FAM107A	-0.230779	0.00484546	0.793915	0.676151	0.93219
TRIM74	-0.296259	0.00485629	0.743594	0.605059	0.913849
OSM	0.227085	0.00487353	1.25494	1.07143	1.46988
LRRC42	0.378152	0.00487688	1.45959	1.12172	1.89921
CARD6	0.318814	0.00487863	1.3755	1.10168	1.71737
ARMC9	0.203605	0.00487907	1.22581	1.06379	1.41251
TMEM164	0.311956	0.00487938	1.36609	1.09938	1.69751
CRP	0.103725	0.00488221	1.1093	1.032	1.19238
MYEOV	0.154217	0.00488695	1.16674	1.04793	1.29903
C17orf108	-0.322069	0.0048946	0.724648	0.57903	0.906887
APEX2	0.505648	0.00490917	1.65806	1.16571	2.35836
ACR	-0.24978	0.00490983	0.778972	0.654541	0.927059
NFIX	-0.36649	0.00491921	0.693163	0.536919	0.894875
ADORA1	0.16278	0.00492915	1.17678	1.05054	1.31818
MED22	0.42703	0.00494493	1.5327	1.13797	2.06436
COQ7	-0.618216	0.00494728	0.538905	0.350165	0.829376
SLC38A6	0.312413	0.00496123	1.36672	1.09908	1.69954
RAB3C	0.113777	0.00496169	1.1205	1.035	1.21307
SRXN1	0.225625	0.00496504	1.25311	1.07059	1.46673
SERPINB9	0.25462	0.0049654	1.28997	1.08002	1.54074
SORBS2	-0.187014	0.00498463	0.829432	0.727932	0.945085
GMPS	0.469558	0.00498969	1.59929	1.15232	2.21963
TMEM175	-0.444109	0.00499329	0.641395	0.470409	0.874533
PHC2	0.466473	0.00499695	1.59436	1.15118	2.20815
PAN2	-0.344187	0.00499876	0.708796	0.557383	0.901341
KCNE1	0.22403	0.00499974	1.25111	1.06994	1.46295
KLF2	-0.251586	0.00501098	0.777566	0.65227	0.926931
2018-03-02	-0.434157	0.00501271	0.64781	0.478361	0.877283
TMEM27	0.132096	0.0050291	1.14122	1.0406	1.25156
CCT2	0.573786	0.00503871	1.77498	1.18862	2.65058
STX3	0.282271	0.00506298	1.32614	1.0886	1.6155
LRP4	0.134232	0.00506598	1.14366	1.04119	1.25621
RBM19	0.6149	0.00507998	1.84947	1.20294	2.84348
CYP2C19	-0.135932	0.00508338	0.872902	0.793719	0.959983
LOC643387	0.522206	0.00509606	1.68574	1.16974	2.42936
ITGB7	-0.199568	0.00509975	0.819084	0.712318	0.941853
LNX2	0.411851	0.00510743	1.50961	1.13154	2.014
MIAT	-0.2541	0.00511772	0.775614	0.649212	0.926628
B3GALNT2	-0.54798	0.00512335	0.578116	0.393894	0.848498
DYNC2H1	0.237388	0.0051538	1.26793	1.07364	1.49738
ALAS1	-0.23315	0.0051643	0.792035	0.672636	0.932627
ZNF831	-0.185377	0.00517017	0.830791	0.729561	0.946068
KIF20A	0.186364	0.00517488	1.20486	1.0573	1.37301
SLC3A1	0.10349	0.00517865	1.10903	1.03142	1.19249
GPR34	0.246412	0.00518381	1.27943	1.07642	1.52072
C2orf18	0.447261	0.00518444	1.56402	1.14301	2.14012
FBXO30	0.388985	0.00518765	1.47548	1.12325	1.93817
KDELC2	0.362906	0.00519483	1.4375	1.11449	1.85413
RXRB	-0.712729	0.00519857	0.490304	0.297417	0.808286
MTHFD1L	0.263623	0.0052011	1.30164	1.0819	1.56601
MRI1	-0.493255	0.00521785	0.610636	0.431987	0.863164
C17orf56	-0.552677	0.00522287	0.575407	0.390425	0.848034
SCRN2	-0.41857	0.00522751	0.657987	0.490499	0.882667
KCNJ15	0.213352	0.00523159	1.23782	1.06567	1.43778
SLC9A7	0.293688	0.00523226	1.34137	1.0915	1.64844
LOC158696	0.270746	0.00524023	1.31094	1.08402	1.58537
ATF1	0.73009	0.00524582	2.07527	1.24295	3.46493
ALG5	-0.450693	0.00525562	0.637187	0.464313	0.874425
TMEM22	0.210535	0.00527105	1.23434	1.06464	1.43109
MYO18B	0.0919286	0.00528111	1.09629	1.02771	1.16944
HMGCS2	-0.105929	0.00530069	0.899489	0.834943	0.969025
DNAJB4	0.278712	0.00530134	1.32143	1.08631	1.60743
PECR	-0.214202	0.00531256	0.807185	0.694324	0.938392
OTUD1	0.514405	0.00531726	1.67264	1.16494	2.40161
CDADC1	-0.368429	0.00532126	0.69182	0.533906	0.896441
PARP16	-0.552717	0.00534512	0.575384	0.389991	0.848909
NKX3-1	0.248591	0.00536222	1.28222	1.07638	1.52741
NANOS1	-0.475542	0.0053794	0.621548	0.444679	0.868765
SLC6A1	-0.113026	0.00538055	0.893128	0.824798	0.967118
MOBKL1B	0.524953	0.00538309	1.69038	1.16797	2.44644
SNORA39	-0.402482	0.00538986	0.668659	0.503607	0.887804
MAPKAPK5	0.679179	0.00539378	1.97226	1.22235	3.18223
FAM24B	0.21235	0.00540262	1.23658	1.06476	1.43613
SMOX	0.246019	0.00540577	1.27892	1.07539	1.52098
RPAP3	0.742049	0.00541542	2.10024	1.24498	3.54303
SLC8A1	0.28624	0.00541743	1.33141	1.08819	1.629
ETF1	0.897183	0.00543795	2.45268	1.30294	4.617
WLS	0.193036	0.0054415	1.21293	1.05858	1.38978
TMCC1	0.27341	0.00545184	1.31444	1.08392	1.59398
GCDH	-0.269238	0.00545225	0.763961	0.631837	0.923714
MRPL42P5	-0.335761	0.00545445	0.714794	0.564072	0.90579
FBXO9	-0.500411	0.00545637	0.606281	0.425978	0.862901
C19orf76	-0.339279	0.00545939	0.712284	0.560683	0.904875
VPS35	0.635507	0.00546668	1.88798	1.20583	2.95604
MS4A1	-0.147605	0.00547155	0.862771	0.777439	0.95747
HMMR	0.184085	0.00547278	1.20212	1.05569	1.36885
CSPG5	0.174288	0.0054732	1.1904	1.05265	1.34617
RAPGEF3	-0.248052	0.00547329	0.78032	0.65503	0.929574
SLC48A1	0.426306	0.00550379	1.53159	1.1335	2.06948
TRMT6	0.508611	0.00550398	1.66298	1.16126	2.38147
G6PC	-0.0989143	0.00550544	0.90582	0.844716	0.971345
C2orf63	-0.32669	0.00550717	0.721307	0.572716	0.908451
GTF2F2	-0.687265	0.00551217	0.50295	0.309563	0.817146
FAM45A	0.476816	0.00551772	1.61094	1.15034	2.25595
OBFC2A	0.25891	0.00552222	1.29552	1.079	1.55548
TMEM55A	0.257565	0.00552449	1.29378	1.07857	1.55193
GRIN2D	0.180878	0.00553471	1.19827	1.05452	1.36161
ASXL1	-0.74224	0.00553872	0.476046	0.281764	0.804291
LOC645166	0.149897	0.00554525	1.16172	1.04495	1.29153
LPPR1	-0.208669	0.00555258	0.811664	0.700366	0.940648
FLJ39653	-0.416499	0.00556762	0.659351	0.49117	0.885119
ANGPTL6	0.174069	0.00557025	1.19014	1.05232	1.34601
LOC100129534	-0.346868	0.00558512	0.706899	0.553112	0.903444
SF3B4	0.426721	0.00560076	1.53223	1.13294	2.07223
GJA5	-0.228083	0.0056057	0.796058	0.677417	0.935477
WDHD1	0.21936	0.00561154	1.24528	1.06623	1.4544
H2AFY	0.524869	0.00561214	1.69024	1.16584	2.45052
GRAMD1C	-0.166988	0.00561426	0.84621	0.75189	0.952361
RBP4	-0.12391	0.00563941	0.88346	0.809251	0.964473
KLRK1	-0.18177	0.00565373	0.833793	0.73307	0.948355
TTC16	-0.45663	0.00565402	0.633415	0.458381	0.875285
ANXA10	-0.096162	0.00565597	0.908317	0.848509	0.972341
ARMCX1	0.29322	0.00567215	1.34074	1.08922	1.65034
ARHGAP39	0.276666	0.0056791	1.31873	1.08394	1.60436
TMEM55A	0.190557	0.00568397	1.20992	1.05707	1.38487
PLTP	0.214026	0.00570572	1.23865	1.06425	1.44164
RAB3IL1	0.18742	0.00570983	1.20613	1.05603	1.37757
GLT25D1	0.450603	0.00571218	1.56926	1.14004	2.16008
RGS4	0.156922	0.00571615	1.1699	1.04669	1.30762
KIAA1609	0.195655	0.00574491	1.21611	1.05846	1.39724
ARL6	0.406465	0.00576286	1.5015	1.12516	2.00372
NCDN	0.330873	0.0057645	1.39218	1.10074	1.76079
OSCP1	0.291114	0.00576744	1.33792	1.08811	1.64508
MBOAT4	0.199288	0.00577749	1.22053	1.05948	1.40607
GJA5	-0.197751	0.00578246	0.820574	0.713062	0.944297
EZH2	0.261491	0.00581297	1.29887	1.07861	1.5641
OTUD7B	0.486214	0.00581543	1.62615	1.15107	2.29731
CASP7	0.438527	0.00581591	1.55042	1.13529	2.11735
HCG26	-0.232812	0.00582873	0.792302	0.671458	0.934895
FAM27C	0.217427	0.00582912	1.24288	1.06489	1.45061
SLC48A1	0.509191	0.00584304	1.66394	1.15851	2.38989
ASPRV1	-0.346154	0.00584484	0.707404	0.553057	0.904824
C3orf47	-0.343828	0.00584658	0.709051	0.555258	0.90544
RAP1GAP	0.179562	0.00584807	1.19669	1.05324	1.35968
COBLL1	-0.239669	0.00585482	0.786888	0.663567	0.933128
FOXO1	-0.305755	0.00585615	0.736567	0.59261	0.915493
GCLM	0.267347	0.00585662	1.30649	1.08026	1.58011
NOL10	0.618443	0.00586228	1.85604	1.19546	2.88162
RNASE7	0.201331	0.00591253	1.22303	1.05969	1.41155
RORC	-0.144445	0.00591426	0.865503	0.780907	0.959263
RBM39	-0.988649	0.00592303	0.372079	0.184011	0.75236
FZD7	0.239836	0.00592315	1.27104	1.07146	1.50779
HES5	-0.408712	0.00592713	0.664506	0.496676	0.889046
CHAC2	0.356942	0.00594024	1.42895	1.1081	1.84272
TOP3B	-0.559318	0.00596183	0.571599	0.383671	0.851577
PRKCD	0.307361	0.00597816	1.35983	1.09223	1.693
C21orf2	-0.356299	0.00598846	0.700263	0.543142	0.902837
STX1A	0.263863	0.00599706	1.30195	1.0786	1.57155
MGAT5B	-0.283386	0.00600108	0.753229	0.615373	0.921968
FLJ10038	-0.347136	0.00601691	0.706709	0.551658	0.90534
EIF2S1	0.663327	0.00602049	1.94124	1.20924	3.11636
FAM165B	-0.598476	0.00602175	0.549649	0.3586	0.84248
MCEE	-0.317643	0.00604602	0.727862	0.580177	0.913141
PPME1	0.616422	0.00604816	1.85229	1.19281	2.87637
RBMX	-0.915982	0.00605647	0.400123	0.20803	0.769596
CAPN3	-0.211163	0.00606112	0.809642	0.696306	0.941425
DIRAS2	0.132216	0.00606209	1.14135	1.03851	1.25438
LILRA3	0.204466	0.00609016	1.22687	1.0601	1.41988
YWHAZ	0.350269	0.00609508	1.41945	1.10512	1.82318
LOX	0.15457	0.00610921	1.16716	1.04506	1.30351
ZNF517	-0.342138	0.00611299	0.710251	0.556145	0.907058
TMC7	0.202438	0.00611369	1.22438	1.05941	1.41504
LRRC37A3	-0.315153	0.00613786	0.729678	0.582422	0.914164
FIBIN	0.180234	0.0061403	1.1975	1.05266	1.36227
ALS2CR4	0.320562	0.00614266	1.3779	1.09556	1.73301
KRT17	0.113863	0.00616164	1.1206	1.03292	1.21572
B4GALT5	0.335747	0.00616176	1.39898	1.10021	1.7789
C11orf21	-0.235184	0.00617343	0.790425	0.66797	0.935329
CENPE	0.182211	0.00618865	1.19987	1.05312	1.36706
ZSCAN22	-0.699631	0.00620871	0.496768	0.300978	0.819924
C1orf101	-0.242876	0.00621978	0.784369	0.65911	0.933432
C16orf88	0.544294	0.00623178	1.72339	1.16683	2.54543
FAM49B	0.327347	0.00624197	1.38728	1.09718	1.75409
HNRNPF	0.91555	0.0062519	2.49815	1.29598	4.81545
MTMR10	-0.48576	0.00625657	0.615229	0.434312	0.871509
IQGAP3	0.185432	0.00626163	1.20374	1.05389	1.37489
TRPV1	-0.404958	0.00628948	0.667005	0.498851	0.89184
EIF2AK4	-0.447893	0.00630763	0.638973	0.463341	0.88118
ENAM	0.150787	0.00631631	1.16275	1.04349	1.29564
C8orf4	0.199237	0.00631729	1.22047	1.05785	1.40809
ZAP70	-0.177574	0.00631747	0.837299	0.737108	0.95111
ETV2	-0.345804	0.00632088	0.707651	0.55211	0.907013
HSPA6	0.160984	0.00632686	1.17467	1.04647	1.31857
CCDC8	0.210352	0.00632772	1.23411	1.06115	1.43527
GMEB1	0.468525	0.00632934	1.59764	1.14131	2.2364
DKFZp686O24166	0.141564	0.00639504	1.15207	1.04061	1.27547
ZRANB1	-0.393305	0.0064057	0.674823	0.508617	0.895342
TNFAIP8L3	0.199779	0.00640599	1.22113	1.05776	1.40974
RNF2	0.35788	0.00640601	1.43029	1.10582	1.84997
NDUFA7	-0.529158	0.00641535	0.589101	0.402665	0.861857
ZDHHC11	-0.166299	0.00644378	0.846793	0.751307	0.954414
LRP10	0.524206	0.0064444	1.68912	1.15843	2.46291
TARP	-0.198073	0.00644761	0.82031	0.711355	0.945954
ERLIN2	0.404371	0.00644959	1.49836	1.1201	2.00435
SGSM3	-0.701027	0.00645631	0.496076	0.299545	0.821549
STAB1	0.324009	0.00647507	1.38266	1.09501	1.74587
LOC728989	-0.234921	0.00648368	0.790633	0.667605	0.936334
MED6	0.594464	0.00649411	1.81206	1.18102	2.78027
OCEL1	-0.328704	0.00650008	0.719856	0.568112	0.91213
STAC	0.125532	0.00651342	1.13375	1.03573	1.24106
CTHRC1	0.121369	0.00651944	1.12904	1.03451	1.23221
HEATR2	0.492755	0.00653018	1.63682	1.1476	2.33459
MPP2	0.245511	0.00653338	1.27827	1.07099	1.52567
F11	-0.138865	0.00654299	0.870346	0.787451	0.961967
YIF1B	0.328252	0.00656157	1.38854	1.0959	1.75932
DOM3Z	-0.557099	0.00656865	0.572869	0.38334	0.856102
CARS	0.416074	0.00657748	1.516	1.12298	2.04656
USHBP1	-0.300405	0.00659037	0.740519	0.596236	0.919716
RAB23	0.364469	0.00659911	1.43975	1.10683	1.87281
F3	0.187118	0.00660585	1.20577	1.05347	1.38008
PLA2R1	0.184966	0.0066119	1.20318	1.05283	1.375
RASGRP2	-0.204171	0.00663609	0.815323	0.703572	0.944824
SLC39A1	0.445654	0.0066474	1.56151	1.13181	2.15435
CCDC149	0.349986	0.00665416	1.41905	1.10209	1.82716
DR1	0.600691	0.00666668	1.82338	1.18145	2.8141
BCL10	0.482092	0.00666828	1.61946	1.14317	2.29418
GPD2	0.31181	0.00667287	1.3659	1.09038	1.71103
ABCC1	0.175767	0.00668846	1.19216	1.04995	1.35364
MLXIPL	-0.210532	0.00669255	0.810153	0.695797	0.943303
CDKL1	0.188409	0.00669802	1.20733	1.05361	1.38347
ECM1	0.161541	0.00671453	1.17532	1.04575	1.32094
PFKP	0.136356	0.00671552	1.14609	1.03848	1.26485
RELT	0.350652	0.00672294	1.41999	1.10194	1.82984
PGBD3	0.660949	0.00672918	1.93663	1.20072	3.12357
NPL	0.248908	0.00675394	1.28262	1.07123	1.53574
LENG8	-0.481481	0.00675788	0.617868	0.436097	0.875403
C1D	0.680478	0.00676418	1.97482	1.20685	3.23149
DIS3L	-0.444809	0.00676834	0.640947	0.464523	0.884375
ZNF345	-0.43773	0.0067866	0.6455	0.470177	0.886199
SSX2IP	0.208277	0.00684132	1.23155	1.05901	1.43221
RTN3	0.510343	0.00685316	1.66586	1.15075	2.41156
ECM2	-0.162011	0.00687145	0.850432	0.756172	0.956441
DBH	-0.133478	0.00687392	0.875047	0.794321	0.963977
PCYT2	-0.315352	0.00687814	0.729532	0.580397	0.916987
DCTN6	0.524439	0.00689312	1.68951	1.15491	2.47158
SEPT7P2	-0.373812	0.00691737	0.688107	0.524617	0.902545
AQP7P3	0.186475	0.00692838	1.20499	1.05245	1.37964
GNMT	-0.0922502	0.0069421	0.911877	0.852804	0.975042
NLRC3	-0.281615	0.00694779	0.754564	0.615025	0.925763
NUP62	0.494033	0.00698259	1.63891	1.14465	2.3466
MAP3K9	0.343615	0.00698311	1.41004	1.09852	1.80989
PTGIS	0.150314	0.00701361	1.1622	1.0419	1.29639
CCNB1	0.207775	0.00702578	1.23094	1.05834	1.43168
ULBP2	0.196308	0.00703372	1.2169	1.05501	1.40363
ATL3	0.481722	0.00705989	1.61886	1.14026	2.29834
CALU	0.38791	0.00706819	1.4739	1.11144	1.95456
PLAUR	0.191166	0.00707321	1.21066	1.05343	1.39135
RIMS3	0.213826	0.00710131	1.23841	1.05987	1.44701
NOP58	0.52439	0.00712154	1.68943	1.15312	2.47517
SEC23A	0.493696	0.0071221	1.63836	1.14354	2.3473
USHBP1	-0.244275	0.00713783	0.783272	0.655581	0.935835
C7orf70	0.584362	0.00716251	1.79385	1.17171	2.74632
DKFZp686O24166	0.19183	0.00717102	1.21146	1.05337	1.39328
ZNF544	0.384404	0.00717897	1.46874	1.10978	1.94381
KIAA1598	0.390037	0.0071796	1.47704	1.11147	1.96284
C9	0.0900452	0.00719123	1.09422	1.02468	1.16848
PLA1A	0.253455	0.00719309	1.28847	1.07104	1.55004
CYP2B7P1	0.101748	0.00719446	1.1071	1.02793	1.19237
AK3L1	0.314387	0.00720181	1.36942	1.08882	1.72233
C12orf44	0.490537	0.00720315	1.63319	1.14198	2.33569
DYRK3	0.365233	0.0072144	1.44085	1.10385	1.88074
JRK	-0.338981	0.00721687	0.712496	0.556397	0.912389
CIC	-0.65234	0.00723767	0.520825	0.32355	0.838385
LRRC25	0.288588	0.00724401	1.33454	1.08108	1.64743
LCLAT1	0.404795	0.00724567	1.49899	1.11555	2.01425
IRAK1	0.31511	0.00725676	1.37041	1.0888	1.72486
ZNF643	0.393217	0.0072576	1.48174	1.112	1.97442
MFN1	0.482709	0.00726587	1.62046	1.13913	2.30516
GINS1	0.19237	0.00727381	1.21212	1.05327	1.39493
C10orf4	-0.65437	0.00727688	0.519769	0.322312	0.838194
HK3	0.204162	0.00729618	1.2265	1.05656	1.42376
PAFAH2	0.460983	0.00729659	1.58563	1.13227	2.22051
TAF1B	0.489173	0.00730398	1.63097	1.14086	2.33163
NCRNA00181	-0.202583	0.00730956	0.816619	0.704262	0.946901
GRAMD1B	0.105618	0.00731127	1.1114	1.02885	1.20057
OSGIN2	0.345801	0.00731458	1.41312	1.09758	1.81937
MST4	0.221138	0.00732205	1.2475	1.06133	1.46632
RPS11	-0.464966	0.00732399	0.628156	0.447182	0.88237
STAT6	-0.309889	0.00732886	0.733528	0.584855	0.919996
ASAP1	0.286181	0.00732897	1.33133	1.08005	1.64108
EIF3B	0.347837	0.00733042	1.416	1.09811	1.82592
GADD45G	-0.165431	0.00736565	0.847529	0.750946	0.956534
UCKL1AS	-0.33294	0.00737065	0.716813	0.561882	0.914465
PDCD10	0.493413	0.00737175	1.6379	1.14169	2.34977
SLC4A7	0.226606	0.007373	1.25433	1.06274	1.48047
CABP4	0.30681	0.0073744	1.35908	1.08587	1.70103
HBEGF	0.331797	0.00738239	1.39347	1.09315	1.7763
ACRC	-0.311128	0.00738635	0.73262	0.583473	0.919893
AGPS	0.4822	0.00738701	1.61963	1.13815	2.3048
CLEC2D	-0.503086	0.00740445	0.604662	0.41842	0.873802
HN1	0.242029	0.00740783	1.27383	1.06704	1.5207
C3orf34	0.292223	0.00741665	1.3394	1.08146	1.65886
MAN2C1	-0.661437	0.00741777	0.516109	0.318026	0.837567
CPT1B	-0.221088	0.00741971	0.801646	0.681859	0.942478
ILVBL	-0.364216	0.00742224	0.694741	0.53214	0.907027
PDGFRA	0.133018	0.00742788	1.14227	1.03627	1.25911
GAS2L3	0.156928	0.00744443	1.16991	1.0429	1.3124
TRIM58	0.272912	0.00744916	1.31379	1.07576	1.60447
EIF2C3	0.331196	0.00745236	1.39263	1.09266	1.77496
LTB4R	-0.262445	0.00745306	0.769168	0.634655	0.932192
CP	0.260421	0.00745413	1.29748	1.07216	1.57015
FLNC	0.0909803	0.0074567	1.09525	1.02464	1.17072
CLIC6	0.119877	0.00746476	1.12736	1.03257	1.23084
EIF3L	-0.622287	0.00746587	0.536716	0.340214	0.846713
PLEKHA3	0.764223	0.00746923	2.14733	1.22668	3.75892
EIF4E	0.497486	0.00751921	1.64458	1.1419	2.36854
C20orf20	0.411719	0.00755141	1.50941	1.1159	2.04169
UCP3	-0.349055	0.00757349	0.705354	0.545945	0.911308
CDC25B	0.265962	0.00757638	1.30469	1.07332	1.58593
RPS6KA1	0.338662	0.00757811	1.40307	1.09427	1.79901
FXYD7	-0.437365	0.00758615	0.645736	0.468403	0.890205
PACRG	-0.139436	0.00758854	0.869849	0.785216	0.963604
MELK	0.171143	0.00760486	1.18666	1.04652	1.34557
GPN2	0.516779	0.00760557	1.67662	1.14717	2.45042
LOC100128288	-0.379284	0.00760858	0.684351	0.517983	0.904154
PRR22	-0.244502	0.00761365	0.783094	0.654379	0.937128
KIF3A	0.338579	0.00761389	1.40295	1.09409	1.79901
DKC1	0.458566	0.00761781	1.5818	1.12949	2.21525
CYB5R2	0.269421	0.00763443	1.30921	1.0741	1.59577
PILRB	-0.330402	0.00763968	0.718635	0.563742	0.916086
NPIP	-0.427694	0.00764805	0.652011	0.476171	0.892784
ABCC11	0.21025	0.00765903	1.23399	1.05731	1.44019
FEM1A	-0.61577	0.00765999	0.540225	0.343576	0.849427
PRELP	0.15144	0.00766014	1.16351	1.04095	1.30049
WISP1	0.193034	0.00766587	1.21292	1.05248	1.39783
ADAMTS2	0.166661	0.00766802	1.18135	1.04514	1.33532
ZNF841	-0.324149	0.00767869	0.723142	0.569803	0.917747
CWC27	0.600185	0.00769751	1.82246	1.17209	2.83369
SNRNP70	-0.576759	0.00769791	0.561716	0.367538	0.858482
DDX1	0.596866	0.00770615	1.81642	1.17099	2.81759
P2RY6	0.216817	0.007727	1.24212	1.05896	1.45695
SMARCD1	0.517665	0.00773809	1.6781	1.14649	2.45622
KIAA1609	0.250255	0.00774448	1.28435	1.0683	1.5441
C12orf5	0.413715	0.00776499	1.51243	1.1153	2.05096
NFIX	-0.292141	0.00776824	0.746663	0.602156	0.92585
CDKN1A	0.256675	0.00777168	1.29262	1.07002	1.56154
GIGYF1	-0.639822	0.00778453	0.527386	0.329218	0.844839
SERBP1	0.638908	0.00779106	1.89441	1.18331	3.03284
ZSCAN20	0.382863	0.00779756	1.46648	1.10609	1.94428
AGXT	-0.0931199	0.00780199	0.911084	0.85068	0.975778
BCOR	0.326295	0.00781792	1.38582	1.08965	1.7625
RAP1A	0.523922	0.00782125	1.68864	1.14779	2.48434
AGER	-0.290434	0.00782451	0.747939	0.603825	0.926448
OCA2	-0.212537	0.00783196	0.808531	0.691297	0.945645
NR2E3	-0.454272	0.00783923	0.63491	0.45424	0.887439
FUBP1	0.371152	0.0078473	1.4494	1.10244	1.90556
PIAS2	0.520391	0.00785208	1.68269	1.1465	2.46962
TLR4	0.296307	0.00785286	1.34488	1.08095	1.67326
HRG	-0.0738927	0.00785291	0.928771	0.879525	0.980775
C6orf115	0.284754	0.00787308	1.32944	1.0776	1.64012
CCDC21	0.298347	0.00787811	1.34763	1.08144	1.67935
HNRNPA3P1	0.483527	0.00788285	1.62178	1.13525	2.31683
ACER3	0.469494	0.00788831	1.59918	1.13105	2.26109
ALDH5A1	-0.228607	0.00793307	0.795641	0.672082	0.941916
PMAIP1	0.162779	0.00793646	1.17678	1.04352	1.32705
BTNL9	-0.234955	0.00793861	0.790606	0.664697	0.940366
SLC29A3	0.481774	0.00797491	1.61894	1.13413	2.31099
EIF2B2	0.603696	0.00797537	1.82887	1.17084	2.85671
ARF6	0.74983	0.00798574	2.11664	1.21629	3.68346
CALML6	-0.361063	0.00799025	0.696935	0.533733	0.910039
BMS1	0.689615	0.0079934	1.99295	1.19724	3.31749
ZNF565	-0.690982	0.00799906	0.501084	0.300703	0.834993
ACTR5	0.42344	0.00800007	1.52721	1.11684	2.08835
UBE2S	0.228146	0.00800699	1.25627	1.06133	1.48702
DKFZP686I15217	0.284464	0.0080186	1.32905	1.07699	1.6401
LOC154761	0.175241	0.00802417	1.19153	1.04674	1.35635
CXCL1	0.0861551	0.00802527	1.08998	1.02271	1.16166
NAALADL2	-0.15186	0.00802679	0.859108	0.767868	0.96119
TMEM45A	0.115469	0.00802683	1.1224	1.03055	1.22243
SPC25	0.177757	0.00805721	1.19453	1.04736	1.36239
PKM2	0.157342	0.00806074	1.1704	1.0418	1.31487
ORAOV1	-0.547731	0.00807766	0.578261	0.385575	0.867238
TNFRSF11B	0.120841	0.00809231	1.12845	1.0319	1.23402
CNTN3	0.15404	0.00809301	1.16654	1.04084	1.30741
TRAPPC4	0.42775	0.00809401	1.5338	1.11757	2.10505
ZNF215	0.160572	0.00809524	1.17418	1.04261	1.32236
OTUD7B	0.545694	0.00812052	1.72581	1.15216	2.58506
FSD1L	0.306762	0.00813168	1.35902	1.08283	1.70564
SULF1	0.153846	0.00813542	1.16631	1.04071	1.30707
GPC1	0.185192	0.00814214	1.20345	1.04919	1.38038
C18orf10	0.441832	0.00814695	1.55555	1.12136	2.15786
ZNF239	0.150341	0.00815353	1.16223	1.03973	1.29916
FLJ90757	-0.361888	0.00816096	0.69636	0.532584	0.910501
SAE1	0.444925	0.00817022	1.56037	1.12213	2.16977
LRRC70	-0.261095	0.00818038	0.770208	0.6347	0.934646
MCM2	0.207972	0.00819867	1.23118	1.05527	1.43642
VNN2	0.110712	0.00820227	1.11707	1.02904	1.21263
PPP2R5E	0.481736	0.00821766	1.61888	1.13258	2.314
CNOT6	0.427359	0.00824294	1.5332	1.11663	2.10518
IPO4	0.440842	0.00824457	1.55402	1.12052	2.15522
DCP1B	-0.614199	0.00825528	0.541074	0.34303	0.853456
STARD3NL	0.355292	0.00827007	1.4266	1.09593	1.85703
VARS2	-0.476244	0.00828521	0.621112	0.436144	0.884525
WDR75	0.605881	0.00829389	1.83287	1.16888	2.87403
GNAO1	0.117045	0.00829391	1.12417	1.0306	1.22623
C6orf170	0.255992	0.00829499	1.29174	1.06815	1.56214
NAPSA	-0.34091	0.00829711	0.711123	0.552097	0.915954
EID3	0.248513	0.00829971	1.28212	1.06608	1.54193
SLC16A11	-0.139565	0.00831183	0.869736	0.784104	0.964721
RPE	0.533715	0.00831505	1.70526	1.14721	2.53476
ANXA2P2	0.253796	0.00832533	1.28891	1.06745	1.55631
BRIX1	0.475852	0.00834354	1.60938	1.13008	2.29198
ARC	0.253804	0.0083509	1.28892	1.06737	1.55645
CNNM3	-0.434929	0.00835494	0.647311	0.468535	0.894302
TATDN2	-0.60015	0.00836154	0.548729	0.351272	0.857183
G2E3	0.350834	0.00836187	1.42025	1.09427	1.84335
RASSF3	0.188644	0.00836816	1.20761	1.04962	1.38939
WDR59	-0.564682	0.00837335	0.568541	0.373647	0.865091
HARS2	0.565069	0.00837449	1.75957	1.15605	2.67815
PRKACA	-0.423609	0.00838584	0.65468	0.4778	0.89704
CENPT	-0.579294	0.00839298	0.560294	0.364202	0.861965
CABP4	0.233591	0.00839762	1.26313	1.06171	1.50275
CPNE8	0.367351	0.00840129	1.4439	1.09874	1.89751
VPS26A	0.69395	0.00842685	2.00161	1.19443	3.35425
MCL1	0.385846	0.00845029	1.47086	1.10372	1.96012
MST1R	0.145988	0.00845665	1.15718	1.03803	1.29001
EFTUD1	0.69978	0.00847305	2.01331	1.19578	3.38977
RPL10	-0.557489	0.00847933	0.572645	0.378108	0.867272
PFKP	0.176139	0.00848484	1.1926	1.04601	1.35974
HPX	-0.102794	0.00848631	0.902313	0.835823	0.974092
ANKRD13B	0.199945	0.00849659	1.22134	1.05236	1.41744
TPI1	0.480493	0.00850468	1.61687	1.13043	2.31264
CBX6	0.177441	0.00851228	1.19416	1.0463	1.36291
MGC2752	0.511368	0.00851482	1.66757	1.1393	2.44079
KNG1	-0.102675	0.0085315	0.90242	0.835952	0.974173
UBB	-0.422889	0.00853603	0.655152	0.478056	0.897852
GPT2	-0.146231	0.00855162	0.863958	0.774738	0.963451
ZNF574	-0.77288	0.00856604	0.461681	0.259475	0.821467
CNTN4	0.192102	0.00856971	1.21179	1.05009	1.3984
POLR3G	0.269082	0.00860337	1.30876	1.07075	1.59969
SIP1	0.423241	0.00860505	1.5269	1.1135	2.09378
S100A8	0.160842	0.00860561	1.1745	1.0417	1.32423
XKR9	0.152298	0.0086141	1.16451	1.03943	1.30464
OGDHL	-0.108418	0.00862149	0.897253	0.827525	0.972855
MUTYH	0.368853	0.00862575	1.44608	1.09813	1.90427
UFD1L	-0.566782	0.00863338	0.567348	0.371662	0.866068
DHX32	0.342494	0.0086457	1.40846	1.09073	1.81874
PLIN5	-0.275643	0.00864869	0.759084	0.617916	0.932503
C11orf84	0.287529	0.00866668	1.33313	1.07556	1.65238
SNAPC1	0.48439	0.00867027	1.62318	1.13053	2.33052
TMPRSS6	-0.108948	0.00868278	0.896777	0.826697	0.972797
C12orf75	0.165545	0.00868494	1.18004	1.04279	1.33534
CYP27A1	-0.147881	0.00869081	0.862534	0.772333	0.963269
CD9	0.300797	0.00870598	1.35093	1.07904	1.69135
FOXK1	0.33102	0.00872137	1.39239	1.08725	1.78316
C10orf32	-0.446013	0.00873713	0.640176	0.458686	0.893475
LEPROTL1	0.452164	0.00873729	1.57171	1.12096	2.2037
CCDC137	0.332699	0.00876506	1.39473	1.08754	1.78869
STX11	0.227741	0.00877144	1.25576	1.05911	1.48893
APOC4	-0.0816019	0.00877298	0.921639	0.867076	0.979635
HGF	0.141392	0.00878346	1.15188	1.03628	1.28037
TDO2	0.123539	0.0087924	1.13149	1.03161	1.24105
MAP2K1	0.403901	0.00879443	1.49766	1.1071	2.02599
PJA1	0.354683	0.00879608	1.42573	1.09345	1.85898
TNFRSF13C	-0.375049	0.00879684	0.687256	0.519114	0.909858
DHDPSL	-0.126305	0.00882843	0.881346	0.801845	0.96873
PBK	0.169194	0.00883415	1.18435	1.04346	1.34426
DYRK2	0.300113	0.00887158	1.35001	1.07826	1.69026
GNG7	-0.189461	0.00889785	0.827405	0.71791	0.953601
PFN2	0.190263	0.00890074	1.20957	1.04886	1.3949
MATN3	0.111529	0.0089122	1.11799	1.02834	1.21544
HUS1	0.680741	0.00892206	1.97534	1.18593	3.29023
TTC16	-0.32652	0.00893714	0.72143	0.56479	0.921512
ZNF473	-0.603432	0.00893791	0.546931	0.347911	0.859801
PTPN12	0.409997	0.00895333	1.50681	1.10801	2.04916
POF1B	0.0943358	0.0089541	1.09893	1.02388	1.17948
TAF1B	0.368143	0.00896341	1.44505	1.09642	1.90453
CAND1	0.657175	0.00897887	1.92933	1.17847	3.15863
ALG11	0.29428	0.00900432	1.34216	1.07622	1.67382
NT5C1B	0.532625	0.00901914	1.7034	1.14209	2.54058
IDO2	0.129896	0.00902615	1.13871	1.03292	1.25533
THBS4	-0.108783	0.00902917	0.896925	0.826592	0.973242
TMEM17	0.377868	0.00904326	1.45917	1.09873	1.93785
ULK3	-0.564076	0.00904492	0.568886	0.372466	0.868886
KLF4	0.205229	0.00904532	1.22781	1.05246	1.43236
SOCS3	0.165426	0.00905033	1.1799	1.04207	1.33595
MIA3	-0.27942	0.00906437	0.756222	0.613067	0.932804
MTMR9L	-0.248316	0.00906464	0.780113	0.647384	0.940055
DHRS1	-0.21958	0.00907295	0.802856	0.68078	0.946823
GYG1	0.396688	0.00908091	1.48689	1.10372	2.0031
S100A16	0.21223	0.00908454	1.23643	1.05421	1.45016
ZNF789	-0.42663	0.00909797	0.652705	0.473688	0.899378
LOC728743	-0.223229	0.00910868	0.799932	0.676385	0.946045
PDK3	0.21538	0.00911081	1.24033	1.05497	1.45827
SLC2A5	0.0904584	0.00911906	1.09468	1.02272	1.17169
LECT2	-0.0704442	0.00913982	0.93198	0.883902	0.982673
TAT	-0.0740117	0.00915066	0.928661	0.878387	0.981812
MPP7	0.157572	0.00915154	1.17066	1.03985	1.31793
C18orf10	0.322437	0.00915448	1.38049	1.08324	1.75931
SNHG1	-0.349306	0.00915449	0.705177	0.542268	0.917028
ZGLP1	-0.261622	0.00915818	0.769802	0.632307	0.937195
SDHAP2	-0.461095	0.00916031	0.630593	0.445801	0.891983
PGK1	0.400347	0.00916667	1.49234	1.10431	2.01672
FUT5	0.281068	0.00916798	1.32454	1.07214	1.63637
DEPDC1	0.153169	0.00919413	1.16552	1.03864	1.3079
ZC3H4	-0.865009	0.00920121	0.421048	0.219598	0.8073
ADAM12	0.112335	0.00921621	1.11889	1.02817	1.21761
LOC285359	-0.497798	0.00922801	0.607868	0.417884	0.884224
CTTNBP2	0.146027	0.00926834	1.15723	1.03669	1.29178
IQCD	0.158068	0.00927567	1.17125	1.03976	1.31936
MGC12982	0.182601	0.00927858	1.20033	1.04607	1.37736
FAM13A	0.17936	0.00928987	1.19645	1.04521	1.36958
FHL5	-0.199688	0.00930239	0.818986	0.704564	0.951991
POLR3D	0.419516	0.00930458	1.52122	1.10888	2.0869
FAM178A	-0.484004	0.00933232	0.616311	0.42788	0.887724
HNRNPM	0.655562	0.00934432	1.92622	1.17495	3.15787
PANK1	-0.235418	0.00934744	0.79024	0.661697	0.943754
LBXCOR1	-0.367314	0.00935547	0.692592	0.525011	0.913665
PTGFRN	0.229893	0.00936119	1.25847	1.05812	1.49674
CBARA1	-0.424612	0.00940623	0.654023	0.474697	0.901093
GALNS	0.443608	0.0094071	1.55832	1.11494	2.17802
C11orf66	-0.197966	0.00941452	0.820398	0.706528	0.95262
AASS	-0.134382	0.00941785	0.874256	0.789923	0.967593
HDHD1A	0.299944	0.00942645	1.34978	1.07627	1.6928
PBLD	-0.15204	0.0094471	0.858954	0.765785	0.963459
PCDH1	0.43353	0.00945835	1.54269	1.11193	2.14034
N4BP2L2	-0.516626	0.00947402	0.59653	0.403771	0.881311
DGKH	-0.37175	0.00949797	0.689527	0.520649	0.913182
NOSTRIN	-0.231149	0.00949817	0.793622	0.666425	0.945095
EXOC5	0.593658	0.0095062	1.8106	1.15602	2.83583
GPRC5D	0.291183	0.00951034	1.33801	1.07369	1.6674
LRRC3	-0.147479	0.00951578	0.86288	0.771857	0.964638
LOC286467	0.22275	0.00954021	1.24951	1.05582	1.47873
DAGLA	0.158125	0.00954982	1.17131	1.0393	1.3201
N4BP2L2	-0.443364	0.00955059	0.641873	0.459022	0.897565
CTSC	0.277756	0.00956419	1.32016	1.07001	1.62881
TMEM188	0.614966	0.00958076	1.84959	1.16149	2.94535
FAM98A	0.567773	0.00961007	1.76433	1.14802	2.71151
OLFML2B	0.209553	0.00961361	1.23313	1.05226	1.44508
PPAT	0.476316	0.0096188	1.61013	1.12273	2.30913
CDYL	0.458904	0.00963853	1.58234	1.11788	2.23977
BICC1	0.129792	0.00965398	1.13859	1.032	1.2562
PRDX1	0.307638	0.00965943	1.36021	1.07749	1.71711
GALNT10	0.266294	0.00966727	1.30512	1.06672	1.5968
EPS8	0.409899	0.00967223	1.50667	1.1045	2.05527
SUGT1L1	-0.287135	0.00967898	0.750411	0.603707	0.932764
LRRC16A	0.168484	0.00968662	1.18351	1.04167	1.34466
MSL3	0.600819	0.00968689	1.82361	1.15673	2.87498
WDR77	0.44636	0.00969756	1.56261	1.11417	2.19154
SLC16A5	0.247522	0.0097221	1.28085	1.06172	1.5452
C18orf19	0.64631	0.00973386	1.90849	1.16918	3.11528
CCT3	0.348449	0.00974655	1.41687	1.08787	1.84536
PCDHGB2	-0.122099	0.00975221	0.88506	0.806788	0.970926
GANAB	0.814665	0.00979111	2.25842	1.21717	4.19041
AHSA1	0.502116	0.00980539	1.65221	1.12869	2.41857
CENPO	0.251226	0.00980858	1.2856	1.06243	1.55565
FANCE	0.243188	0.00981521	1.27531	1.06036	1.53383
SYS1	0.65081	0.00982627	1.91709	1.16972	3.14198
KIAA0090	0.412612	0.00984687	1.51076	1.1044	2.06664
ARL8B	0.674651	0.00985569	1.96335	1.17622	3.27723
NAA15	0.484306	0.00986888	1.62305	1.1235	2.34472
UROC1	-0.0707764	0.00990849	0.93167	0.882882	0.983155
CHRDL1	0.156129	0.00992879	1.16898	1.03815	1.31629
ILF3	-0.642866	0.00993027	0.525783	0.322527	0.857131
PABPC1L	-0.24295	0.00995144	0.784311	0.652013	0.943453
PIPSL	0.382576	0.00995156	1.46606	1.09599	1.96107
SFRP1	0.135337	0.0100036	1.14492	1.03288	1.26912
DHX34	0.381108	0.0100051	1.46391	1.09538	1.95642
EFNA5	0.130449	0.0100217	1.13934	1.03165	1.25827
UAP1L1	0.148913	0.0100233	1.16057	1.03621	1.29986
RP2	0.343637	0.0100332	1.41007	1.0855	1.83167
IGFBP4	-0.252966	0.0100383	0.776494	0.640473	0.941403
ETV4	0.0901232	0.0100661	1.09431	1.02172	1.17206
HMOX1	0.184348	0.0100705	1.20243	1.04492	1.38369
ORC1L	0.170526	0.0100787	1.18593	1.04147	1.35042
GMFB	0.496549	0.010079	1.64304	1.12561	2.39834
CCNA2	0.162556	0.0101014	1.17651	1.03946	1.33164
ILDR1	0.149674	0.0101248	1.16146	1.03624	1.3018
IL15RA	0.28422	0.0101348	1.32873	1.0699	1.65016
MORC2	-0.690645	0.0101457	0.501253	0.296063	0.848652
IFT57	0.279018	0.0101465	1.32183	1.06854	1.63516
SPATA18	0.145001	0.010206	1.15604	1.03496	1.29128
ANGPTL2	0.298771	0.0102109	1.3482	1.07336	1.69341
COL15A1	-0.141085	0.0102134	0.868415	0.77978	0.967125
TOMM20	-0.552069	0.0102189	0.575758	0.377809	0.877419
C18orf22	0.515431	0.0102288	1.67436	1.1298	2.4814
PRNP	0.300947	0.0102335	1.35114	1.07384	1.70004
CHST11	0.206577	0.0102503	1.22946	1.05008	1.43949
RARB	0.244019	0.0102691	1.27637	1.05937	1.53781
FRS3	-0.477232	0.0102918	0.620499	0.430947	0.893424
ZNF425	-0.302693	0.0103308	0.738826	0.586239	0.931127
OGT	-0.526088	0.010345	0.590912	0.395254	0.883424
ABLIM3	0.325865	0.0103739	1.38523	1.0797	1.77722
ILF2	0.443077	0.0103762	1.55749	1.10988	2.18562
ACADS	-0.278299	0.0103778	0.75707	0.61194	0.93662
C3orf52	0.124845	0.0103882	1.13297	1.0298	1.24649
RS1	-0.578547	0.0103917	0.560712	0.360215	0.872808
PTPRB	-0.185302	0.0104179	0.830853	0.721025	0.95741
AMIGO2	0.198185	0.0104329	1.21919	1.04762	1.41885
ST6GAL2	0.143462	0.0104429	1.15426	1.03423	1.28822
SAFB2	-0.724203	0.0104568	0.484711	0.27843	0.843817
INCA1	-0.214725	0.010475	0.806764	0.684452	0.950932
TTC3	-0.493443	0.0104768	0.610521	0.418418	0.890822
PRRG1	0.375892	0.0104936	1.45629	1.092	1.94211
RGS2	0.134689	0.0105277	1.14418	1.03199	1.26857
MCM10	0.16382	0.0105307	1.178	1.03904	1.33555
BOC	-0.217938	0.0105441	0.804175	0.680478	0.950358
PPP2R2C	0.0816251	0.0105469	1.08505	1.01925	1.1551
ZNF805	-0.713105	0.0105509	0.49012	0.283751	0.846578
EIF5A2	0.136618	0.0105639	1.14639	1.0324	1.27296
HSPB6	0.13413	0.0105849	1.14354	1.03178	1.26741
FYN	-0.277841	0.0105894	0.757417	0.612079	0.937267
GPR34	0.310804	0.0105973	1.36452	1.07514	1.73179
DCX	0.198391	0.0106017	1.21944	1.04732	1.41984
CILP	0.158915	0.0106184	1.17224	1.0377	1.32422
SEMA3G	-0.228563	0.0106265	0.795677	0.667703	0.948178
PIK3C2G	0.142857	0.0106304	1.15356	1.03381	1.28719
MAP7	-0.165469	0.010634	0.847496	0.74645	0.962221
ROBO4	-0.234689	0.010653	0.790817	0.660473	0.946885
TALDO1	0.275961	0.0106589	1.3178	1.06626	1.62867
BZW1	0.599036	0.010674	1.82036	1.14934	2.88316
C18orf8	0.746041	0.0106752	2.10864	1.18926	3.73875
ZBTB40	0.424564	0.0106759	1.52892	1.10367	2.11804
BBS12	0.387989	0.0106801	1.47401	1.09431	1.98546
ZCRB1	0.590176	0.0106872	1.80431	1.14689	2.83857
C16orf45	-0.166773	0.0106922	0.846391	0.74466	0.96202
KBTBD8	0.294483	0.0107068	1.34243	1.07072	1.6831
PARD6B	0.284135	0.0107072	1.32861	1.06815	1.65259
HS6ST1	-0.361	0.0107091	0.696979	0.528218	0.919658
PARD3	0.465584	0.0107198	1.59294	1.11401	2.27778
TTK	0.149483	0.0107245	1.16123	1.03527	1.30253
TAF7	-0.477121	0.0107438	0.620567	0.430112	0.895358
HPGDS	0.214203	0.0107469	1.23887	1.05087	1.46052
SLC24A1	-0.331231	0.0107587	0.718039	0.556674	0.92618
MAPK1IP1L	0.836909	0.0107625	2.30922	1.21377	4.39334
ACBD5	0.396329	0.0107969	1.48636	1.09594	2.01586
RPL13A	-0.419125	0.0108244	0.657622	0.476407	0.907767
ZNF235	-0.533908	0.0108297	0.586309	0.388844	0.884051
C20orf24	0.293868	0.0108559	1.34161	1.07011	1.68199
TMEM26	0.216179	0.0108668	1.24132	1.05108	1.466
EPS8L3	0.0985695	0.0108832	1.10359	1.02296	1.19058
C10orf11	-0.273423	0.0108892	0.760771	0.616381	0.938985
CCNL2	-0.35662	0.0109006	0.700038	0.53197	0.921205
YWHAB	0.924445	0.010907	2.52047	1.23701	5.1356
RPL30	-0.347587	0.0109511	0.70639	0.540452	0.923279
ZMAT5	-0.470844	0.0109619	0.624475	0.434479	0.897555
UBTD2	0.490537	0.0109632	1.63319	1.11918	2.38328
CD83	0.303215	0.0109675	1.35421	1.07206	1.7106
APOL5	-0.15623	0.0109884	0.855362	0.758329	0.964812
FMN1	0.174655	0.0109938	1.19084	1.04085	1.36243
FCGR2A	0.290754	0.0110081	1.33744	1.06888	1.67346
MYBL2	0.124533	0.011014	1.13262	1.02893	1.24675
LHPP	-0.227783	0.0110191	0.796297	0.668042	0.949176
AVIL	-0.180454	0.0110286	0.834891	0.726438	0.959535
DNAJB4	0.31279	0.0110306	1.36723	1.07422	1.74018
FAM59A	0.236551	0.01104	1.26687	1.05561	1.52041
USP4	0.636928	0.0110665	1.89066	1.15669	3.09037
IQCC	0.298704	0.0110677	1.34811	1.07065	1.69748
HNRNPA1	-0.56182	0.0110727	0.57017	0.369622	0.879532
CXCL5	0.0874605	0.0110894	1.0914	1.02017	1.1676
KCNN2	0.10643	0.0110897	1.1123	1.0246	1.20751
ABCC1	0.242498	0.0110997	1.27443	1.0569	1.53672
LOC100270804	-0.293036	0.0111016	0.745996	0.594997	0.935315
EFNA3	0.184372	0.0111044	1.20246	1.04297	1.38635
TRDMT1	0.340109	0.011107	1.4051	1.08069	1.8269
CAPRIN1	0.552037	0.0111106	1.73679	1.1342	2.65952
TMEM39B	0.578366	0.0111402	1.78312	1.14085	2.78698
DAP	0.524641	0.0111463	1.68985	1.12693	2.53396
PVRL1	0.245129	0.0111575	1.27779	1.0574	1.54411
IPO13	0.457248	0.0111584	1.57972	1.10971	2.24881
RGN	-0.127092	0.0111635	0.880652	0.798311	0.971487
LILRA2	0.241647	0.0111906	1.27335	1.05648	1.53473
C9orf130	-0.271666	0.0111975	0.762109	0.617803	0.940121
CADM4	0.223601	0.0112275	1.25057	1.05207	1.48653
CAPN11	-0.26974	0.011238	0.763578	0.619852	0.940631
CCDC130	-0.520603	0.0112462	0.594162	0.397277	0.88862
C6orf201	-0.300592	0.0112587	0.74038	0.58682	0.934124
FAM98C	-0.591111	0.011271	0.553712	0.350539	0.874643
INPP5A	-0.614431	0.011286	0.540948	0.336308	0.87011
ZNF438	0.528323	0.0112912	1.69608	1.12706	2.5524
ANKRD57	0.351351	0.0113008	1.42099	1.08276	1.86487
KHDRBS3	0.227189	0.0113019	1.25507	1.05276	1.49626
ACTR3	0.544607	0.0113093	1.72393	1.13112	2.62744
ARHGEF1	-0.60588	0.0113124	0.545594	0.341396	0.871928
GP6	-0.439861	0.0113168	0.644126	0.458294	0.905311
STX6	0.418118	0.0113287	1.5191	1.09912	2.09955
MITF	0.216036	0.011336	1.24115	1.05003	1.46705
HDAC4	-0.420484	0.0113445	0.656729	0.474268	0.909387
SGTB	0.332253	0.0113557	1.39411	1.0779	1.80306
ANXA2	0.236494	0.0113581	1.2668	1.05484	1.52135
NUDCD1	0.337287	0.0113695	1.40114	1.07908	1.81932
DENR	0.581254	0.0113773	1.78828	1.14011	2.80495
PNMA1	0.249144	0.0114175	1.28293	1.05771	1.5561
GABARAPL1	-0.20151	0.0114272	0.817496	0.699313	0.955651
OCLM	-0.405415	0.0114808	0.6667	0.486865	0.912963
FAM22D	-0.34631	0.011493	0.707293	0.540708	0.9252
OCEL1	-0.393429	0.0115142	0.674739	0.497274	0.915537
ZNF219	-0.348829	0.0115332	0.705513	0.538224	0.924799
PZP	-0.10913	0.0115513	0.896614	0.823806	0.975857
ST3GAL5	0.414669	0.011557	1.51387	1.09729	2.0886
KCNE2	-0.272204	0.0115648	0.761699	0.616633	0.940893
NAP1L1	0.335555	0.0116023	1.39872	1.07787	1.81507
ZNF691	0.400397	0.0116478	1.49242	1.09342	2.03701
LHFPL2	0.214213	0.0116556	1.23889	1.04892	1.46325
DEXI	-0.341195	0.0116567	0.71092	0.545357	0.926746
CYP2S1	0.169048	0.0116677	1.18418	1.03839	1.35043
ITGAM	0.167269	0.0116798	1.18207	1.03796	1.34619
KCNK13	0.164281	0.0116904	1.17855	1.03726	1.33908
SSBP4	-0.478445	0.0116948	0.619746	0.427252	0.898968
TRIM13	-0.360918	0.0116966	0.697036	0.526504	0.922803
C22orf29	-0.440533	0.0117073	0.643693	0.457011	0.906633
P2RY14	-0.277815	0.0117112	0.757437	0.610286	0.940068
OCLM	-0.534508	0.0117137	0.585958	0.386694	0.887901
APLP2	0.487552	0.0117376	1.62833	1.11443	2.37919
DAB2	0.269229	0.0117534	1.30895	1.06161	1.61393
CCNE2	0.169764	0.0117597	1.18502	1.03841	1.35234
TMTC3	0.476393	0.0117622	1.61026	1.11155	2.33271
JAM2	-0.152607	0.0117755	0.858467	0.762345	0.966708
SUSD3	0.19292	0.0117789	1.21279	1.04373	1.40923
RPL3	-0.517402	0.0118038	0.596067	0.398461	0.89167
GTDC1	0.347628	0.011806	1.41571	1.08007	1.85563
C10orf84	-0.863158	0.0118122	0.421828	0.215434	0.825956
SKAP2	0.335723	0.0118189	1.39895	1.07719	1.81683
SLC25A23	-0.465039	0.0118273	0.628111	0.437306	0.902168
ZNF546	-0.449603	0.0118362	0.637881	0.449461	0.90529
ZNF197	-0.328227	0.0118422	0.7202	0.557756	0.929953
LAMC2	0.124158	0.0118966	1.13219	1.02779	1.24721
GFM1	0.600829	0.0119063	1.82363	1.14177	2.91269
UGP2	-0.268104	0.0119227	0.764828	0.620588	0.942594
ZNF44	-0.511053	0.0119471	0.599863	0.402715	0.893527
RAB15	0.267935	0.0119533	1.30726	1.06078	1.61101
TMEM185B	0.452205	0.0119726	1.57177	1.10463	2.23648
LMO4	0.336477	0.0119769	1.40001	1.07684	1.82016
SEMA3A	0.158119	0.0120169	1.17131	1.03534	1.32513
KIF18A	0.154305	0.0120228	1.16685	1.03447	1.31617
SUB1	0.417914	0.0120393	1.51879	1.09605	2.10459
HECW1	0.145457	0.0120457	1.15657	1.03243	1.29564
SUGT1P1	0.275317	0.0120494	1.31695	1.06225	1.63271
THAP2	0.396242	0.0120977	1.48623	1.09062	2.02535
ESD	-0.342119	0.0121351	0.710263	0.543644	0.927949
C6orf170	0.206992	0.0121814	1.22997	1.04619	1.44604
C9orf110	0.187406	0.0121843	1.20612	1.04173	1.39645
RIMKLA	0.146237	0.0121914	1.15747	1.0324	1.29769
ECHS1	-0.265019	0.0122019	0.767191	0.623584	0.943871
DUSP11	0.788135	0.012204	2.19929	1.18741	4.07347
RHEBL1	0.223335	0.0122135	1.25024	1.04986	1.48886
GJB3	0.118779	0.0122296	1.12612	1.0262	1.23577
MOSC1	-0.16604	0.0122379	0.847012	0.74383	0.964507
CCR1	0.237587	0.0122475	1.26818	1.05305	1.52727
TUSC3	0.103526	0.012262	1.10907	1.02276	1.20267
CRYZL1	-0.467807	0.0122855	0.626375	0.434309	0.903377
GDF7	-0.176017	0.0122888	0.838604	0.730661	0.962493
NFAM1	0.24837	0.0122936	1.28193	1.05541	1.55707
HAND2	0.137934	0.0122947	1.1479	1.0304	1.2788
PFKFB3	0.143943	0.0123043	1.15482	1.03174	1.29258
POM121L10P	-0.274647	0.0123094	0.75984	0.612813	0.942143
SEC11A	-0.678769	0.012335	0.507241	0.298078	0.863176
ZNF749	-0.387196	0.0123377	0.678958	0.501341	0.919502
TFE3	0.536899	0.012351	1.71069	1.12334	2.60515
SCARNA17	-0.20958	0.0123556	0.810924	0.688136	0.955623
RPL10A	-0.462089	0.0123906	0.629966	0.438568	0.904895
TMEM206	0.317936	0.0123962	1.37429	1.07116	1.7632
NLRP11	0.141671	0.0124004	1.1522	1.0311	1.28752
RAB6C	0.304643	0.0124053	1.35614	1.06806	1.72192
WDR85	-0.454016	0.0124114	0.635073	0.444891	0.906553
CYP4F12	-0.135641	0.0124321	0.873156	0.785058	0.97114
LMBRD1	0.49539	0.0124469	1.64114	1.11281	2.4203
HARBI1	0.564999	0.0124502	1.75945	1.12963	2.74041
TMEM86B	-0.155255	0.012452	0.856197	0.758041	0.967063
NCF2	0.222301	0.0124544	1.24895	1.04912	1.48684
SLC9A3R2	-0.242467	0.0124574	0.78469	0.648794	0.94905
C14orf174	0.265473	0.0124575	1.30405	1.05893	1.60591
KIAA0802	0.17484	0.0124647	1.19106	1.03842	1.36613
MPZ	0.103553	0.0124669	1.1091	1.02258	1.20296
FCGBP	0.119734	0.0124796	1.1272	1.02614	1.23821
C6orf26	-0.267018	0.0124832	0.765659	0.620948	0.944096
ACR	-0.274575	0.0124863	0.759895	0.612625	0.942567
TPST1	0.285991	0.0124972	1.33108	1.06351	1.66596
AK7	0.231274	0.0125156	1.2602	1.05102	1.51103
CNIH	0.550177	0.0125209	1.73356	1.12563	2.66981
BUB1	0.154017	0.0125474	1.16651	1.03365	1.31645
RAD54L	0.146472	0.0125542	1.15774	1.03196	1.29885
NDC80	0.177464	0.0125685	1.19418	1.03883	1.37277
PPP2R1B	-0.206417	0.0125714	0.813494	0.691754	0.956658
TMCO3	0.222992	0.0125972	1.24981	1.04898	1.48909
VPS24	0.405384	0.0126016	1.49988	1.0908	2.06237
RCL1	-0.211392	0.0126029	0.809456	0.685596	0.955693
TMPRSS5	-0.323998	0.012616	0.723251	0.560696	0.932934
C5orf20	-0.212758	0.0126166	0.808352	0.683909	0.955438
ZNF767	-0.38399	0.0126217	0.681138	0.503725	0.921036
TREM2	0.141776	0.0126294	1.15232	1.03083	1.28813
SEL1L3	0.184399	0.0126326	1.2025	1.04027	1.39002
SPSB1	0.237908	0.0126466	1.26859	1.05223	1.52944
LRG1	0.23163	0.0126509	1.26065	1.05081	1.51241
RNASEH1	0.442448	0.0126609	1.55651	1.09925	2.20399
LIMK1	0.247395	0.0126635	1.28069	1.05433	1.55564
VSIG10	0.293049	0.0126859	1.34051	1.06461	1.68791
ELFN1	-0.10151	0.012695	0.903473	0.834151	0.978554
NOP56	0.313265	0.0127173	1.36788	1.06913	1.75013
POM121C	-0.652069	0.0127175	0.520967	0.31192	0.870115
SLC22A10	-0.0974183	0.0127185	0.907176	0.840253	0.97943
HTRA3	0.11328	0.0127235	1.11995	1.02446	1.22433
C12orf44	0.356343	0.0127382	1.4281	1.07893	1.89027
CFL1	0.453403	0.0127616	1.57366	1.10138	2.24845
MDM4	-0.452778	0.012765	0.635859	0.445242	0.908084
VLDLR	0.0960507	0.0127884	1.10081	1.02064	1.18728
TNPO1	0.643777	0.0127906	1.90366	1.14677	3.16011
ABCA9	-0.128803	0.0128196	0.879147	0.794343	0.973004
AGTRAP	0.278291	0.0128204	1.32087	1.06091	1.64453
FAM115C	0.200209	0.0128222	1.22166	1.04345	1.4303
TRPC4AP	0.679837	0.0128304	1.97356	1.15532	3.37129
DSG1	-0.09326	0.0128373	0.910957	0.846437	0.980394
TBC1D22B	-0.541228	0.0128541	0.582033	0.379984	0.891518
TUBA4A	0.20911	0.0128973	1.23258	1.04528	1.45344
NOS3	0.283377	0.0129011	1.32761	1.06184	1.65989
PIK3IP1	-0.288014	0.0129075	0.749751	0.597467	0.94085
STEAP4	-0.126479	0.0129305	0.881193	0.797552	0.973605
SMARCAL1	0.533269	0.0129337	1.70449	1.11937	2.59547
BBX	0.398846	0.0129344	1.4901	1.088	2.04082
B3GALNT1	0.192077	0.0129368	1.21176	1.04145	1.40993
IL4I1	0.158646	0.0129446	1.17192	1.0341	1.32811
FXYD7	-0.344325	0.01295	0.708699	0.540163	0.929819
C1orf83	0.369	0.0129575	1.44629	1.08107	1.93488
NCRNA00171	-0.324144	0.0129581	0.723146	0.560005	0.933815
ZNF790	-0.495526	0.012965	0.60925	0.412137	0.900637
SPOCD1	0.135832	0.0129671	1.14549	1.0291	1.27504
C2orf77	0.220726	0.0129935	1.24698	1.04766	1.48422
ZNF527	-0.363721	0.0130174	0.695085	0.521632	0.926213
ANKRD23	-0.288316	0.0130263	0.749525	0.596966	0.94107
SPINK1	0.0615013	0.013031	1.06343	1.01304	1.11633
TRIM16L	0.117981	0.0130568	1.12522	1.02513	1.23508
RAB31	0.287996	0.0130773	1.33375	1.06241	1.67439
?|155060	-0.213325	0.0130796	0.807893	0.682625	0.95615
LOC388152	0.205373	0.0130916	1.22798	1.04409	1.44426
PPARGC1B	0.213242	0.0131014	1.23768	1.0458	1.46477
RBM47	0.402866	0.0131053	1.49611	1.08827	2.05678
SCRN1	0.206695	0.013121	1.22961	1.04433	1.44776
BCAS2	0.825744	0.0131562	2.28358	1.18889	4.38621
RAD1	0.45733	0.0131568	1.57985	1.10057	2.26786
TYRO3	0.11053	0.0131662	1.11687	1.02342	1.21885
PPP1R1A	-0.0795597	0.0132018	0.923523	0.867205	0.983498
TMEM20	0.276712	0.013203	1.31879	1.05958	1.64141
PI4K2B	0.442173	0.0132043	1.55608	1.09688	2.20754
SSX2IP	0.266196	0.0132094	1.30499	1.05723	1.61081
FBXL22	-0.349862	0.0132168	0.704785	0.534407	0.929484
C13orf15	-0.257529	0.0132415	0.772959	0.630472	0.947648
FAM127B	0.215832	0.0132888	1.24089	1.04601	1.47209
LOC150776	-0.459856	0.0132988	0.631375	0.438709	0.908653
LOC90586	-0.128406	0.0133168	0.879496	0.794466	0.973626
OGFOD1	0.662882	0.0133275	1.94038	1.14788	3.28
JMJD7.PLA2G4B	-0.40252	0.0133645	0.668633	0.486063	0.919779
SEC24D	0.347204	0.0133725	1.4151	1.07477	1.86321
ARMCX6	0.172984	0.0133906	1.18885	1.03655	1.36352
NDUFB7	-0.421546	0.0133976	0.656032	0.469711	0.91626
WDR83	-0.451569	0.0134109	0.636629	0.445078	0.910618
HMGXB3	0.542755	0.0134163	1.72074	1.11909	2.64586
HSD17B12	0.343098	0.0134263	1.40931	1.07368	1.84984
FLJ45244	-0.320282	0.0134265	0.725944	0.563157	0.935787
AGPAT5	0.281905	0.0134443	1.32565	1.06011	1.65771
MAD2L1	0.19766	0.0134458	1.21855	1.04177	1.42532
PPARGC1B	0.261061	0.0134468	1.29831	1.05554	1.59691
RAC1	0.398557	0.0134508	1.48967	1.086	2.04339
PHKA2	0.371405	0.0134636	1.44977	1.07987	1.94637
LASS6	0.289023	0.0134738	1.33512	1.0616	1.67912
FBXO30	0.462337	0.0134831	1.58778	1.1003	2.29124
LOC91316	-0.248921	0.0134841	0.779642	0.639939	0.949844
ZFYVE26	0.462331	0.0134965	1.58777	1.10024	2.29134
STX16	-0.655718	0.0135171	0.519069	0.308489	0.873394
HSD17B8	-0.239151	0.0135218	0.787296	0.651198	0.951837
IL15RA	0.233978	0.0135569	1.26362	1.04941	1.52155
THBS3	-0.368457	0.0135857	0.691801	0.516302	0.926954
CCR7	-0.144332	0.0135934	0.865601	0.771853	0.970734
ATAD3A	0.318044	0.0136421	1.37444	1.0675	1.76962
TMEM54	0.140663	0.0136502	1.15104	1.0293	1.28717
NDUFB8	-0.363112	0.013658	0.695509	0.521161	0.928181
PARD6B	0.393493	0.0136808	1.48215	1.08403	2.02647
LILRA5	0.186897	0.0136844	1.2055	1.03906	1.39861
MIAT	-0.175563	0.0136968	0.838985	0.72968	0.964663
NMUR1	0.241669	0.0137131	1.27337	1.05073	1.54318
NPL	0.176924	0.0137247	1.19354	1.03688	1.37387
MMP10	0.119353	0.0137355	1.12677	1.02472	1.23898
P2RY11	-0.42104	0.0137355	0.656364	0.469571	0.917463
ZNF181	-0.361797	0.0137399	0.696424	0.522262	0.928664
ERCC6L	0.173552	0.0137463	1.18952	1.03613	1.36562
KIF15	0.126824	0.0137523	1.13522	1.02627	1.25573
NCRNA00174	-0.307456	0.0137622	0.735315	0.575752	0.939099
C9orf103	-0.247335	0.0137814	0.780879	0.641362	0.950747
C1RL	-0.260482	0.0138006	0.77068	0.626371	0.948237
TTLL7	0.128184	0.0138273	1.13676	1.02647	1.2589
RFK	0.52024	0.0138284	1.68243	1.11186	2.54581
ZNF280C	0.308207	0.013835	1.36098	1.06481	1.73953
ABLIM3	0.235389	0.013842	1.2654	1.04912	1.52627
C21orf2	-0.388434	0.0138564	0.678118	0.497683	0.923969
SF4	-0.597985	0.0138598	0.549918	0.341554	0.885396
RAPH1	-0.232907	0.0138758	0.792227	0.658075	0.953728
CBWD3	0.319728	0.0138798	1.37675	1.06719	1.77612
PAG1	0.197601	0.0138857	1.21848	1.041	1.42621
TUBA4A	0.28084	0.0138958	1.32424	1.05874	1.65632
PTGES3	0.567734	0.0138999	1.76426	1.12229	2.77346
ZG16B	0.134981	0.0139174	1.14451	1.02779	1.2745
NLK	-0.575454	0.0139314	0.562449	0.35554	0.889773
LOC202781	-0.341147	0.0139359	0.710954	0.541685	0.933118
REEP1	0.153183	0.0139368	1.16554	1.03157	1.3169
ZSWIM7	-0.298374	0.0139495	0.742024	0.584945	0.941284
SARDH	-0.150825	0.0139504	0.859998	0.762567	0.969877
PGA3	0.169059	0.013955	1.18419	1.03487	1.35505
CDK4	0.318	0.0139594	1.37438	1.06659	1.77098
SLMO2	0.465711	0.0139831	1.59315	1.09891	2.30967
KLHL18	0.500082	0.0140145	1.64886	1.10644	2.45719
TBX15	0.124745	0.0140161	1.13286	1.02555	1.2514
AVPR2	-0.202544	0.0140182	0.81665	0.694802	0.959867
KIAA1370	-0.233518	0.014023	0.791744	0.657164	0.953883
S100A11	0.159569	0.0140617	1.17301	1.03274	1.33233
TMEM66	0.442057	0.01407	1.5559	1.09331	2.21424
CD80	0.210008	0.0140831	1.23369	1.04327	1.45887
POLL	-0.564181	0.0140876	0.568826	0.36255	0.892465
FAM69A	0.360183	0.0140897	1.43359	1.07533	1.91122
POLA1	0.297231	0.0141078	1.34613	1.06172	1.70672
AGPS	0.578627	0.014116	1.78359	1.12361	2.83122
ASRGL1	0.141258	0.0141196	1.15172	1.02886	1.28926
TMEM92	0.0905545	0.0141257	1.09478	1.0184	1.17689
PNKD	0.441551	0.0141292	1.55512	1.09296	2.2127
CAMK4	-0.259863	0.0141297	0.771158	0.626621	0.949034
RPE	0.694054	0.0141309	2.00181	1.14994	3.48476
MDFIC	0.23584	0.0141533	1.26597	1.04857	1.52845
DTYMK	0.271393	0.0141579	1.31179	1.05608	1.62941
CCDC146	-0.176006	0.0141781	0.838613	0.728585	0.965258
GDI2	0.637172	0.0141812	1.89112	1.13654	3.14669
STXBP3	0.541781	0.0141924	1.71906	1.11492	2.65059
RPL23AP7	0.322178	0.014199	1.38013	1.06681	1.78548
SIAH1	0.625989	0.0142188	1.8701	1.13377	3.08461
KCNE2	-0.209045	0.0142227	0.811358	0.686486	0.958946
OXA1L	-0.722616	0.0142254	0.48548	0.272439	0.865115
DUSP10	-0.234104	0.0142672	0.791279	0.656161	0.954221
ZNF239	0.18725	0.0142761	1.20593	1.03818	1.40078
LRRC14	-0.372497	0.014289	0.689011	0.511453	0.928212
CHPF2	0.411444	0.0143003	1.509	1.08572	2.09729
MLLT6	-0.440218	0.0143652	0.643896	0.452633	0.915979
DLGAP4	0.398202	0.0143866	1.48914	1.08255	2.04846
COX19	-0.431261	0.0143979	0.64969	0.45994	0.917722
CD1D	0.177	0.0144319	1.19363	1.03582	1.37549
RORC	-0.184061	0.0144561	0.831885	0.7178	0.964103
CASP1	0.296318	0.0144674	1.3449	1.06059	1.70542
NCS1	0.158791	0.0144756	1.17209	1.03201	1.33118
NRAS	0.542842	0.0144861	1.72089	1.1137	2.65913
RPS16	-0.438754	0.0144894	0.644839	0.453625	0.916655
GPER	-0.200949	0.0144902	0.817954	0.696253	0.960928
S100A16	0.268895	0.0144957	1.30852	1.05477	1.62331
AFG3L1	-0.479507	0.0145315	0.619089	0.421443	0.909425
SEMA3G	-0.184669	0.0145375	0.83138	0.716927	0.964104
ASPH	0.198462	0.0145513	1.21953	1.04004	1.42998
CDH13	-0.194981	0.0145655	0.822851	0.703696	0.962181
NPC1	0.344069	0.0145675	1.41068	1.07039	1.85914
TMEM53	0.48975	0.0145842	1.63191	1.1016	2.41751
ZNF274	-0.341029	0.0145859	0.711038	0.540811	0.934846
RAB8A	-0.500665	0.01459	0.606128	0.405581	0.905839
PMAIP1	0.188228	0.0146028	1.20711	1.03786	1.40396
CRYAA	-0.0734925	0.0146073	0.929143	0.875922	0.985598
PPP2R2D	-0.487343	0.0146157	0.614256	0.415395	0.908318
HLA.J	-0.178399	0.0146178	0.836608	0.724987	0.965414
POSTN	0.0915823	0.0146192	1.09591	1.01823	1.17951
C16orf46	0.33739	0.0146206	1.40129	1.06882	1.83716
FKBP9L	0.222817	0.0146232	1.24959	1.04493	1.49434
BIRC5	0.131378	0.0146304	1.1404	1.02625	1.26725
RACGAP1	0.231658	0.0146348	1.26069	1.04673	1.51838
BICD1	0.180733	0.0146367	1.1981	1.03627	1.38519
KTI12	0.540851	0.014642	1.71747	1.11249	2.65143
ZNF335	-0.562549	0.0146455	0.569755	0.36268	0.89506
PLA2G4A	0.179459	0.0146466	1.19657	1.036	1.38203
RAP2B	0.436514	0.0146746	1.5473	1.08972	2.19703
HTATIP2	0.353825	0.0146951	1.42451	1.07207	1.89281
LDB2	-0.180565	0.0147036	0.834799	0.722073	0.965123
GPC4	0.129167	0.0147202	1.13788	1.0257	1.26233
RBM17	0.559637	0.0147238	1.75004	1.11621	2.74379
MRPS31	-0.426041	0.0147298	0.65309	0.46375	0.919734
FBXO41	0.150405	0.0147432	1.1623	1.02996	1.31165
ABCA11P	-0.397576	0.0147501	0.671947	0.488148	0.92495
C14orf105	0.225457	0.0147571	1.2529	1.04522	1.50183
PCDHGB3	-0.249931	0.0147632	0.778854	0.637089	0.952165
ZNF367	0.224838	0.0147808	1.25212	1.04505	1.50022
MFSD2A	0.0917087	0.0147855	1.09605	1.01813	1.17992
KIAA0564	-0.227276	0.0148088	0.796701	0.66361	0.956485
LECT2	-0.0885089	0.0148248	0.915295	0.852397	0.982834
ITFG1	0.468236	0.0148731	1.59717	1.09573	2.3281
SLAMF6	-0.160208	0.0148845	0.851967	0.748899	0.96922
C17orf86	-0.373407	0.0148878	0.688385	0.509689	0.929732
CYP7A1	-0.0681134	0.0148915	0.934155	0.884318	0.9868
MOCS1	-0.26567	0.0148977	0.766692	0.619077	0.949503
SLC16A3	0.183292	0.0149285	1.20116	1.03635	1.39219
PLEK2	0.12704	0.0149458	1.13546	1.02504	1.25778
TPD52L2	0.428263	0.0149962	1.53459	1.08675	2.16698
PLVAP	-0.23327	0.0150101	0.79194	0.656224	0.955723
ASAH1	0.391545	0.015013	1.47926	1.07897	2.02807
MMP15	0.361008	0.0150173	1.43478	1.07258	1.91928
PLCH1	0.14088	0.0150182	1.15129	1.02772	1.28971
ZSWIM1	-0.551767	0.0150331	0.575931	0.369163	0.89851
ZNF18	-0.400405	0.0150562	0.670048	0.485186	0.925347
BRD9	0.423152	0.0150649	1.52677	1.08542	2.14758
NARS	0.485127	0.0150791	1.62438	1.09847	2.40209
KIAA0892	-0.589919	0.0151116	0.554372	0.344456	0.892215
MEX3C	0.438082	0.0151174	1.54973	1.08836	2.20668
LRRC66	0.258142	0.0151212	1.29452	1.05115	1.59424
TSPAN1	0.211211	0.0151309	1.23517	1.04164	1.46466
KIAA0196	0.329828	0.0151311	1.39073	1.06579	1.81474
NCRNA00107	-0.268481	0.0151377	0.76454	0.615628	0.949472
RNF141	0.646922	0.0151455	1.90965	1.13303	3.21861
CCDC34	0.230466	0.0151483	1.25919	1.04549	1.51656
FAM149B1	-0.41347	0.015149	0.661351	0.473725	0.923289
DIRAS2	0.158164	0.0151571	1.17136	1.03099	1.33084
PDLIM3	0.163568	0.0151665	1.17771	1.03205	1.34391
SCNN1D	-0.188467	0.0151737	0.828228	0.711349	0.964309
METAP2	0.777696	0.015184	2.17645	1.16172	4.07752
ADAP2	0.267453	0.0151943	1.30663	1.05288	1.62154
ARRDC3	0.228444	0.0151958	1.25664	1.04499	1.51116
ZMAT1	-0.160265	0.0151975	0.851918	0.748521	0.969597
ADPRH	0.423117	0.0152244	1.52671	1.08483	2.14859
IMPDH1	0.224389	0.0152551	1.25156	1.04407	1.50028
C4orf47	0.231587	0.0153058	1.2606	1.04542	1.52007
TMEM87B	0.469021	0.015328	1.59843	1.09403	2.33537
USH1C	0.0721961	0.0153519	1.07487	1.01392	1.13948
RPS3	-0.398512	0.0153643	0.671318	0.486374	0.926589
SPG20	0.198134	0.0153653	1.21913	1.03863	1.43098
STRN3	0.452662	0.0154328	1.57249	1.0902	2.26814
WDR17	0.281989	0.0154334	1.32576	1.05527	1.66559
LGSN	-0.117579	0.0154603	0.889071	0.808358	0.977842
AKAP8L	-0.503002	0.0154757	0.604712	0.40244	0.908649
FAM90A1	0.254442	0.0154917	1.28974	1.04962	1.5848
TTC39A	0.108003	0.0155024	1.11405	1.02076	1.21587
PPM1K	0.199884	0.0155117	1.22126	1.03874	1.43585
ADSSL1	0.228085	0.0155386	1.25619	1.04428	1.51111
AKAP13	-0.326518	0.0155393	0.721431	0.553765	0.939862
NAB1	0.463019	0.015549	1.58886	1.0919	2.31202
ANXA8L2	0.14964	0.0155595	1.16142	1.02881	1.31112
GPT	-0.123495	0.0155627	0.883826	0.799671	0.976837
ACAA2	0.248282	0.0155779	1.28182	1.04821	1.56749
TAF9	0.470226	0.0155938	1.60036	1.09321	2.34277
WFIKKN1	-0.186694	0.0155984	0.829698	0.713187	0.965242
ADSL	0.416312	0.0156044	1.51636	1.08206	2.12497
MID1IP1	0.252725	0.0156121	1.28753	1.04902	1.58026
SMOC1	-0.185178	0.0156222	0.830956	0.715122	0.965553
HECTD3	0.609697	0.0156429	1.83987	1.12223	3.01643
RFX8	-0.245522	0.0156551	0.782296	0.641062	0.954646
CD34	-0.235604	0.0156665	0.790093	0.652666	0.956458
BCAR3	0.336282	0.0156701	1.39973	1.06559	1.83865
C6orf48	-0.349449	0.0156821	0.705077	0.531044	0.936142
SRGAP2	0.305722	0.0156988	1.3576	1.05939	1.73977
C22orf39	-0.590406	0.0157055	0.554102	0.343204	0.894597
AADAT	0.132398	0.0157091	1.14156	1.02529	1.27102
BCAS3	-0.356914	0.0157134	0.699833	0.523867	0.934905
FITM1	-0.154834	0.0157148	0.856557	0.755429	0.971224
C16orf57	0.470061	0.0157355	1.60009	1.09261	2.34329
FARSB	0.468597	0.0157533	1.59775	1.09224	2.33723
UBE3A	-0.47678	0.0157802	0.620779	0.421519	0.914234
SNHG7	-0.286163	0.0157909	0.75114	0.595394	0.947626
ZBTB48	-0.462364	0.0158014	0.629793	0.432641	0.916786
MAGI2	0.293416	0.0158074	1.341	1.05667	1.70184
CAND1	0.436864	0.0158093	1.54785	1.08552	2.20707
PAPPA	0.164712	0.0158185	1.17905	1.03141	1.34783
MAPK7	0.562088	0.0158232	1.75433	1.11129	2.76946
FLJ33630	0.336999	0.0158254	1.40074	1.06531	1.84179
RANBP1	0.370957	0.0158392	1.44912	1.07208	1.95877
ZMAT3	0.255153	0.0158544	1.29066	1.049	1.58799
CTBS	0.375063	0.0158885	1.45508	1.07275	1.97369
XPO5	0.374924	0.0159	1.45488	1.07268	1.97325
SSC5D	0.153052	0.015907	1.16539	1.02905	1.31979
KYNU	0.208596	0.0159102	1.23195	1.03979	1.45961
RRP12	0.295805	0.0159195	1.34421	1.05687	1.70966
MAP4K2	0.336711	0.0159284	1.40033	1.06496	1.84132
ALG12	-0.467363	0.0159516	0.626653	0.428507	0.916423
GNAZ	0.112063	0.0159577	1.11858	1.02114	1.22532
CARD6	0.200763	0.0159584	1.22233	1.03819	1.43914
DNTTIP2	0.532717	0.0159802	1.70356	1.10447	2.6276
TAGLN2	0.304505	0.0159822	1.35595	1.05844	1.7371
ATP11C	0.23714	0.0159827	1.26762	1.04522	1.53734
FAM22A	-0.246631	0.0159854	0.781429	0.639371	0.955049
GCN1L1	0.505584	0.0159868	1.65795	1.09886	2.5015
C18orf45	0.378962	0.0159913	1.46077	1.07321	1.98828
CORO1C	0.458941	0.0159923	1.5824	1.08933	2.29865
ZNF181	-0.543627	0.0160071	0.580638	0.373078	0.903674
TMEM54	0.187905	0.0160177	1.20672	1.03561	1.40609
ULBP2	0.13491	0.0160546	1.14443	1.0254	1.27728
ADH1A	-0.0906672	0.0160623	0.913322	0.848335	0.983287
C5orf28	0.329182	0.0160759	1.38983	1.06307	1.81704
ICAM4	0.139467	0.0161239	1.14966	1.0262	1.28798
RPL18	-0.398864	0.0161335	0.671082	0.484906	0.928739
PLCXD3	0.136429	0.0161563	1.14617	1.02558	1.28094
C4orf34	-0.244096	0.0161766	0.783413	0.642088	0.955843
CAMSAP1L1	0.292832	0.0161821	1.34022	1.05566	1.70148
PSMD2	0.485738	0.0161837	1.62537	1.094	2.41484
DUSP16	-0.243363	0.0162103	0.783987	0.642902	0.956033
MTRF1	-0.29729	0.0162206	0.742829	0.582937	0.946577
LPCAT2	0.158778	0.0162217	1.17208	1.02976	1.33407
RBM14	0.777837	0.0162273	2.17676	1.15443	4.10442
AMOT	0.152735	0.0162314	1.16502	1.0286	1.31953
IL1RL1	0.114534	0.0162346	1.12135	1.02136	1.23112
MED26	-0.596079	0.0162542	0.550968	0.338839	0.895897
LIF	0.109025	0.016273	1.11519	1.02029	1.21891
NPFF	-0.2578	0.0162872	0.77275	0.626178	0.953631
SLC35F3	0.126269	0.01631	1.13459	1.0235	1.25772
EFNB1	0.275133	0.0163683	1.31671	1.0518	1.64833
RPL32	-0.388652	0.0163872	0.67797	0.493604	0.931199
MAP1LC3A	-0.167366	0.0163958	0.84589	0.737826	0.969781
SLC10A1	-0.065628	0.0163984	0.936479	0.887608	0.988041
LOC100128191	-0.273948	0.0164212	0.760371	0.607913	0.951064
PIP4K2B	-0.584495	0.0164246	0.557387	0.345779	0.898494
MBOAT7	0.374999	0.0164272	1.45499	1.07108	1.97651
SFN	0.085334	0.0164396	1.08908	1.01574	1.16772
ADA	0.263673	0.0164548	1.3017	1.04941	1.61465
WBP1	-0.558916	0.0165196	0.571829	0.362082	0.903076
ROPN1B	0.177885	0.0165231	1.19469	1.03297	1.38172
RPAP2	0.454984	0.0165259	1.57615	1.08651	2.28645
PPP2R3A	0.218572	0.0165303	1.2443	1.04066	1.48779
RGS3	0.368658	0.0165559	1.44579	1.06945	1.95457
ACADM	0.275513	0.0165621	1.31721	1.05145	1.65014
CLDN15	-0.190516	0.0165697	0.826533	0.707263	0.965916
ZNF10	-0.3622	0.0165855	0.696143	0.51762	0.936237
C5orf46	0.142033	0.0165893	1.15261	1.02617	1.29464
CCDC97	0.447099	0.0165962	1.56377	1.08469	2.25444
THOC2	0.390534	0.0166008	1.47777	1.07358	2.03414
JUN	0.239758	0.0166031	1.27094	1.04455	1.54641
IRGQ	-0.426842	0.0166086	0.652566	0.460191	0.925361
SIRPA	0.273943	0.0166604	1.31514	1.05093	1.64577
CDCA2	0.148729	0.0166633	1.16036	1.02733	1.31061
VPS39	-0.745448	0.016691	0.474521	0.257718	0.873708
KIF4A	0.139251	0.0166974	1.14941	1.02553	1.28826
LIPH	0.144731	0.0166985	1.15573	1.02655	1.30116
TM4SF19	0.16176	0.0167134	1.17558	1.0297	1.34212
C21orf125	-0.121573	0.016724	0.885526	0.80159	0.978252
PCGF5	-0.408326	0.0167254	0.664762	0.475778	0.928814
NRCAM	0.0767173	0.0167452	1.07974	1.01396	1.14978
FBXO17	-0.199505	0.0167484	0.819136	0.695612	0.964595
VRK2	0.505665	0.01679	1.65809	1.09549	2.5096
C9orf140	0.145531	0.0168285	1.15665	1.02655	1.30324
PTAFR	0.209058	0.016847	1.23252	1.03833	1.46301
HBEGF	0.237036	0.0168503	1.26749	1.04357	1.53945
FAM22F	-0.32693	0.01686	0.721135	0.551528	0.942899
FCGR2A	0.207401	0.0168653	1.23048	1.038	1.45865
MRPL54	-0.307157	0.0168718	0.735535	0.571723	0.946283
KIAA1875	-0.203228	0.0168781	0.816092	0.69078	0.964137
CDK3	-0.233108	0.0168782	0.792068	0.654212	0.958974
STAG3L3	-0.342948	0.0168831	0.709675	0.535648	0.940242
INTS8	0.363456	0.016902	1.43829	1.06743	1.93801
SLC35C1	0.252948	0.0169091	1.28782	1.04644	1.58486
ATF1	0.426286	0.0169112	1.53156	1.0795	2.17292
PPIL1	0.359716	0.0169125	1.43292	1.06668	1.92491
APOA4	0.0658268	0.0169141	1.06804	1.01188	1.12732
CHD1L	0.328776	0.0169221	1.38927	1.06075	1.81953
2017-03-07	0.79978	0.0169301	2.22505	1.15421	4.28938
PTTG1	0.148497	0.0169455	1.16009	1.02697	1.31047
C16orf71	-0.251155	0.0169461	0.777902	0.632989	0.95599
HIF1A	0.216008	0.0169658	1.24111	1.03944	1.48192
[truncated: 14,498 more rows]
