# Supplementary material for: Identification of an eight-gene signature for survival prediction for patients with hepatocellular carcinoma based on integrated bioinformatics analysis
Source: PeerJ. 2019 Mar 20;7:e6548. doi: 10.7717/peerj.6548 (PMC6431139; doi:10.7717/peerj.6548)
Supplement: Table S2 [file peerj-07-6548-s002.xls]

## Sheet: 2016-10-02-BLCA_Train-BLCA_Test
Supplementary table S2: The signature composed of PCGs in the training datasets (n=332)
multi-transcriptome-signature	Train_AUC	Train_KM-P	Train_COX_coefficient
DCAF13_FAM163A_GPR18_LRP10_PVRIG_S100A9_SGCB_TNNI3K	0.733209	1.04365e-18	1.95315
FAM163A_GPR18_LRP10_MAFG_PVRIG_S100A9_SGCB_TNNI3K	0.728536	1.8777e-16	1.77372
DCAF13_GPR18_LRP10_PVRIG_S100A9_SGCB_TNNI3K	0.724091	2.0488e-17	1.86476
DCAF13_GPR18_LRP10_PVRIG_S100A9_SGCB_TNNI3K_XRN2	0.721869	2.37475e-19	2.00787
DCAF13_FAM163A_GPR18_LRP10_PVRIG_S100A9_SGCB_TNNI3K_XRN2	0.721641	3.14044e-20	2.03025
CSF1_DCAF13_FAM163A_GPR18_LRP10_PVRIG_S100A9_TNNI3K	0.714517	5.44119e-19	1.92715
CSF1_FAM163A_GPR18_LRP10_PVRIG_S100A9_TNNI3K	0.712523	1.40776e-14	1.65313
FAM163A_GPR18_LRP10_PVRIG_S100A9_SGCB_TNNI3K	0.712523	1.40483e-12	1.5288
DCAF13_FAM163A_GPR18_LRP10_PVRIG_S100A9_SGCB_XRN2	0.712523	6.41642e-18	1.87949
EID3_FAM163A_GPR18_LRP10_PVRIG_S100A9_TNNI3K	0.712295	2.72564e-14	1.60601
DCAF13_FAM163A_GPR18_LRP10_PVRIG_S100A9_TNNI3K_XRN2	0.712295	3.71206e-20	2.00385
EID3_FAM163A_GPR18_LRP10_MAFG_PVRIG_S100A9_SGCB_TNNI3K	0.712295	2.01511e-15	1.65817
GPR18_LRP10_MAFG_PVRIG_S100A9_SGCB_TNNI3K	0.710301	7.65594e-17	1.80163
FAM163A_GPR18_LRP10_PVRIG_S100A9_SGCB_TNNI3K_XRN2	0.710301	4.51743e-13	1.55292
DCAF13_EID3_FAM163A_GPR18_LRP10_SGCB_TNNI3K	0.710073	1.39072e-16	1.72448
FAM163A_GPR18_LRP10_S100A9_TNNI3K	0.708079	6.30396e-13	1.54807
EID3_GPR18_LRP10_PVRIG_S100A9_SGCB_TNNI3K	0.708079	4.39303e-13	1.55387
EID3_FAM163A_GPR18_LRP10_PVRIG_S100A9_SGCB_TNNI3K	0.708079	6.24743e-12	1.50935
EID3_GPR18_LRP10_PVRIG_S100A9_SGCB_TNNI3K_XRN2	0.708079	1.1255e-15	1.74407
CSF1_DCAF13_FAM163A_GPR18_LRP10_PVRIG_S100A9_SGCB_TNNI3K	0.70785	1.86342e-17	1.7914
FAM163A_GPR18_LRP10_MAFG_PVRIG_S100A9_SGCB_TNNI3K_XRN2	0.70785	6.79369e-18	1.84763
GPR18_LRP10_PVRIG_S100A9_TNNI3K_XRN2	0.705857	1.90149e-16	1.80799
GPR18_LRP10_PVRIG_S100A9_SGCB_TNNI3K_XRN2	0.705857	2.62475e-15	1.72431
DCAF13_FAM163A_GPR18_LRP10_SGCB_TNNI3K	0.705628	8.51643e-15	1.63072
CSF1_DCAF13_EID3_FAM163A_GPR18_LRP10_PVRIG_SGCB_TNNI3K	0.705628	3.95909e-14	1.59912
EID3_FAM163A_GPR18_LRP10_PVRIG_S100A9_SGCB_TNNI3K_XRN2	0.705628	1.01212e-12	1.51592
CSF1_EID3_FAM163A_GPR18_LRP10_MAFG_PVRIG_S100A9_SGCB_TNNI3K	0.7054	1.82005e-15	1.66428
GPR18_LRP10_S100A9_TNNI3K	0.703634	1.5107e-13	1.58428
FAM163A_PVRIG_S100A9_SGCB_TNNI3K	0.703406	1.91311e-11	1.44204
DCAF13_GPR18_LRP10_S100A9_SGCB_TNNI3K	0.703406	3.69e-16	1.74692
DCAF13_FAM163A_GPR18_LRP10_PVRIG_S100A9_SGCB	0.703406	9.83983e-16	1.74694
FAM163A_GPR18_LRP10_PVRIG_S100A9_TNNI3K_XRN2	0.703406	5.89341e-14	1.58787
CSF1_EID3_FAM163A_GPR18_LRP10_PVRIG_S100A9_SGCB_TNNI3K	0.703406	2.88536e-11	1.42556
DCAF13_EID3_FAM163A_GPR18_LRP10_PVRIG_S100A9_SGCB_TNNI3K	0.702949	3.2052e-17	1.77881
DCAF13_EID3_GPR18_LRP10_PVRIG_S100A9_SGCB	0.701184	3.2206e-14	1.6541
CSF1_DCAF13_FAM163A_GPR18_LRP10_MAFG_PVRIG_S100A9_SGCB_TNNI3K	0.700955	8.95833e-16	1.66535
DCAF13_GPR18_LRP10_PVRIG_S100A9_TNNI3K_XRN2	0.700955	2.36808e-17	1.82109
EID3_FAM163A_GPR18_LRP10_PVRIG_SGCB_TNNI3K	0.700955	5.41132e-13	1.53001
DCAF13_EID3_FAM163A_GPR18_LRP10_PVRIG_SGCB_TNNI3K	0.700955	1.49606e-12	1.48555
DCAF13_EID3_FAM163A_GPR18_LRP10_PVRIG_S100A9_SGCB_TNNI3K_XRN2	0.700727	3.0843e-18	1.83667
CSF1_GPR18_LRP10_PVRIG_S100A9_SGCB_TNNI3K	0.698962	1.31504e-12	1.50843
CSF1_DCAF13_GPR18_LRP10_PVRIG_S100A9_SGCB_TNNI3K	0.698962	1.5635e-14	1.64045
EID3_FAM163A_LRP10_PVRIG_S100A9_SGCB_TNNI3K_XRN2	0.698962	1.11862e-12	1.5337
FAM163A_GPR18_LRP10_MAFG_SGCB_TNNI3K	0.698733	1.20228e-14	1.60437
DCAF13_EID3_FAM163A_GPR18_LRP10_PVRIG_S100A9_SGCB	0.698733	5.42831e-14	1.62223
EID3_FAM163A_GPR18_LRP10_MAFG_PVRIG_SGCB_TNNI3K	0.698733	2.12707e-13	1.53733
DCAF13_FAM163A_GPR18_LRP10_PVRIG_S100A9_TNNI3K	0.698505	3.75971e-15	1.64961
EID3_FAM163A_GPR18_LRP10_MAFG_SGCB_TNNI3K	0.698505	1.929e-13	1.52349
EID3_GPR18_LRP10_MAFG_PVRIG_S100A9_SGCB_TNNI3K_XRN2	0.698505	2.4001e-17	1.79869
DCAF13_FAM163A_GPR18_LRP10_MAFG_PVRIG_S100A9_SGCB_TNNI3K_XRN2	0.696511	2.56887e-16	1.75735
FAM163A_LRP10_PVRIG_TNNI3K	0.696511	9.36175e-11	1.37774
FAM163A_GPR18_S100A9_SGCB_TNNI3K	0.696511	5.19422e-12	1.45378
DCAF13_FAM163A_LRP10_PVRIG_SGCB_TNNI3K	0.696511	2.80486e-11	1.40795
GPR18_LRP10_PVRIG_S100A9_SGCB_TNNI3K	0.696511	6.6751e-14	1.60204
CSF1_FAM163A_GPR18_LRP10_PVRIG_S100A9_SGCB_TNNI3K	0.696511	2.68398e-11	1.41164
DCAF13_EID3_GPR18_LRP10_PVRIG_S100A9_SGCB_XRN2	0.696511	5.70123e-15	1.68079
CSF1_EID3_FAM163A_GPR18_LRP10_PVRIG_S100A9_SGCB_TNNI3K_XRN2	0.696282	7.08795e-13	1.48966
CSF1_DCAF13_GPR18_LRP10_PVRIG_S100A9_TNNI3K	0.696282	5.25568e-16	1.72777
CSF1_EID3_FAM163A_GPR18_LRP10_PVRIG_S100A9_TNNI3K	0.696282	1.79964e-13	1.53246
CSF1_FAM163A_LRP10_MAFG_PVRIG_S100A9_SGCB_TNNI3K	0.696282	7.23276e-13	1.48667
DCAF13_EID3_FAM163A_LRP10_MAFG_PVRIG_SGCB_TNNI3K	0.696282	1.29443e-10	1.35123
DCAF13_EID3_GPR18_LRP10_PVRIG_S100A9_SGCB_TNNI3K	0.696282	6.37524e-16	1.71356
EID3_GPR18_LRP10_MAFG_PVRIG_S100A9_SGCB_TNNI3K	0.696282	1.68597e-11	1.40409
CSF1_FAM163A_GPR18_LRP10_MAFG_PVRIG_S100A9_SGCB_TNNI3K	0.696282	1.21478e-13	1.54565
CSF1_EID3_GPR18_LRP10_PVRIG_S100A9_SGCB_TNNI3K	0.694289	1.28512e-11	1.42938
CSF1_EID3_FAM163A_GPR18_LRP10_PVRIG_TNNI3K	0.69406	2.45129e-12	1.46012
DCAF13_FAM163A_GPR18_LRP10_S100A9_SGCB_TNNI3K	0.69406	5.14391e-16	1.70202
DCAF13_FAM163A_LRP10_MAFG_PVRIG_SGCB_TNNI3K	0.69406	3.20264e-13	1.51335
CSF1_EID3_GPR18_LRP10_PVRIG_S100A9_TNNI3K_XRN2	0.69406	2.32091e-14	1.61408
CSF1_GPR18_LRP10_MAFG_PVRIG_S100A9_SGCB_TNNI3K	0.69406	2.97875e-14	1.5797
DCAF13_FAM163A_GPR18_LRP10_MAFG_PVRIG_S100A9_SGCB_TNNI3K	0.69406	1.66008e-17	1.81776
EID3_FAM163A_GPR18_LRP10_MAFG_PVRIG_S100A9_SGCB_TNNI3K_XRN2	0.693832	1.39297e-16	1.72619
CSF1_DCAF13_GPR18_PVRIG_S100A9_SGCB_TNNI3K	0.693832	1.03092e-15	1.66503
EID3_FAM163A_GPR18_MAFG_S100A9_SGCB_TNNI3K	0.693832	8.58496e-14	1.52176
DCAF13_FAM163A_GPR18_LRP10_SGCB	0.692066	2.33021e-13	1.56186
GPR18_LRP10_PVRIG_S100A9_TNNI3K	0.692066	1.99982e-12	1.48091
EID3_FAM163A_LRP10_PVRIG_SGCB_TNNI3K	0.692066	1.06785e-10	1.37036
FAM163A_GPR18_LRP10_PVRIG_S100A9_SGCB	0.692066	2.05651e-10	1.35241
FAM163A_GPR18_LRP10_S100A9_SGCB_TNNI3K	0.692066	6.11292e-13	1.51019
CSF1_DCAF13_FAM163A_GPR18_LRP10_PVRIG_S100A9_SGCB_TNNI3K_XRN2	0.691838	4.25434e-16	1.71459
DCAF13_LRP10_PVRIG_SGCB_TNNI3K	0.691838	7.30965e-12	1.42972
CSF1_GPR18_LRP10_PVRIG_S100A9_TNNI3K	0.691838	1.84569e-11	1.40867
EID3_FAM163A_PVRIG_S100A9_SGCB_TNNI3K	0.691838	2.64671e-10	1.33426
CSF1_EID3_GPR18_LRP10_PVRIG_S100A9_TNNI3K	0.691838	2.26877e-15	1.65141
DCAF13_EID3_GPR18_LRP10_PVRIG_S100A9_SGCB_TNNI3K_XRN2	0.691838	6.50535e-16	1.71777
FAM163A_GPR18_LRP10_MAFG_PVRIG_S100A9_TNNI3K	0.69161	2.62637e-12	1.44147
CSF1_DCAF13_FAM163A_GPR18_PVRIG_S100A9_SGCB_TNNI3K	0.69161	4.16354e-13	1.49053
CSF1_FAM163A_GPR18_MAFG_PVRIG_S100A9_SGCB_TNNI3K	0.69161	1.84802e-12	1.46594
EID3_FAM163A_GPR18_LRP10_PVRIG_S100A9_TNNI3K_XRN2	0.69161	6.70247e-13	1.47704
DCAF13_GPR18_LRP10_PVRIG_S100A9_SGCB_XRN2	0.689844	6.69934e-14	1.61017
CSF1_DCAF13_EID3_FAM163A_GPR18_LRP10_PVRIG_S100A9_SGCB_TNNI3K	0.689616	1.33632e-13	1.53367
FAM163A_LRP10_PVRIG_S100A9_TNNI3K	0.689616	6.35139e-11	1.37483
CSF1_FAM163A_GPR18_LRP10_PVRIG_TNNI3K	0.689616	4.33055e-11	1.38514
EID3_FAM163A_GPR18_LRP10_SGCB_TNNI3K	0.689616	3.31526e-12	1.46763
CSF1_DCAF13_GPR18_LRP10_PVRIG_SGCB_TNNI3K	0.689616	1.68224e-13	1.54203
CSF1_DCAF13_FAM163A_GPR18_LRP10_PVRIG_S100A9_SGCB	0.689616	1.03316e-12	1.51625
CSF1_EID3_FAM163A_GPR18_LRP10_PVRIG_S100A9_TNNI3K_XRN2	0.689616	8.80113e-13	1.48739
DCAF13_EID3_GPR18_LRP10_MAFG_PVRIG_S100A9_SGCB_TNNI3K_XRN2	0.689387	1.49244e-15	1.67527
DCAF13_EID3_FAM163A_GPR18_LRP10_MAFG_PVRIG_S100A9_SGCB_TNNI3K_XRN2	0.689387	1.36619e-15	1.69279
EID3_FAM163A_GPR18_S100A9_SGCB_TNNI3K	0.689387	8.66448e-14	1.54059
FAM163A_LRP10_MAFG_PVRIG_SGCB_TNNI3K	0.689387	4.73329e-13	1.5005
DCAF13_GPR18_LRP10_PVRIG_S100A9_SGCB	0.687394	5.05795e-15	1.66691
EID3_GPR18_LRP10_PVRIG_S100A9_SGCB_XRN2	0.687394	9.22147e-12	1.45921
CSF1_DCAF13_FAM163A_GPR18_LRP10_PVRIG_SGCB_TNNI3K	0.687394	2.85964e-12	1.45882
FAM163A_GPR18_LRP10_MAFG_PVRIG_S100A9_SGCB_XRN2	0.687394	5.96429e-14	1.59809
CSF1_DCAF13_GPR18_LRP10_PVRIG_S100A9_SGCB_TNNI3K_XRN2	0.687394	1.20268e-14	1.632
DCAF13_EID3_FAM163A_LRP10_PVRIG_SGCB_TNNI3K	0.687165	1.13328e-11	1.40379
DCAF13_FAM163A_GPR18_LRP10_MAFG_SGCB_TNNI3K	0.687165	2.04446e-13	1.50668
FAM163A_GPR18_LRP10_MAFG_SGCB_TNNI3K_XRN2	0.687165	8.92787e-14	1.54909
DCAF13_FAM163A_GPR18_LRP10_S100A9_SGCB_TNNI3K_XRN2	0.687165	9.25705e-17	1.74061
DCAF13_EID3_FAM163A_GPR18_LRP10_PVRIG_S100A9_SGCB_XRN2	0.687165	5.2892e-16	1.71397
DCAF13_EID3_FAM163A_GPR18_LRP10_MAFG_PVRIG_S100A9_SGCB_TNNI3K	0.686937	4.92979e-15	1.59752
CSF1_DCAF13_PVRIG_SGCB	0.686937	1.36143e-11	1.3847
EID3_FAM163A_GPR18_LRP10_TNNI3K	0.686937	1.44367e-11	1.3886
CSF1_FAM163A_GPR18_LRP10_MAFG_PVRIG_S100A9_TNNI3K	0.686937	9.2703e-12	1.39449
CSF1_DCAF13_FAM163A_GPR18_LRP10_MAFG_S100A9_SGCB_TNNI3K	0.686937	4.89231e-13	1.47138
CSF1_DCAF13_FAM163A_GPR18_LRP10_PVRIG_S100A9_TNNI3K_XRN2	0.686937	1.77634e-17	1.7685
LRP10_PVRIG_S100A9_SGCB	0.685171	2.6003e-09	1.26254
DCAF13_GPR18_LRP10_SGCB_TNNI3K	0.685171	2.88421e-14	1.59695
GPR18_LRP10_S100A9_SGCB_TNNI3K	0.685171	2.97325e-11	1.39244
LRP10_PVRIG_S100A9_SGCB_TNNI3K	0.685171	2.87368e-10	1.32756
CSF1_FAM163A_GPR18_LRP10_PVRIG_S100A9_SGCB	0.685171	1.3111e-09	1.28263
FAM163A_GPR18_LRP10_S100A9_TNNI3K_XRN2	0.684943	1.75152e-14	1.61902
CSF1_FAM163A_GPR18_PVRIG_S100A9_SGCB_TNNI3K	0.684943	1.95157e-11	1.39301
CSF1_FAM163A_LRP10_PVRIG_S100A9_SGCB_TNNI3K	0.684943	1.95145e-09	1.25765
EID3_FAM163A_LRP10_PVRIG_S100A9_SGCB_TNNI3K	0.684943	9.37237e-10	1.28004
FAM163A_LRP10_MAFG_PVRIG_S100A9_SGCB_TNNI3K	0.684943	1.32423e-11	1.41146
CSF1_DCAF13_EID3_FAM163A_GPR18_LRP10_PVRIG_SGCB	0.684943	2.45572e-10	1.33345
EID3_FAM163A_GPR18_LRP10_MAFG_PVRIG_S100A9_SGCB	0.684943	1.67606e-12	1.45552
CSF1_EID3_FAM163A_GPR18_LRP10_MAFG_PVRIG_S100A9_SGCB_TNNI3K_XRN2	0.684714	2.4758e-14	1.58437
EID3_GPR18_S100A9_SGCB_TNNI3K	0.684714	2.76621e-12	1.4251
DCAF13_FAM163A_GPR18_PVRIG_S100A9_SGCB_TNNI3K	0.684714	2.51317e-12	1.43003
DCAF13_EID3_FAM163A_GPR18_LRP10_PVRIG_TNNI3K_XRN2	0.684714	2.28195e-13	1.49836
DCAF13_FAM163A_LRP10_MAFG_PVRIG_S100A9_SGCB_TNNI3K	0.684714	7.09096e-12	1.40829
CSF1_DCAF13_GPR18_LRP10_MAFG_PVRIG_S100A9_SGCB_TNNI3K	0.684714	5.29695e-13	1.48393
DCAF13_EID3_FAM163A_GPR18_LRP10_MAFG_PVRIG_SGCB_TNNI3K	0.684714	1.28696e-12	1.46144
DCAF13_FAM163A_LRP10_PVRIG_SGCB	0.682949	4.9166e-10	1.31119
FAM163A_LRP10_PVRIG_S100A9_SGCB	0.682949	5.23767e-09	1.24106
FAM163A_GPR18_LRP10_PVRIG_S100A9_TNNI3K	0.682949	4.53344e-11	1.40199
FAM163A_GPR18_LRP10_TNNI3K_XRN2	0.682721	3.07241e-11	1.3778
FAM163A_LRP10_PVRIG_SGCB_TNNI3K	0.682721	5.35352e-10	1.29677
CSF1_EID3_FAM163A_GPR18_LRP10_TNNI3K	0.682721	6.81552e-11	1.35792
EID3_FAM163A_GPR18_LRP10_S100A9_TNNI3K	0.682721	4.50461e-12	1.43474
EID3_GPR18_LRP10_S100A9_SGCB_TNNI3K	0.682721	1.11383e-09	1.27289
FAM163A_LRP10_PVRIG_S100A9_SGCB_TNNI3K	0.682721	1.07577e-10	1.3575
DCAF13_FAM163A_LRP10_PVRIG_S100A9_SGCB_TNNI3K	0.682721	1.39143e-11	1.39779
DCAF13_GPR18_LRP10_S100A9_SGCB_TNNI3K_XRN2	0.682721	3.83659e-15	1.65308
EID3_FAM163A_GPR18_LRP10_PVRIG_S100A9_XRN2	0.682721	4.60917e-11	1.37069
EID3_LRP10_PVRIG_S100A9_SGCB_TNNI3K_XRN2	0.682721	6.94176e-12	1.45243
FAM163A_GPR18_LRP10_MAFG_PVRIG_SGCB_TNNI3K	0.682721	3.59648e-12	1.43943
CSF1_DCAF13_EID3_GPR18_LRP10_PVRIG_SGCB_TNNI3K	0.682721	1.72535e-12	1.45645
CSF1_FAM163A_GPR18_LRP10_PVRIG_S100A9_TNNI3K_XRN2	0.682721	1.53273e-12	1.46121
CSF1_DCAF13_EID3_FAM163A_GPR18_LRP10_PVRIG_S100A9_SGCB	0.682721	1.20248e-12	1.51293
CSF1_DCAF13_EID3_GPR18_LRP10_PVRIG_S100A9_SGCB_TNNI3K	0.682721	4.14515e-13	1.52537
DCAF13_GPR18_LRP10_MAFG_PVRIG_S100A9_SGCB_TNNI3K_XRN2	0.682721	2.13742e-16	1.74045
EID3_GPR18_LRP10_MAFG_SGCB_TNNI3K	0.682492	5.49008e-11	1.34664
CSF1_DCAF13_FAM163A_GPR18_PVRIG_S100A9_SGCB	0.682492	5.04896e-13	1.51859
DCAF13_EID3_FAM163A_GPR18_LRP10_PVRIG_TNNI3K	0.682492	2.23441e-11	1.37593
DCAF13_EID3_GPR18_LRP10_PVRIG_S100A9_TNNI3K	0.682492	4.31902e-13	1.49932
FAM163A_GPR18_LRP10_MAFG_S100A9_SGCB_TNNI3K	0.682492	2.78631e-12	1.4251
CSF1_DCAF13_FAM163A_GPR18_LRP10_S100A9_SGCB_TNNI3K	0.682492	4.663e-13	1.47239
EID3_FAM163A_LRP10_MAFG_PVRIG_S100A9_SGCB_TNNI3K	0.682492	2.54052e-11	1.36961
CSF1_DCAF13_FAM163A_GPR18_LRP10_MAFG_PVRIG_SGCB_TNNI3K	0.682492	6.2809e-14	1.53667
CSF1_EID3_GPR18_LRP10_PVRIG_S100A9_SGCB_TNNI3K_XRN2	0.682492	4.52557e-12	1.44574
DCAF13_EID3_GPR18_LRP10_MAFG_PVRIG_S100A9_SGCB_TNNI3K	0.682492	3.00485e-13	1.48665
EID3_FAM163A_GPR18_LRP10_MAFG_PVRIG_S100A9_TNNI3K_XRN2	0.682492	5.9112e-15	1.63095
EID3_FAM163A_LRP10_PVRIG_TNNI3K	0.680498	3.95156e-10	1.30796
EID3_GPR18_LRP10_S100A9_TNNI3K	0.680498	3.94283e-13	1.49976
GPR18_LRP10_PVRIG_S100A9_SGCB	0.680498	1.38748e-11	1.42993
CSF1_FAM163A_GPR18_LRP10_SGCB_TNNI3K	0.680498	1.41862e-11	1.40317
CSF1_GPR18_LRP10_PVRIG_S100A9_SGCB	0.680498	2.93431e-10	1.3295
DCAF13_FAM163A_GPR18_LRP10_S100A9_SGCB	0.680498	3.17194e-12	1.47806
DCAF13_LRP10_PVRIG_S100A9_SGCB_TNNI3K	0.680498	4.14445e-11	1.36825
EID3_FAM163A_GPR18_LRP10_PVRIG_S100A9	0.680498	7.47905e-11	1.35086
FAM163A_GPR18_LRP10_PVRIG_SGCB_TNNI3K	0.680498	5.27031e-10	1.29666
CSF1_FAM163A_GPR18_LRP10_PVRIG_SGCB_TNNI3K	0.680498	3.53121e-10	1.30995
EID3_FAM163A_GPR18_LRP10_S100A9_SGCB_TNNI3K	0.680498	3.77275e-10	1.3053
CSF1_DCAF13_EID3_GPR18_LRP10_PVRIG_S100A9_SGCB	0.680498	9.45293e-13	1.51916
CSF1_DCAF13_GPR18_LRP10_PVRIG_SGCB_TNNI3K_XRN2	0.680498	2.27342e-12	1.45045
CSF1_EID3_FAM163A_GPR18_LRP10_PVRIG_SGCB_TNNI3K	0.680498	7.23016e-11	1.35515
GPR18_LRP10_MAFG_PVRIG_S100A9_SGCB_TNNI3K_XRN2	0.680498	5.85154e-14	1.58418
CSF1_DCAF13_FAM163A_GPR18_LRP10_PVRIG_SGCB_TNNI3K_XRN2	0.680498	1.27715e-12	1.46684
EID3_GPR18_LRP10_TNNI3K	0.68027	4.51066e-12	1.42991
CSF1_FAM163A_GPR18_S100A9_SGCB_TNNI3K	0.68027	4.69118e-12	1.41266
EID3_GPR18_LRP10_PVRIG_S100A9_TNNI3K_XRN2	0.68027	6.14972e-14	1.57627
CSF1_DCAF13_GPR18_PVRIG_S100A9_SGCB_TNNI3K_XRN2	0.68027	7.56738e-14	1.55172
CSF1_FAM163A_GPR18_LRP10_MAFG_PVRIG_SGCB_TNNI3K	0.68027	2.40253e-11	1.37106
DCAF13_EID3_GPR18_LRP10_MAFG_PVRIG_SGCB_TNNI3K	0.68027	2.35827e-12	1.43136
DCAF13_GPR18_LRP10_MAFG_PVRIG_S100A9_SGCB_TNNI3K	0.68027	3.74929e-14	1.56906
FAM163A_GPR18_LRP10_MAFG_PVRIG_S100A9_TNNI3K_XRN2	0.68027	1.02484e-15	1.68933
FAM163A_GPR18_LRP10_MAFG_PVRIG_SGCB_TNNI3K_XRN2	0.68027	1.12662e-12	1.46577
CSF1_DCAF13_FAM163A_GPR18_PVRIG_S100A9_SGCB_TNNI3K_XRN2	0.68027	2.48211e-12	1.4329
DCAF13_EID3_FAM163A_GPR18_LRP10_S100A9_SGCB_TNNI3K_XRN2	0.68027	1.1014e-14	1.60967
EID3_FAM163A_GPR18_LRP10_MAFG_PVRIG_S100A9_SGCB_XRN2	0.68027	1.55319e-14	1.60853
FAM163A_GPR18_LRP10_MAFG_TNNI3K	0.680042	6.56755e-11	1.32926
DCAF13_EID3_FAM163A_GPR18_LRP10_TNNI3K	0.680042	1.91842e-11	1.36778
CSF1_DCAF13_EID3_FAM163A_GPR18_PVRIG_SGCB_TNNI3K	0.680042	4.06724e-12	1.40886
DCAF13_EID3_FAM163A_GPR18_PVRIG_S100A9_SGCB_TNNI3K	0.680042	3.56037e-13	1.46936
CSF1_EID3_GPR18_LRP10_MAFG_PVRIG_S100A9_SGCB_TNNI3K	0.680042	5.51472e-12	1.39499
CSF1_EID3_FAM163A_GPR18_LRP10_PVRIG_SGCB	0.678505	7.98879e-11	1.38178
GPR18_S100A9_SGCB_TNNI3K	0.678276	4.45322e-10	1.30055
CSF1_GPR18_LRP10_PVRIG_TNNI3K	0.678276	6.96494e-10	1.28911
EID3_LRP10_PVRIG_SGCB_TNNI3K	0.678276	1.96643e-08	1.18725
CSF1_DCAF13_FAM163A_GPR18_LRP10_PVRIG_SGCB	0.678276	8.40488e-11	1.35099
CSF1_EID3_FAM163A_GPR18_LRP10_PVRIG_S100A9_SGCB	0.678276	4.39407e-10	1.30367
CSF1_FAM163A_GPR18_PVRIG_S100A9_TNNI3K	0.678048	6.84582e-11	1.34376
DCAF13_LRP10_PVRIG_SGCB_TNNI3K_XRN2	0.678048	1.1131e-11	1.39385
FAM163A_GPR18_MAFG_S100A9_SGCB_TNNI3K	0.678048	6.21088e-12	1.40416
FAM163A_GPR18_S100A9_SGCB_TNNI3K_XRN2	0.678048	1.43554e-13	1.5521
CSF1_DCAF13_GPR18_LRP10_PVRIG_TNNI3K_XRN2	0.678048	1.88073e-14	1.56814
CSF1_DCAF13_GPR18_LRP10_S100A9_SGCB_TNNI3K	0.678048	1.86698e-13	1.51225
CSF1_FAM163A_GPR18_LRP10_S100A9_SGCB_TNNI3K	0.678048	1.35364e-11	1.39874
CSF1_GPR18_MAFG_PVRIG_S100A9_SGCB_TNNI3K	0.678048	1.48897e-11	1.39776
DCAF13_EID3_GPR18_LRP10_PVRIG_SGCB_TNNI3K	0.678048	3.87053e-11	1.35619
DCAF13_EID3_FAM163A_GPR18_LRP10_S100A9_SGCB_TNNI3K	0.678048	1.65495e-12	1.44366
CSF1_DCAF13_FAM163A_GPR18_LRP10_MAFG_PVRIG_S100A9_SGCB	0.678048	2.47607e-13	1.52577
DCAF13_FAM163A_GPR18_LRP10_MAFG_PVRIG_S100A9_SGCB_XRN2	0.678048	4.44452e-15	1.63795
DCAF13_FAM163A_GPR18_LRP10_TNNI3K	0.677819	8.32837e-12	1.4049
CSF1_DCAF13_LRP10_PVRIG_SGCB_TNNI3K	0.677819	1.73028e-10	1.30286
FAM163A_MAFG_PVRIG_S100A9_SGCB_TNNI3K	0.677819	1.2604e-10	1.32379
CSF1_EID3_GPR18_LRP10_MAFG_PVRIG_TNNI3K	0.677819	1.76099e-10	1.30008
CSF1_FAM163A_GPR18_LRP10_MAFG_PVRIG_TNNI3K	0.677819	6.20001e-11	1.3334
CSF1_DCAF13_EID3_FAM163A_GPR18_LRP10_SGCB_TNNI3K	0.677819	1.15973e-10	1.31318
CSF1_DCAF13_GPR18_LRP10_PVRIG_S100A9_TNNI3K_XRN2	0.677819	1.24406e-15	1.67108
CSF1_EID3_FAM163A_GPR18_LRP10_MAFG_PVRIG_TNNI3K	0.677819	1.68806e-11	1.37815
CSF1_EID3_FAM163A_GPR18_PVRIG_S100A9_SGCB_TNNI3K	0.677819	1.25113e-11	1.37887
DCAF13_EID3_FAM163A_GPR18_LRP10_MAFG_SGCB_TNNI3K	0.677819	2.34969e-11	1.35983
CSF1_EID3_FAM163A_GPR18_LRP10_MAFG_PVRIG_S100A9_TNNI3K	0.677819	1.33901e-11	1.37392
FAM163A_LRP10_PVRIG_SGCB	0.676054	2.69856e-09	1.26029
FAM163A_GPR18_LRP10_SGCB_TNNI3K	0.676054	1.29444e-10	1.33839
GPR18_LRP10_PVRIG_S100A9_XRN2	0.676054	5.10675e-14	1.61304
EID3_GPR18_LRP10_PVRIG_S100A9_XRN2	0.676054	1.6766e-12	1.50889
EID3_FAM163A_GPR18_LRP10_PVRIG_S100A9_SGCB	0.676054	2.30076e-09	1.2508
FAM163A_GPR18_LRP10_PVRIG_S100A9_SGCB_XRN2	0.676054	1.68467e-12	1.49015
CSF1_DCAF13_EID3_FAM163A_GPR18_LRP10_PVRIG_S100A9_SGCB_XRN2	0.675826	4.07576e-12	1.44937
CSF1_FAM163A_GPR18_S100A9_SGCB	0.675826	1.16162e-10	1.32897
CSF1_LRP10_PVRIG_S100A9_TNNI3K	0.675826	8.81249e-11	1.33381
DCAF13_LRP10_PVRIG_S100A9_SGCB	0.675826	1.4963e-10	1.37207
CSF1_DCAF13_FAM163A_GPR18_LRP10_SGCB_TNNI3K	0.675826	1.88603e-12	1.44297
CSF1_EID3_GPR18_PVRIG_S100A9_SGCB_TNNI3K	0.675826	9.58997e-10	1.26648
CSF1_GPR18_LRP10_PVRIG_S100A9_TNNI3K_XRN2	0.675826	1.00812e-11	1.4297
DCAF13_EID3_FAM163A_GPR18_LRP10_S100A9_SGCB	0.675826	3.45698e-12	1.46083
DCAF13_FAM163A_GPR18_LRP10_PVRIG_SGCB_TNNI3K	0.675826	1.21795e-11	1.40395
FAM163A_GPR18_LRP10_PVRIG_SGCB_TNNI3K_XRN2	0.675826	2.20394e-10	1.30897
CSF1_FAM163A_GPR18_LRP10_MAFG_PVRIG_S100A9_SGCB	0.675826	7.14991e-13	1.47762
DCAF13_FAM163A_GPR18_LRP10_PVRIG_SGCB_TNNI3K_XRN2	0.675826	6.19945e-13	1.47561
EID3_FAM163A_GPR18_LRP10_PVRIG_SGCB_TNNI3K_XRN2	0.675826	1.75065e-11	1.38359
CSF1_DCAF13_EID3_GPR18_LRP10_PVRIG_S100A9_SGCB_TNNI3K_XRN2	0.675597	1.84954e-13	1.52834
GPR18_LRP10_MAFG_TNNI3K	0.675597	1.2281e-11	1.37237
CSF1_DCAF13_FAM163A_PVRIG_SGCB	0.675597	1.54624e-10	1.32161
DCAF13_FAM163A_LRP10_SGCB_TNNI3K	0.675597	1.49839e-11	1.37375
DCAF13_GPR18_S100A9_SGCB_TNNI3K	0.675597	5.19562e-14	1.55774
CSF1_DCAF13_GPR18_LRP10_SGCB_TNNI3K	0.675597	6.64017e-12	1.39223
EID3_GPR18_LRP10_PVRIG_S100A9_TNNI3K	0.675597	9.2613e-12	1.38551
CSF1_DCAF13_FAM163A_GPR18_LRP10_PVRIG_TNNI3K	0.675597	1.64859e-12	1.43132
EID3_FAM163A_LRP10_MAFG_PVRIG_SGCB_TNNI3K	0.675597	2.65752e-10	1.30338
CSF1_DCAF13_EID3_FAM163A_GPR18_LRP10_PVRIG_TNNI3K	0.675597	7.27553e-11	1.33261
CSF1_DCAF13_FAM163A_LRP10_PVRIG_S100A9_SGCB_TNNI3K	0.675597	1.37416e-10	1.30904
DCAF13_EID3_FAM163A_GPR18_LRP10_PVRIG_S100A9_TNNI3K	0.675597	4.59061e-12	1.41108
DCAF13_FAM163A_GPR18_LRP10_MAFG_S100A9_SGCB_TNNI3K	0.675597	1.30054e-13	1.49242
EID3_FAM163A_GPR18_LRP10_MAFG_PVRIG_S100A9_TNNI3K	0.675597	5.67024e-12	1.39703
EID3_FAM163A_GPR18_LRP10_MAFG_S100A9_SGCB_TNNI3K	0.675597	3.48929e-12	1.40937
CSF1_DCAF13_FAM163A_GPR18_LRP10_S100A9_SGCB_TNNI3K_XRN2	0.675597	1.4797e-13	1.52666
CSF1_EID3_FAM163A_GPR18_LRP10_S100A9_SGCB_TNNI3K_XRN2	0.675597	2.69902e-12	1.41683
EID3_FAM163A_LRP10_MAFG_PVRIG_S100A9_SGCB_TNNI3K_XRN2	0.675597	3.25164e-11	1.36493
CSF1_DCAF13_FAM163A_GPR18_LRP10_MAFG_PVRIG_S100A9_SGCB_TNNI3K_XRN2	0.675369	5.29193e-14	1.53952
FAM163A_S100A9_SGCB_TNNI3K	0.673603	6.93301e-09	1.20541
CSF1_FAM163A_GPR18_LRP10_TNNI3K	0.673603	3.36137e-10	1.30007
FAM163A_GPR18_LRP10_PVRIG_S100A9	0.673603	4.19567e-11	1.35392
FAM163A_LRP10_PVRIG_S100A9_XRN2	0.673603	1.20771e-10	1.34218
FAM163A_LRP10_S100A9_SGCB_TNNI3K	0.673603	5.55251e-10	1.28278
GPR18_LRP10_S100A9_TNNI3K_XRN2	0.673603	8.72518e-13	1.50658
DCAF13_GPR18_LRP10_SGCB_TNNI3K_XRN2	0.673603	2.16049e-14	1.59835
FAM163A_LRP10_PVRIG_S100A9_SGCB_XRN2	0.673603	4.62434e-12	1.46639
DCAF13_FAM163A_GPR18_LRP10_S100A9_SGCB_XRN2	0.673603	5.74747e-12	1.44741
FAM163A_GPR18_LRP10_S100A9_SGCB_TNNI3K_XRN2	0.673603	1.80252e-12	1.48112
CSF1_FAM163A_GPR18_PVRIG_S100A9_SGCB_TNNI3K_XRN2	0.673603	6.20617e-13	1.48466
EID3_FAM163A_GPR18_LRP10_PVRIG_S100A9_SGCB_XRN2	0.673603	3.80052e-12	1.46738
CSF1_DCAF13_FAM163A_GPR18_LRP10_PVRIG_S100A9_SGCB_XRN2	0.673603	7.0204e-12	1.43648
CSF1_DCAF13_EID3_FAM163A_GPR18_LRP10_S100A9_SGCB_TNNI3K_XRN2	0.673375	1.60927e-13	1.5384
CSF1_GPR18_PVRIG_S100A9_TNNI3K	0.673375	8.31214e-11	1.32618
EID3_FAM163A_LRP10_PVRIG_S100A9	0.673375	3.11853e-09	1.21707
FAM163A_LRP10_PVRIG_TNNI3K_XRN2	0.673375	2.21312e-10	1.29976
DCAF13_EID3_GPR18_LRP10_SGCB_TNNI3K	0.673375	1.38155e-10	1.32261
DCAF13_EID3_LRP10_PVRIG_SGCB_TNNI3K	0.673375	8.07115e-10	1.25729
DCAF13_FAM163A_GPR18_LRP10_PVRIG_S100A9	0.673375	1.67568e-12	1.44988
DCAF13_FAM163A_GPR18_PVRIG_S100A9_SGCB	0.673375	1.0326e-12	1.4753
DCAF13_FAM163A_LRP10_MAFG_PVRIG_SGCB	0.673375	9.4589e-11	1.31939
DCAF13_FAM163A_LRP10_MAFG_SGCB_TNNI3K	0.673375	2.20685e-11	1.36032
DCAF13_GPR18_LRP10_MAFG_SGCB_TNNI3K	0.673375	2.30851e-14	1.54771
DCAF13_LRP10_MAFG_PVRIG_SGCB_TNNI3K	0.673375	1.22747e-10	1.32214
EID3_FAM163A_GPR18_LRP10_PVRIG_TNNI3K	0.673375	2.64021e-09	1.22873
FAM163A_LRP10_MAFG_PVRIG_S100A9_SGCB	0.673375	1.11935e-10	1.31677
FAM163A_LRP10_PVRIG_SGCB_TNNI3K_XRN2	0.673375	5.02431e-09	1.20491
CSF1_EID3_FAM163A_GPR18_PVRIG_S100A9_SGCB	0.673375	1.59311e-10	1.3082
CSF1_GPR18_PVRIG_S100A9_SGCB_TNNI3K_XRN2	0.673375	1.48964e-12	1.43469
EID3_FAM163A_GPR18_PVRIG_S100A9_SGCB_TNNI3K	0.673375	6.80829e-10	1.27597
CSF1_DCAF13_FAM163A_GPR18_LRP10_PVRIG_TNNI3K_XRN2	0.673375	1.79278e-13	1.49658
CSF1_EID3_FAM163A_GPR18_LRP10_S100A9_SGCB_TNNI3K	0.673375	3.39527e-10	1.28552
DCAF13_FAM163A_GPR18_PVRIG_S100A9_SGCB_TNNI3K_XRN2	0.673375	5.97805e-13	1.46144
EID3_FAM163A_GPR18_PVRIG_S100A9_SGCB_TNNI3K_XRN2	0.673375	2.90538e-12	1.42846
FAM163A_GPR18_LRP10_MAFG_S100A9_SGCB_TNNI3K_XRN2	0.673375	4.43961e-14	1.57483
CSF1_EID3_FAM163A_GPR18_LRP10_PVRIG_SGCB_TNNI3K_XRN2	0.673375	2.73964e-11	1.35709
CSF1_FAM163A_GPR18_LRP10_MAFG_PVRIG_SGCB_TNNI3K_XRN2	0.673375	2.86639e-11	1.35241
CSF1_FAM163A_GPR18_LRP10_PVRIG_S100A9_SGCB_TNNI3K_XRN2	0.673375	1.2573e-11	1.37616
CSF1_DCAF13_FAM163A_GPR18_LRP10_MAFG_PVRIG_S100A9_TNNI3K_XRN2	0.673146	3.09936e-13	1.49877
CSF1_EID3_FAM163A_LRP10_MAFG_PVRIG_S100A9_SGCB_TNNI3K_XRN2	0.673146	1.75701e-11	1.35674
CSF1_EID3_GPR18_LRP10_MAFG_PVRIG_S100A9_SGCB_TNNI3K_XRN2	0.673146	3.85236e-13	1.48814
CSF1_DCAF13_EID3_FAM163A_GPR18_LRP10_MAFG_PVRIG_S100A9_SGCB_TNNI3K	0.673146	1.3743e-12	1.43366
DCAF13_GPR18_PVRIG_S100A9_SGCB_TNNI3K	0.673146	2.31883e-12	1.4338
EID3_FAM163A_GPR18_LRP10_TNNI3K_XRN2	0.673146	2.12969e-14	1.54355
CSF1_EID3_FAM163A_GPR18_PVRIG_S100A9_TNNI3K	0.673146	3.64724e-09	1.20532
DCAF13_EID3_FAM163A_GPR18_LRP10_TNNI3K_XRN2	0.673146	7.53806e-14	1.54081
DCAF13_LRP10_MAFG_PVRIG_S100A9_SGCB_TNNI3K	0.673146	2.70176e-10	1.28756
CSF1_DCAF13_EID3_FAM163A_GPR18_LRP10_MAFG_SGCB_TNNI3K	0.673146	7.07871e-13	1.4498
CSF1_EID3_GPR18_LRP10_MAFG_PVRIG_S100A9_TNNI3K_XRN2	0.673146	1.27833e-12	1.45678
CSF1_FAM163A_GPR18_LRP10_MAFG_PVRIG_S100A9_TNNI3K_XRN2	0.673146	8.13997e-12	1.3745
DCAF13_EID3_FAM163A_GPR18_LRP10_MAFG_S100A9_SGCB_TNNI3K	0.673146	2.77864e-12	1.40696
DCAF13_EID3_FAM163A_GPR18_LRP10_PVRIG_S100A9_TNNI3K_XRN2	0.673146	3.74863e-14	1.55992
DCAF13_FAM163A_LRP10_MAFG_PVRIG_S100A9_SGCB_TNNI3K_XRN2	0.673146	2.84456e-13	1.5139
GPR18_LRP10_S100A9	0.671381	3.16794e-10	1.30338
LRP10_PVRIG_TNNI3K	0.671381	2.83761e-08	1.17092
DCAF13_GPR18_LRP10_SGCB	0.671381	4.36709e-11	1.37097
EID3_FAM163A_LRP10_PVRIG	0.671381	4.24828e-08	1.14642
EID3_LRP10_PVRIG_TNNI3K	0.671381	6.73256e-09	1.20793
LRP10_PVRIG_S100A9_TNNI3K	0.671381	2.41136e-09	1.2372
FAM163A_GPR18_LRP10_S100A9_SGCB	0.671381	1.5914e-08	1.17806
CSF1_EID3_LRP10_PVRIG_SGCB_TNNI3K	0.671381	2.12082e-08	1.17263
CSF1_GPR18_LRP10_PVRIG_SGCB_TNNI3K	0.671381	3.12128e-09	1.23106
EID3_GPR18_LRP10_PVRIG_SGCB_TNNI3K	0.671381	1.23752e-09	1.25752
CSF1_DCAF13_GPR18_LRP10_PVRIG_S100A9_SGCB	0.671381	1.98373e-11	1.40667
DCAF13_LRP10_PVRIG_SGCB	0.671153	7.05864e-11	1.34656
PVRIG_S100A9_SGCB_TNNI3K	0.671153	5.46951e-09	1.21639
CSF1_FAM163A_LRP10_PVRIG_TNNI3K	0.671153	1.03273e-08	1.17929
FAM163A_GPR18_LRP10_MAFG_S100A9	0.671153	1.92872e-11	1.37659
CSF1_DCAF13_FAM163A_GPR18_PVRIG_SGCB	0.671153	2.25518e-12	1.42364
CSF1_DCAF13_GPR18_LRP10_PVRIG_S100A9	0.671153	3.29675e-13	1.51008
CSF1_GPR18_PVRIG_S100A9_SGCB_TNNI3K	0.671153	1.23593e-10	1.3142
DCAF13_GPR18_LRP10_PVRIG_S100A9_XRN2	0.671153	1.05247e-14	1.60526
FAM163A_LRP10_MAFG_S100A9_SGCB_TNNI3K	0.671153	8.87471e-10	1.25534
CSF1_DCAF13_LRP10_PVRIG_S100A9_SGCB_TNNI3K	0.671153	2.16211e-09	1.22863
CSF1_EID3_FAM163A_GPR18_LRP10_PVRIG_S100A9	0.671153	5.60921e-10	1.26739
CSF1_GPR18_LRP10_MAFG_PVRIG_SGCB_TNNI3K	0.671153	1.52328e-10	1.32075
DCAF13_EID3_FAM163A_LRP10_PVRIG_S100A9_SGCB	0.671153	8.51449e-11	1.32875
DCAF13_EID3_GPR18_LRP10_SGCB_TNNI3K_XRN2	0.671153	6.32292e-14	1.57411
EID3_FAM163A_GPR18_LRP10_S100A9_TNNI3K_XRN2	0.671153	3.93454e-13	1.51433
EID3_GPR18_LRP10_MAFG_PVRIG_S100A9_SGCB	0.671153	1.97493e-11	1.39994
CSF1_EID3_FAM163A_LRP10_PVRIG_S100A9_SGCB_TNNI3K	0.671153	1.18131e-09	1.24858
CSF1_FAM163A_LRP10_PVRIG_S100A9_SGCB_TNNI3K_XRN2	0.671153	3.36316e-10	1.28685
CSF1_GPR18_LRP10_PVRIG_S100A9_SGCB_TNNI3K_XRN2	0.671153	9.9787e-12	1.39693
DCAF13_EID3_FAM163A_GPR18_LRP10_SGCB_TNNI3K_XRN2	0.671153	3.85265e-16	1.71297
DCAF13_FAM163A_GPR18_LRP10_MAFG_PVRIG_S100A9_SGCB	0.671153	4.651e-14	1.57693
CSF1_DCAF13_EID3_FAM163A_GPR18_LRP10_S100A9_SGCB_TNNI3K	0.671153	8.15935e-11	1.32803
CSF1_DCAF13_EID3_GPR18_LRP10_PVRIG_S100A9_SGCB_XRN2	0.671153	4.16835e-12	1.43555
CSF1_DCAF13_EID3_FAM163A_GPR18_LRP10_MAFG_PVRIG_SGCB_TNNI3K	0.670924	3.07069e-11	1.34034
CSF1_EID3_FAM163A_GPR18_LRP10_MAFG_PVRIG_S100A9_TNNI3K_XRN2	0.670924	2.58077e-12	1.43848
CSF1_FAM163A_GPR18_LRP10_MAFG_PVRIG_S100A9_SGCB_TNNI3K_XRN2	0.670924	3.54694e-13	1.49306
FAM163A_GPR18_S100A9_TNNI3K	0.670924	1.39002e-11	1.36418
FAM163A_GPR18_S100A9_TNNI3K_XRN2	0.670924	3.77589e-14	1.56775
DCAF13_FAM163A_GPR18_LRP10_S100A9_TNNI3K	0.670924	3.35911e-11	1.34917
DCAF13_FAM163A_PVRIG_S100A9_SGCB_TNNI3K	0.670924	1.11169e-12	1.4303
DCAF13_GPR18_LRP10_S100A9_TNNI3K_XRN2	0.670924	2.30199e-14	1.58455
CSF1_DCAF13_EID3_GPR18_LRP10_SGCB_TNNI3K	0.670924	1.21853e-10	1.30191
CSF1_DCAF13_FAM163A_GPR18_PVRIG_SGCB_TNNI3K	0.670924	4.12427e-11	1.33327
CSF1_EID3_FAM163A_PVRIG_S100A9_SGCB_TNNI3K	0.670924	5.44268e-10	1.25941
CSF1_GPR18_LRP10_MAFG_PVRIG_S100A9_TNNI3K	0.670924	1.77145e-10	1.28972
DCAF13_FAM163A_PVRIG_S100A9_SGCB_TNNI3K_XRN2	0.670924	1.79052e-12	1.41833
CSF1_DCAF13_FAM163A_GPR18_LRP10_MAFG_SGCB_TNNI3K	0.670924	3.0435e-13	1.4713
CSF1_EID3_FAM163A_GPR18_PVRIG_S100A9_TNNI3K_XRN2	0.670924	5.62681e-11	1.32584
CSF1_FAM163A_GPR18_LRP10_MAFG_S100A9_SGCB_TNNI3K	0.670924	3.49546e-11	1.33521
EID3_FAM163A_GPR18_MAFG_PVRIG_S100A9_SGCB_TNNI3K	0.670924	1.26531e-11	1.36403
CSF1_DCAF13_EID3_GPR18_LRP10_MAFG_PVRIG_SGCB_TNNI3K	0.670924	2.8595e-11	1.34678
CSF1_EID3_FAM163A_LRP10_MAFG_PVRIG_S100A9_SGCB_TNNI3K	0.670924	4.13591e-12	1.39343
DCAF13_EID3_GPR18_LRP10_MAFG_PVRIG_S100A9_SGCB_XRN2	0.670924	7.01391e-15	1.58976
CSF1_DCAF13_FAM163A_LRP10_MAFG_PVRIG_S100A9_SGCB_TNNI3K	0.670696	7.98122e-11	1.30295
CSF1_GPR18_LRP10_PVRIG_SGCB	0.669159	7.72597e-09	1.20121
CSF1_EID3_FAM163A_GPR18_LRP10_PVRIG	0.669159	2.7945e-08	1.15991
FAM163A_GPR18_LRP10_SGCB_TNNI3K_XRN2	0.669159	5.19288e-10	1.28588
LRP10_MAFG_PVRIG_SGCB	0.66893	7.89533e-10	1.27052
DCAF13_FAM163A_PVRIG_S100A9_SGCB	0.66893	2.9941e-11	1.38705
EID3_GPR18_LRP10_PVRIG_S100A9	0.66893	6.87351e-11	1.34825
CSF1_EID3_GPR18_LRP10_PVRIG_TNNI3K	0.66893	5.21059e-10	1.27264
DCAF13_EID3_GPR18_LRP10_PVRIG_SGCB	0.66893	2.96363e-11	1.36767
DCAF13_FAM163A_LRP10_PVRIG_S100A9_SGCB	0.66893	1.42292e-09	1.27549
DCAF13_GPR18_LRP10_PVRIG_SGCB_XRN2	0.66893	4.19821e-14	1.56424
DCAF13_GPR18_PVRIG_S100A9_SGCB_XRN2	0.66893	1.91634e-13	1.52162
EID3_LRP10_PVRIG_S100A9_SGCB_TNNI3K	0.66893	1.12967e-08	1.18974
LRP10_MAFG_PVRIG_S100A9_SGCB_TNNI3K	0.66893	8.11282e-10	1.26937
CSF1_DCAF13_FAM163A_GPR18_LRP10_S100A9_SGCB	0.66893	1.09576e-10	1.3511
DCAF13_EID3_FAM163A_GPR18_LRP10_PVRIG_SGCB	0.66893	1.27814e-10	1.32395
DCAF13_EID3_GPR18_LRP10_S100A9_SGCB_TNNI3K	0.66893	7.3314e-13	1.48947
DCAF13_EID3_LRP10_PVRIG_S100A9_SGCB_TNNI3K	0.66893	1.31727e-11	1.39166
EID3_GPR18_LRP10_MAFG_PVRIG_SGCB_TNNI3K	0.66893	1.21311e-09	1.2496
FAM163A_GPR18_LRP10_MAFG_PVRIG_S100A9_SGCB	0.66893	1.11316e-11	1.41398
FAM163A_GPR18_LRP10_MAFG_PVRIG_TNNI3K_XRN2	0.66893	7.99317e-13	1.45941
GPR18_LRP10_MAFG_PVRIG_S100A9_SGCB_XRN2	0.66893	9.37611e-14	1.54225
EID3_FAM163A_GPR18_LRP10_S100A9_SGCB_TNNI3K_XRN2	0.66893	8.42815e-12	1.42325
CSF1_DCAF13_EID3_FAM163A_GPR18_LRP10_MAFG_PVRIG_S100A9_SGCB	0.668702	9.71464e-13	1.47536
DCAF13_EID3_FAM163A_GPR18_LRP10_MAFG_PVRIG_S100A9_SGCB_XRN2	0.668702	4.09361e-13	1.49022
CSF1_FAM163A_GPR18_S100A9_TNNI3K	0.668702	1.30057e-12	1.42203
DCAF13_EID3_LRP10_PVRIG_SGCB	0.668702	9.34471e-10	1.25856
EID3_FAM163A_GPR18_S100A9_SGCB	0.668702	1.12146e-09	1.24176
EID3_PVRIG_S100A9_SGCB_TNNI3K	0.668702	1.38407e-08	1.16386
FAM163A_LRP10_MAFG_SGCB_TNNI3K	0.668702	4.23555e-09	1.19527
DCAF13_FAM163A_GPR18_S100A9_SGCB_TNNI3K	0.668702	2.62636e-14	1.56468
EID3_GPR18_PVRIG_S100A9_SGCB_TNNI3K	0.668702	1.51262e-09	1.23023
FAM163A_GPR18_LRP10_MAFG_S100A9_TNNI3K	0.668702	1.60824e-11	1.36766
CSF1_EID3_FAM163A_GPR18_PVRIG_SGCB_TNNI3K	0.668702	1.16659e-10	1.31675
CSF1_FAM163A_GPR18_S100A9_SGCB_TNNI3K_XRN2	0.668702	6.63231e-13	1.46711
DCAF13_EID3_LRP10_MAFG_PVRIG_SGCB_TNNI3K	0.668702	9.91931e-10	1.23976
CSF1_DCAF13_EID3_GPR18_LRP10_PVRIG_S100A9_TNNI3K	0.668702	7.20447e-14	1.54712
CSF1_DCAF13_FAM163A_LRP10_MAFG_PVRIG_S100A9_SGCB	0.668702	8.9333e-11	1.31219
DCAF13_EID3_GPR18_LRP10_PVRIG_S100A9_TNNI3K_XRN2	0.668702	4.92581e-16	1.73604
DCAF13_EID3_GPR18_LRP10_S100A9_SGCB_TNNI3K_XRN2	0.668702	4.46958e-13	1.487
CSF1_EID3_FAM163A_GPR18_MAFG_PVRIG_S100A9_SGCB_TNNI3K	0.668702	1.04069e-10	1.30566
DCAF13_EID3_FAM163A_GPR18_LRP10_PVRIG_SGCB_TNNI3K_XRN2	0.668702	3.25645e-14	1.54321
DCAF13_EID3_FAM163A_GPR18_PVRIG_S100A9_SGCB_TNNI3K_XRN2	0.668702	1.4859e-12	1.45413
DCAF13_EID3_FAM163A_GPR18_MAFG_PVRIG_S100A9_SGCB_TNNI3K_XRN2	0.668474	4.88214e-16	1.68889
CSF1_DCAF13_EID3_FAM163A_GPR18_LRP10_MAFG_PVRIG_S100A9_SGCB_TNNI3K_XRN2	0.668474	3.20239e-13	1.50277
CSF1_EID3_FAM163A_GPR18_PVRIG_S100A9_SGCB_TNNI3K_XRN2	0.668474	7.52735e-11	1.305
DCAF13_FAM163A_GPR18_LRP10_MAFG_PVRIG_S100A9_TNNI3K_XRN2	0.668474	3.85828e-14	1.55466
LRP10_PVRIG_SGCB	0.666937	2.86134e-06	0.992793
FAM163A_GPR18_LRP10_S100A9	0.666937	6.94262e-10	1.27872
FAM163A_GPR18_LRP10_SGCB	0.666937	2.389e-08	1.16522
FAM163A_LRP10_SGCB_TNNI3K	0.666937	2.13616e-09	1.24208
FAM163A_LRP10_PVRIG	0.666708	1.36536e-07	1.10511
FAM163A_GPR18_LRP10_TNNI3K	0.666708	9.37539e-09	1.18607
FAM163A_GPR18_S100A9_SGCB	0.666708	2.35356e-10	1.32526
FAM163A_LRP10_PVRIG_S100A9	0.666708	5.12033e-09	1.21221
EID3_FAM163A_GPR18_LRP10_PVRIG	0.666708	1.33228e-08	1.17468
EID3_GPR18_LRP10_PVRIG_SGCB	0.666708	6.23034e-09	1.19711
CSF1_DCAF13_FAM163A_LRP10_PVRIG_SGCB	0.666708	2.60856e-09	1.23652
CSF1_GPR18_LRP10_S100A9_SGCB_TNNI3K	0.666708	9.73245e-10	1.25341
DCAF13_FAM163A_GPR18_LRP10_SGCB_XRN2	0.666708	4.86111e-13	1.51571
DCAF13_GPR18_LRP10_PVRIG_SGCB_TNNI3K	0.666708	1.77894e-10	1.31592
EID3_GPR18_LRP10_PVRIG_S100A9_SGCB	0.666708	4.65922e-10	1.30313
GPR18_LRP10_S100A9_SGCB_TNNI3K_XRN2	0.666708	1.17e-12	1.48266
CSF1_EID3_GPR18_LRP10_PVRIG_S100A9_SGCB	0.666708	1.47301e-10	1.33713
CSF1_EID3_GPR18_LRP10_PVRIG_S100A9_XRN2	0.666708	2.99523e-10	1.31622
CSF1_EID3_GPR18_LRP10_S100A9_SGCB_TNNI3K	0.666708	1.00959e-09	1.25395
DCAF13_EID3_GPR18_LRP10_PVRIG_SGCB_XRN2	0.666708	5.32214e-13	1.49734
FAM163A_GPR18_PVRIG_S100A9_SGCB_TNNI3K_XRN2	0.666708	6.38093e-10	1.26826
CSF1_DCAF13_EID3_FAM163A_GPR18_LRP10_PVRIG_SGCB_TNNI3K_XRN2	0.66648	2.83002e-12	1.41183
CSF1_DCAF13_EID3_FAM163A_GPR18_LRP10_PVRIG_S100A9_SGCB_TNNI3K_XRN2	0.66648	1.69502e-12	1.45816
CSF1_PVRIG_S100A9_SGCB_TNNI3K	0.66648	1.45251e-09	1.23043
DCAF13_PVRIG_S100A9_SGCB_TNNI3K	0.66648	6.79282e-11	1.32923
GPR18_LRP10_MAFG_SGCB_TNNI3K	0.66648	4.92405e-10	1.26059
GPR18_PVRIG_S100A9_SGCB_TNNI3K	0.66648	2.65366e-09	1.2217
CSF1_DCAF13_FAM163A_PVRIG_SGCB_TNNI3K	0.66648	1.39206e-10	1.30124
CSF1_FAM163A_PVRIG_S100A9_SGCB_TNNI3K	0.66648	5.13778e-10	1.27327
CSF1_DCAF13_FAM163A_LRP10_PVRIG_SGCB_TNNI3K	0.66648	1.23231e-09	1.23788
CSF1_FAM163A_GPR18_PVRIG_S100A9_TNNI3K_XRN2	0.66648	6.02627e-10	1.25812
CSF1_LRP10_MAFG_PVRIG_S100A9_SGCB_TNNI3K	0.66648	2.38671e-10	1.28205
DCAF13_EID3_FAM163A_LRP10_MAFG_PVRIG_SGCB	0.66648	6.9269e-10	1.25618
DCAF13_EID3_LRP10_PVRIG_SGCB_TNNI3K_XRN2	0.66648	2.02629e-12	1.46402
DCAF13_FAM163A_GPR18_LRP10_PVRIG_S100A9_XRN2	0.66648	2.45376e-14	1.57695
DCAF13_FAM163A_GPR18_LRP10_SGCB_TNNI3K_XRN2	0.66648	1.23804e-14	1.60778
EID3_GPR18_LRP10_S100A9_SGCB_TNNI3K_XRN2	0.66648	2.46756e-11	1.37997
DCAF13_FAM163A_GPR18_LRP10_MAFG_PVRIG_SGCB_TNNI3K	0.66648	2.90221e-13	1.47775
DCAF13_FAM163A_LRP10_PVRIG_S100A9_SGCB_TNNI3K_XRN2	0.66648	5.66812e-13	1.50289
CSF1_EID3_FAM163A_LRP10_PVRIG_S100A9_SGCB_TNNI3K_XRN2	0.66648	7.39813e-10	1.25246
DCAF13_FAM163A_GPR18_LRP10_MAFG_S100A9_SGCB_TNNI3K_XRN2	0.66648	9.94255e-14	1.52962
CSF1_DCAF13_EID3_GPR18_LRP10_MAFG_PVRIG_S100A9_SGCB_TNNI3K	0.666251	1.80354e-12	1.41609
DCAF13_GPR18_LRP10_TNNI3K	0.666251	8.27518e-12	1.39568
DCAF13_GPR18_PVRIG_S100A9_SGCB	0.666251	1.26721e-11	1.38085
CSF1_EID3_FAM163A_PVRIG_S100A9_TNNI3K	0.666251	7.8292e-10	1.24878
CSF1_FAM163A_GPR18_LRP10_MAFG_TNNI3K	0.666251	1.84204e-09	1.21272
EID3_FAM163A_GPR18_LRP10_MAFG_TNNI3K	0.666251	1.26004e-10	1.28945
CSF1_EID3_FAM163A_GPR18_S100A9_SGCB_TNNI3K	0.666251	5.96089e-11	1.31087
DCAF13_FAM163A_GPR18_LRP10_S100A9_TNNI3K_XRN2	0.666251	2.84174e-14	1.56791
FAM163A_MAFG_PVRIG_S100A9_SGCB_TNNI3K_XRN2	0.666251	4.49267e-12	1.40847
EID3_FAM163A_GPR18_LRP10_MAFG_PVRIG_TNNI3K_XRN2	0.666251	1.67793e-11	1.35236
CSF1_DCAF13_EID3_FAM163A_GPR18_LRP10_MAFG_PVRIG_TNNI3K	0.666251	1.48003e-10	1.28656
CSF1_FAM163A_GPR18_MAFG_PVRIG_S100A9_SGCB_TNNI3K_XRN2	0.666251	1.3384e-11	1.35061
DCAF13_EID3_FAM163A_LRP10_MAFG_PVRIG_S100A9_SGCB_TNNI3K	0.666251	1.32999e-11	1.36528
GPR18_LRP10_TNNI3K	0.664486	9.9307e-09	1.19173
CSF1_LRP10_PVRIG_TNNI3K	0.664486	8.29631e-10	1.2592
GPR18_LRP10_S100A9_SGCB	0.664486	1.32918e-08	1.18772
EID3_FAM163A_LRP10_PVRIG_SGCB	0.664486	1.52616e-07	1.09093
EID3_GPR18_LRP10_SGCB_TNNI3K	0.664486	7.41177e-10	1.27361
LRP10_MAFG_PVRIG_SGCB_TNNI3K	0.664486	2.58095e-09	1.2255
LRP10_PVRIG_S100A9_TNNI3K_XRN2	0.664486	5.35544e-12	1.4546
CSF1_EID3_GPR18_LRP10_SGCB_TNNI3K	0.664486	7.7602e-09	1.19049
FAM163A_GPR18_LRP10_PVRIG_S100A9_XRN2	0.664486	4.63081e-12	1.42207
CSF1_FAM163A_GPR18_LRP10_PVRIG_TNNI3K_XRN2	0.664486	2.70274e-10	1.30634
DCAF13_GPR18_LRP10_PVRIG_SGCB_TNNI3K_XRN2	0.664486	3.81115e-10	1.28216
CSF1_FAM163A_GPR18_LRP10_PVRIG_S100A9_SGCB_XRN2	0.664486	6.1844e-11	1.36471
FAM163A_PVRIG_S100A9_TNNI3K	0.664258	2.11708e-08	1.14853
DCAF13_FAM163A_LRP10_PVRIG_TNNI3K	0.664258	3.41069e-08	1.13378
CSF1_DCAF13_FAM163A_GPR18_LRP10_SGCB	0.664258	5.66559e-10	1.25936
CSF1_DCAF13_FAM163A_LRP10_PVRIG_TNNI3K	0.664258	1.82174e-09	1.22605
CSF1_DCAF13_GPR18_LRP10_PVRIG_TNNI3K	0.664258	5.7294e-12	1.39096
CSF1_FAM163A_GPR18_PVRIG_SGCB_TNNI3K	0.664258	1.066e-08	1.16979
DCAF13_GPR18_LRP10_S100A9_SGCB_XRN2	0.664258	2.2166e-11	1.39385
EID3_LRP10_MAFG_PVRIG_SGCB_TNNI3K	0.664258	3.8928e-08	1.12738
FAM163A_LRP10_PVRIG_S100A9_TNNI3K_XRN2	0.664258	3.40084e-09	1.20644
GPR18_LRP10_MAFG_S100A9_SGCB_TNNI3K	0.664258	2.92791e-10	1.28784
CSF1_FAM163A_GPR18_LRP10_MAFG_SGCB_TNNI3K	0.664258	7.92555e-11	1.31467
FAM163A_LRP10_PVRIG_S100A9_SGCB_TNNI3K_XRN2	0.664258	2.16969e-11	1.38258
CSF1_EID3_GPR18_LRP10_S100A9_SGCB_TNNI3K_XRN2	0.664258	2.83517e-11	1.37274
CSF1_EID3_GPR18_MAFG_PVRIG_S100A9_SGCB_TNNI3K	0.664258	3.01752e-10	1.2759
CSF1_GPR18_LRP10_MAFG_PVRIG_S100A9_SGCB_XRN2	0.664258	1.89815e-12	1.44809
DCAF13_EID3_FAM163A_GPR18_LRP10_PVRIG_SGCB_XRN2	0.664258	9.61504e-12	1.38513
DCAF13_EID3_FAM163A_LRP10_PVRIG_S100A9_SGCB_TNNI3K	0.664258	3.7036e-11	1.34152
CSF1_FAM163A_GPR18_LRP10_MAFG_PVRIG_S100A9_SGCB_XRN2	0.664258	1.23058e-12	1.46152
CSF1_DCAF13_EID3_FAM163A_GPR18_LRP10_MAFG_S100A9_SGCB_TNNI3K	0.664029	4.11556e-10	1.25844
CSF1_DCAF13_GPR18_LRP10_MAFG_PVRIG_S100A9_SGCB_TNNI3K_XRN2	0.664029	1.71934e-13	1.50174
DCAF13_EID3_GPR18_LRP10_TNNI3K	0.664029	1.05664e-13	1.53079
DCAF13_GPR18_LRP10_TNNI3K_XRN2	0.664029	9.35746e-13	1.46968
CSF1_DCAF13_FAM163A_GPR18_SGCB_TNNI3K	0.664029	5.96177e-11	1.31552
CSF1_GPR18_S100A9_SGCB_TNNI3K_XRN2	0.664029	4.60222e-12	1.40445
DCAF13_FAM163A_GPR18_LRP10_TNNI3K_XRN2	0.664029	6.64716e-13	1.48305	0.107586	0.388546
EID3_GPR18_LRP10_S100A9_TNNI3K_XRN2	0.664029	7.45495e-13	1.46908	0.149815	0.348741
FAM163A_LRP10_MAFG_SGCB_TNNI3K_XRN2	0.664029	3.78846e-09	1.19008	0.205625	0.309522
CSF1_EID3_FAM163A_LRP10_MAFG_PVRIG_TNNI3K	0.664029	8.60487e-09	1.16319	0.278447	0.250678
DCAF13_FAM163A_LRP10_MAFG_PVRIG_S100A9_SGCB	0.664029	3.67011e-10	1.26333	0.732273	0.0780522
DCAF13_GPR18_LRP10_MAFG_S100A9_SGCB_TNNI3K	0.664029	1.23283e-12	1.41696	0.612281	0.118311
FAM163A_LRP10_MAFG_PVRIG_SGCB_TNNI3K_XRN2	0.664029	2.70165e-10	1.26916	0.508626	0.147107
CSF1_EID3_FAM163A_LRP10_MAFG_PVRIG_SGCB_TNNI3K	0.664029	5.88407e-09	1.17739	0.261416	0.272109
CSF1_EID3_LRP10_MAFG_PVRIG_S100A9_SGCB_TNNI3K	0.664029	8.02592e-09	1.16765	0.309523	0.244964
CSF1_DCAF13_EID3_FAM163A_GPR18_PVRIG_S100A9_SGCB_TNNI3K	0.664029	2.72119e-10	1.26866	0.221168	0.29978
CSF1_DCAF13_EID3_FAM163A_LRP10_MAFG_PVRIG_SGCB_TNNI3K	0.664029	2.32993e-09	1.20465	0.34989	0.215424
CSF1_DCAF13_FAM163A_GPR18_MAFG_PVRIG_S100A9_SGCB_TNNI3K	0.664029	3.73516e-14	1.53996	0.700784	0.0791223
DCAF13_EID3_FAM163A_GPR18_LRP10_MAFG_PVRIG_S100A9_SGCB	0.664029	4.97871e-13	1.47315	0.324606	0.237165
EID3_FAM163A_GPR18_LRP10_MAFG_S100A9_SGCB_TNNI3K_XRN2	0.664029	3.11237e-12	1.42213	0.223798	0.283663
CSF1_EID3_FAM163A_GPR18_TNNI3K	0.663801	2.39486e-09	1.19656	0.978284	-0.0209466
LRP10_PVRIG	0.662264	1.56001e-06	1.00521	0.166844	0.335167
CSF1_GPR18_LRP10_PVRIG	0.662264	5.87862e-09	1.21058	0.354548	0.21181
GPR18_LRP10_SGCB_TNNI3K	0.662264	2.12973e-08	1.15789	0.892594	0.0187475
DCAF13_LRP10_S100A9_SGCB_TNNI3K	0.662264	4.93703e-09	1.20427	0.0521072	0.469318
GPR18_LRP10_PVRIG_SGCB_TNNI3K	0.662264	3.06399e-08	1.14574	0.890189	0.027196
CSF1_FAM163A_GPR18_LRP10_S100A9_SGCB	0.662264	5.56042e-08	1.12628	0.176858	0.318124
DCAF13_GPR18_LRP10_MAFG_PVRIG_SGCB	0.662264	1.40703e-14	1.58775	0.775585	0.0633579
LRP10_PVRIG_S100A9_SGCB_TNNI3K_XRN2	0.662264	6.54342e-10	1.28295	0.983678	-0.00911991
FAM163A_PVRIG_S100A9_SGCB	0.662035	3.26836e-07	1.05634	0.736004	-0.0959853
LRP10_PVRIG_TNNI3K_XRN2	0.662035	2.36697e-10	1.28821	0.295086	0.246821
CSF1_EID3_GPR18_LRP10_TNNI3K	0.662035	3.12707e-09	1.21132	0.303839	0.248963
DCAF13_EID3_GPR18_LRP10_PVRIG	0.662035	7.15475e-10	1.25381	0.58946	0.118253
DCAF13_GPR18_LRP10_S100A9_SGCB	0.662035	1.58848e-10	1.32564	0.645688	0.106358
FAM163A_GPR18_S100A9_SGCB_XRN2	0.662035	4.02934e-11	1.3639	0.659491	0.101747
FAM163A_LRP10_MAFG_PVRIG_SGCB	0.662035	1.82218e-08	1.15095	0.586519	0.118772
CSF1_EID3_GPR18_LRP10_PVRIG_S100A9	0.662035	1.96942e-10	1.32809	0.105163	0.400704
DCAF13_FAM163A_GPR18_LRP10_PVRIG_TNNI3K	0.662035	1.80519e-09	1.22606	0.0164949	0.603867
GPR18_LRP10_MAFG_SGCB_TNNI3K_XRN2	0.662035	2.94565e-10	1.28858	0.0736015	0.453929
DCAF13_EID3_FAM163A_GPR18_LRP10_SGCB_XRN2	0.662035	2.3565e-12	1.45137	0.0711822	0.452283
DCAF13_GPR18_LRP10_MAFG_PVRIG_S100A9_SGCB	0.662035	8.2465e-14	1.54727	0.0129809	0.624754
EID3_FAM163A_LRP10_PVRIG_SGCB_TNNI3K_XRN2	0.662035	5.90707e-09	1.18849	0.0858321	0.426736
CSF1_DCAF13_FAM163A_GPR18_PVRIG_SGCB_TNNI3K_XRN2	0.662035	1.90636e-11	1.36124	0.17685	0.339135
CSF1_EID3_FAM163A_GPR18_LRP10_PVRIG_SGCB_XRN2	0.662035	3.81633e-11	1.34721	0.0136758	0.609901
CSF1_EID3_GPR18_LRP10_MAFG_PVRIG_SGCB_TNNI3K	0.662035	1.37221e-09	1.24654	0.186608	0.325368
CSF1_EID3_GPR18_LRP10_PVRIG_S100A9_SGCB_XRN2	0.662035	6.87274e-11	1.3466	0.150062	0.364382
DCAF13_GPR18_LRP10_MAFG_PVRIG_S100A9_SGCB_XRN2	0.662035	9.24922e-15	1.60038	0.00860234	0.663681
CSF1_DCAF13_FAM163A_GPR18_LRP10_MAFG_PVRIG_S100A9_SGCB_XRN2	0.661807	5.18245e-12	1.41022	0.021153	0.58161
GPR18_S100A9_TNNI3K_XRN2	0.661807	1.75222e-13	1.51272	0.00802958	0.666328
DCAF13_FAM163A_GPR18_SGCB_TNNI3K	0.661807	3.0631e-11	1.33924	0.0511264	0.505063
DCAF13_FAM163A_PVRIG_SGCB_TNNI3K	0.661807	2.66706e-08	1.1287	0.000863345	0.836864
FAM163A_LRP10_MAFG_PVRIG_TNNI3K	0.661807	3.91666e-08	1.11837	0.200639	0.322362
FAM163A_PVRIG_S100A9_TNNI3K_XRN2	0.661807	2.48933e-10	1.27235	0.00210708	0.8005
MAFG_PVRIG_S100A9_SGCB_TNNI3K	0.661807	4.57169e-09	1.18568	0.0038622	0.729828
CSF1_DCAF13_FAM163A_PVRIG_S100A9_SGCB	0.661807	1.15298e-09	1.25187	0.00385261	0.745458
CSF1_DCAF13_PVRIG_S100A9_SGCB_TNNI3K	0.661807	1.10363e-10	1.2927	0.00815359	0.676871
CSF1_GPR18_LRP10_MAFG_PVRIG_TNNI3K	0.661807	1.23842e-09	1.22433	0.00946963	0.646366
DCAF13_GPR18_LRP10_PVRIG_S100A9_TNNI3K	0.661807	3.39333e-11	1.34594	0.0301508	0.542146
EID3_FAM163A_GPR18_PVRIG_SGCB_TNNI3K	0.661807	6.39787e-09	1.18982	0.0560272	0.489475
EID3_FAM163A_LRP10_MAFG_SGCB_TNNI3K	0.661807	1.7583e-09	1.21272	0.0116084	0.634027
EID3_FAM163A_MAFG_PVRIG_S100A9_SGCB	0.661807	4.32028e-09	1.18811	0.0166525	0.607066
FAM163A_GPR18_PVRIG_S100A9_TNNI3K_XRN2	0.661807	1.45388e-08	1.14872	0.0140178	0.610179
CSF1_DCAF13_EID3_FAM163A_GPR18_PVRIG_SGCB	0.661807	5.84664e-11	1.31409	0.000787406	0.848034
CSF1_DCAF13_EID3_GPR18_LRP10_PVRIG_TNNI3K	0.661807	2.42178e-10	1.27906	0.000979911	0.824022
CSF1_DCAF13_FAM163A_GPR18_LRP10_PVRIG_S100A9	0.661807	7.77853e-13	1.46882	0.0524828	0.497854
CSF1_DCAF13_FAM163A_GPR18_S100A9_SGCB_XRN2	0.661807	1.04602e-11	1.38795	0.00103056	0.832625
CSF1_DCAF13_GPR18_LRP10_SGCB_TNNI3K_XRN2	0.661807	1.75882e-12	1.44432	0.0379629	0.519142
CSF1_FAM163A_GPR18_MAFG_PVRIG_S100A9_SGCB	0.661807	3.22081e-12	1.41702	0.0553822	0.477638
DCAF13_EID3_FAM163A_PVRIG_S100A9_SGCB_TNNI3K	0.661807	5.44406e-11	1.32166	0.000982219	0.818406
DCAF13_GPR18_PVRIG_S100A9_SGCB_TNNI3K_XRN2	0.661807	5.81718e-13	1.4697	0.0612489	0.459907
DCAF13_LRP10_MAFG_PVRIG_SGCB_TNNI3K_XRN2	0.661807	5.04147e-10	1.25844	0.00714563	0.674293
EID3_FAM163A_GPR18_LRP10_MAFG_S100A9_TNNI3K	0.661807	1.55169e-10	1.28441	0.0862675	0.435604
CSF1_DCAF13_GPR18_LRP10_S100A9_SGCB_TNNI3K_XRN2	0.661807	6.64188e-12	1.40963	0.112525	0.384753
CSF1_EID3_FAM163A_GPR18_MAFG_PVRIG_SGCB_TNNI3K	0.661807	1.85958e-09	1.21482	0.480427	0.176763
CSF1_DCAF13_EID3_FAM163A_GPR18_LRP10_PVRIG_S100A9_TNNI3K	0.661807	5.79435e-14	1.5521	0.0306379	0.538525
CSF1_DCAF13_EID3_FAM163A_LRP10_PVRIG_S100A9_SGCB_TNNI3K	0.661807	9.42283e-10	1.23509	0.88512	0.0387241
DCAF13_EID3_FAM163A_LRP10_MAFG_PVRIG_SGCB_TNNI3K_XRN2	0.661807	5.97766e-11	1.31756	0.831408	0.0515899
DCAF13_FAM163A_GPR18_LRP10_MAFG_PVRIG_SGCB_TNNI3K_XRN2	0.661807	1.93502e-12	1.41622	0.549919	0.145773
CSF1_DCAF13_EID3_FAM163A_GPR18_LRP10_MAFG_PVRIG_S100A9_TNNI3K	0.661578	1.73439e-11	1.33957	0.242101	0.291557
EID3_GPR18_SGCB_TNNI3K	0.661578	5.37887e-09	1.17617	0.569701	-0.135049
EID3_GPR18_LRP10_MAFG_TNNI3K	0.661578	5.84865e-10	1.24502	0.259132	0.284534
EID3_FAM163A_LRP10_MAFG_PVRIG_TNNI3K	0.661578	5.39974e-08	1.09849	0.242876	0.288043
DCAF13_EID3_FAM163A_GPR18_PVRIG_S100A9_TNNI3K	0.661578	8.92723e-11	1.29509	0.516475	0.163512
DCAF13_EID3_GPR18_PVRIG_S100A9_SGCB_TNNI3K	0.661578	2.67566e-13	1.48176	0.153228	0.349987
EID3_FAM163A_GPR18_LRP10_MAFG_PVRIG_TNNI3K	0.661578	8.93315e-09	1.16686	0.41459	0.204992
CSF1_DCAF13_EID3_GPR18_LRP10_MAFG_SGCB_TNNI3K	0.661578	8.21888e-10	1.23004	0.294166	0.25917
CSF1_EID3_FAM163A_GPR18_LRP10_MAFG_SGCB_TNNI3K	0.661578	2.69127e-10	1.25804	0.635306	0.115556
CSF1_EID3_FAM163A_GPR18_S100A9_SGCB_TNNI3K_XRN2	0.661578	5.44089e-12	1.39073	0.299168	0.250233
CSF1_DCAF13_FAM163A_GPR18_LRP10_MAFG_PVRIG_S100A9_TNNI3K	0.661578	6.51737e-13	1.47389	0.383257	0.209068
GPR18_LRP10_SGCB	0.660042	8.32919e-09	1.20425	0.125155	0.36862
LRP10_PVRIG_S100A9_XRN2	0.660042	3.46368e-10	1.32291	0.336562	0.231826
GPR18_LRP10_SGCB_TNNI3K_XRN2	0.660042	5.05823e-10	1.29088	0.0389018	0.502933
CSF1_GPR18_LRP10	0.659813	9.44253e-09	1.17348	0.201804	0.312637
FAM163A_PVRIG_S100A9	0.659813	4.5914e-09	1.1962	0.0571262	0.460203
DCAF13_LRP10_SGCB_TNNI3K	0.659813	1.48053e-09	1.24366	0.972541	0.00867954
LRP10_PVRIG_SGCB_TNNI3K	0.659813	1.1988e-07	1.09198	0.209466	0.305936
FAM163A_GPR18_LRP10_MAFG_SGCB	0.659813	1.03946e-09	1.24063	0.0568703	0.462004
CSF1_FAM163A_GPR18_LRP10_PVRIG_S100A9	0.659813	6.7382e-10	1.26471	0.106216	0.396989
CSF1_FAM163A_GPR18_LRP10_PVRIG_SGCB	0.659813	1.44526e-07	1.08222	0.113792	0.385803
DCAF13_FAM163A_GPR18_LRP10_PVRIG_SGCB	0.659813	2.92064e-10	1.2785	0.130367	0.371108
CSF1_EID3_FAM163A_GPR18_LRP10_SGCB_TNNI3K	0.659813	2.04662e-09	1.22398	0.45869	0.177149
CSF1_EID3_FAM163A_LRP10_PVRIG_SGCB_TNNI3K	0.659813	5.88283e-08	1.11364	0.211664	0.31475
CSF1_EID3_GPR18_LRP10_PVRIG_SGCB_TNNI3K	0.659813	6.73199e-10	1.25589	0.386361	0.218298
DCAF13_LRP10_PVRIG_S100A9_SGCB_TNNI3K_XRN2	0.659813	1.7586e-12	1.47591	0.442808	0.193345
EID3_FAM163A_GPR18_LRP10_MAFG_PVRIG_SGCB	0.659813	5.52401e-09	1.18891	0.437497	0.194103
FAM163A_GPR18_MAFG_PVRIG_S100A9_SGCB_XRN2	0.659813	1.00687e-10	1.33593	0.734907	0.0862148
DCAF13_EID3_FAM163A_GPR18_LRP10_S100A9_SGCB_XRN2	0.659813	7.18249e-11	1.35199	0.479224	0.179136
CSF1_EID3_FAM163A_GPR18_LRP10_PVRIG_S100A9_SGCB_XRN2	0.659813	2.47541e-11	1.38905	0.216922	0.307585
GPR18_S100A9_TNNI3K	0.659585	5.19455e-11	1.31933	0.216246	0.306282
FAM163A_GPR18_SGCB_TNNI3K	0.659585	1.7409e-08	1.14427	0.268127	0.268485
GPR18_PVRIG_S100A9_SGCB	0.659585	2.70767e-10	1.29332	0.119758	0.384664
CSF1_DCAF13_GPR18_LRP10_TNNI3K	0.659585	1.95832e-11	1.37165	0.659199	0.102622
DCAF13_EID3_GPR18_S100A9_SGCB	0.659585	2.60624e-10	1.29514	0.155538	0.346035
FAM163A_GPR18_PVRIG_S100A9_TNNI3K	0.659585	4.75151e-08	1.11063	0.977967	0.00316846
CSF1_FAM163A_GPR18_LRP10_S100A9_TNNI3K	0.659585	9.64436e-11	1.30056	0.516593	0.154557
CSF1_FAM163A_LRP10_PVRIG_SGCB_TNNI3K	0.659585	1.97893e-08	1.14949	0.738221	0.0821922
DCAF13_EID3_FAM163A_GPR18_LRP10_S100A9	0.659585	6.33186e-10	1.24824	0.0878308	0.417149
DCAF13_EID3_FAM163A_GPR18_LRP10_SGCB	0.659585	4.33206e-11	1.35964	0.672876	0.102297
FAM163A_GPR18_PVRIG_S100A9_SGCB_XRN2	0.659585	1.42154e-09	1.23191	0.528807	0.153833
FAM163A_LRP10_MAFG_PVRIG_S100A9_TNNI3K	0.659585	2.1937e-10	1.28475	0.458762	0.180315
CSF1_DCAF13_LRP10_PVRIG_SGCB_TNNI3K_XRN2	0.659585	1.94124e-10	1.30156	0.525863	0.159266
DCAF13_EID3_FAM163A_LRP10_PVRIG_S100A9_TNNI3K	0.659585	4.35636e-11	1.33461	0.607294	-0.125725
EID3_FAM163A_GPR18_LRP10_PVRIG_TNNI3K_XRN2	0.659585	1.2532e-10	1.30001	0.211536	0.308192
EID3_FAM163A_GPR18_LRP10_SGCB_TNNI3K_XRN2	0.659585	4.16073e-11	1.3367	0.122333	0.384845
EID3_GPR18_PVRIG_S100A9_SGCB_TNNI3K_XRN2	0.659585	2.29706e-11	1.36837	0.56291	0.14238
FAM163A_GPR18_MAFG_PVRIG_S100A9_SGCB_TNNI3K	0.659585	3.18413e-11	1.33957	0.200318	0.315871
CSF1_DCAF13_EID3_GPR18_LRP10_PVRIG_TNNI3K_XRN2	0.659585	1.91502e-11	1.3528	0.441428	0.185032
CSF1_DCAF13_FAM163A_GPR18_LRP10_PVRIG_SGCB_XRN2	0.659585	6.81354e-10	1.25357	0.0552205	0.473045
CSF1_DCAF13_FAM163A_LRP10_PVRIG_SGCB_TNNI3K_XRN2	0.659585	4.79716e-09	1.18354	0.35839	0.232746
CSF1_DCAF13_GPR18_LRP10_MAFG_PVRIG_S100A9_SGCB	0.659585	3.12354e-12	1.42101	0.477685	0.170497
CSF1_DCAF13_GPR18_LRP10_MAFG_PVRIG_SGCB_TNNI3K	0.659585	1.10506e-11	1.35963	0.654825	0.104093
CSF1_EID3_FAM163A_GPR18_LRP10_MAFG_PVRIG_SGCB	0.659585	2.30815e-09	1.2064	0.0752185	0.436577
CSF1_EID3_FAM163A_GPR18_LRP10_PVRIG_TNNI3K_XRN2	0.659585	1.81519e-11	1.35436	0.535081	0.155351
DCAF13_GPR18_MAFG_PVRIG_S100A9_SGCB_TNNI3K_XRN2	0.659585	1.26979e-13	1.52062	0.521911	0.155917
EID3_GPR18_LRP10_MAFG_PVRIG_S100A9_SGCB_XRN2	0.659585	3.38771e-12	1.42448	0.972516	0.00486051
CSF1_DCAF13_EID3_FAM163A_GPR18_LRP10_PVRIG_SGCB_XRN2	0.659585	2.43971e-10	1.27494	0.460503	0.185228
CSF1_DCAF13_EID3_FAM163A_GPR18_LRP10_PVRIG_TNNI3K_XRN2	0.659585	8.90731e-13	1.43443	0.528207	0.144545
CSF1_DCAF13_EID3_GPR18_LRP10_PVRIG_SGCB_TNNI3K_XRN2	0.659585	1.83135e-11	1.34905	0.571412	0.12712
CSF1_EID3_FAM163A_GPR18_LRP10_MAFG_PVRIG_SGCB_TNNI3K	0.659585	2.80551e-10	1.27039	0.633294	0.11094
DCAF13_FAM163A_GPR18_MAFG_PVRIG_S100A9_SGCB_TNNI3K_XRN2	0.659585	1.18601e-12	1.46571	0.121962	0.37652
EID3_FAM163A_GPR18_LRP10_MAFG_PVRIG_SGCB_TNNI3K_XRN2	0.659585	9.53346e-12	1.37363	0.701243	0.0836557
CSF1_DCAF13_EID3_FAM163A_GPR18_MAFG_PVRIG_S100A9_SGCB_TNNI3K	0.659356	3.12252e-12	1.40534	0.300687	0.248745
CSF1_DCAF13_FAM163A_GPR18_LRP10_MAFG_S100A9_SGCB_TNNI3K_XRN2	0.659356	6.11955e-12	1.39591	0.272241	0.253144
CSF1_FAM163A_GPR18_MAFG_S100A9_TNNI3K	0.659356	2.47555e-11	1.32275	0.713448	0.078738
CSF1_FAM163A_LRP10_PVRIG_S100A9_TNNI3K	0.659356	2.63096e-08	1.12496	0.372456	0.213939
DCAF13_EID3_FAM163A_PVRIG_SGCB_TNNI3K	0.659356	2.03087e-08	1.13228	0.17577	0.329431
DCAF13_GPR18_LRP10_MAFG_S100A9_SGCB	0.659356	6.13052e-12	1.39216	0.79604	0.0526445
EID3_GPR18_MAFG_S100A9_SGCB_TNNI3K	0.659356	4.53339e-10	1.24185	0.259457	0.275916
CSF1_DCAF13_EID3_LRP10_PVRIG_SGCB_TNNI3K	0.659356	1.26922e-08	1.14533	0.551944	0.140764
CSF1_DCAF13_FAM163A_LRP10_MAFG_PVRIG_TNNI3K	0.659356	3.68581e-09	1.1823	0.334324	0.236135
EID3_FAM163A_MAFG_PVRIG_S100A9_SGCB_TNNI3K	0.659356	5.07508e-10	1.24292	0.485985	0.164943
EID3_FAM163A_PVRIG_S100A9_SGCB_TNNI3K_XRN2	0.659356	4.70578e-10	1.2533	0.995024	-0.00553126
FAM163A_LRP10_MAFG_PVRIG_S100A9_TNNI3K_XRN2	0.659356	4.42264e-11	1.34656	0.371772	0.209021
CSF1_EID3_GPR18_LRP10_MAFG_PVRIG_S100A9_TNNI3K	0.659356	7.16851e-10	1.23409	0.269528	0.268568
CSF1_FAM163A_LRP10_MAFG_PVRIG_SGCB_TNNI3K_XRN2	0.659356	3.66642e-09	1.1902	0.16004	0.344167
DCAF13_EID3_FAM163A_MAFG_PVRIG_S100A9_SGCB_TNNI3K	0.659356	2.30875e-11	1.33751	0.636538	0.111738
CSF1_DCAF13_FAM163A_GPR18_LRP10_MAFG_SGCB_TNNI3K_XRN2	0.659356	4.73911e-13	1.46659	0.989114	-0.0034644
DCAF13_EID3_FAM163A_GPR18_LRP10_MAFG_SGCB_TNNI3K_XRN2	0.659356	5.27379e-13	1.47677	0.191901	0.340207
LRP10_SGCB_TNNI3K	0.657819	7.07323e-09	1.19508	0.0161644	0.616929
CSF1_GPR18_LRP10_TNNI3K	0.657819	7.27661e-09	1.19294	0.302863	0.266349
EID3_GPR18_LRP10_SGCB	0.657591	7.82451e-07	1.02257	0.0351987	0.527389
CSF1_DCAF13_GPR18_LRP10_PVRIG_SGCB	0.657591	1.11857e-10	1.33334	0.0715913	0.457632
CSF1_GPR18_LRP10_PVRIG_S100A9_SGCB_XRN2	0.657591	2.57355e-10	1.30939	0.0274419	0.542462
EID3_FAM163A_GPR18_LRP10_PVRIG_SGCB_XRN2	0.657591	1.05077e-09	1.24321	0.179414	0.340486
DCAF13_EID3_GPR18_LRP10_PVRIG_SGCB_TNNI3K_XRN2	0.657591	2.39408e-11	1.35559	0.0843197	0.448845
CSF1_GPR18_S100A9_SGCB_TNNI3K	0.657362	7.8202e-09	1.16863	0.0781661	0.447528
CSF1_GPR18_S100A9_SGCB_XRN2	0.657362	1.13597e-10	1.32289	0.0415793	0.515917
DCAF13_EID3_GPR18_LRP10_SGCB	0.657362	1.3734e-10	1.32516	0.148068	0.366269
DCAF13_FAM163A_GPR18_LRP10_S100A9	0.657362	2.1895e-10	1.28226	0.0826435	0.437552
DCAF13_FAM163A_LRP10_PVRIG_S100A9	0.657362	1.61971e-09	1.22177	0.320248	0.251579
DCAF13_GPR18_LRP10_PVRIG_S100A9	0.657362	6.83015e-11	1.31706	0.00756386	0.687433
FAM163A_GPR18_PVRIG_S100A9_SGCB	0.657362	4.37008e-08	1.11351	0.0696669	0.455259
GPR18_S100A9_SGCB_TNNI3K_XRN2	0.657362	3.35881e-12	1.43057	0.00679119	0.698255
LRP10_MAFG_PVRIG_S100A9_SGCB	0.657362	5.33e-10	1.25114	0.0238712	0.552101
DCAF13_EID3_FAM163A_LRP10_PVRIG_SGCB	0.657362	1.31463e-07	1.07574	0.0476855	0.491854
DCAF13_EID3_GPR18_LRP10_S100A9_SGCB	0.657362	5.07492e-11	1.34792	0.0412632	0.505857
FAM163A_GPR18_PVRIG_S100A9_SGCB_TNNI3K	0.657362	2.15498e-07	1.0596	0.0924035	0.423484
CSF1_DCAF13_FAM163A_PVRIG_S100A9_SGCB_TNNI3K	0.657362	3.69364e-11	1.32728	0.00366215	0.716417
CSF1_GPR18_LRP10_PVRIG_SGCB_TNNI3K_XRN2	0.657362	5.58898e-09	1.17919	0.162961	0.345922
DCAF13_EID3_GPR18_LRP10_MAFG_PVRIG_SGCB	0.657362	8.66945e-13	1.43612	0.0935964	0.419091
DCAF13_FAM163A_GPR18_LRP10_MAFG_SGCB_XRN2	0.657362	5.81507e-12	1.41916	0.00662628	0.666253
DCAF13_FAM163A_GPR18_PVRIG_S100A9_SGCB_XRN2	0.657362	4.98998e-12	1.41254	0.0814529	0.431008
DCAF13_FAM163A_LRP10_PVRIG_SGCB_TNNI3K_XRN2	0.657362	3.5165e-10	1.2741	0.0178313	0.59065
EID3_FAM163A_GPR18_LRP10_MAFG_S100A9_SGCB	0.657362	4.81648e-10	1.26539	0.136476	0.376385
EID3_LRP10_MAFG_PVRIG_S100A9_SGCB_TNNI3K	0.657362	1.29629e-08	1.16246	0.109826	0.393216
CSF1_DCAF13_FAM163A_GPR18_LRP10_MAFG_PVRIG_SGCB	0.657362	1.74971e-10	1.2823	0.0288477	0.570149
CSF1_EID3_FAM163A_GPR18_LRP10_SGCB_TNNI3K_XRN2	0.657362	9.01211e-10	1.24473	0.0459313	0.510893
CSF1_EID3_FAM163A_LRP10_PVRIG_SGCB_TNNI3K_XRN2	0.657362	8.80399e-09	1.17623	0.0285043	0.571019
CSF1_EID3_GPR18_LRP10_MAFG_PVRIG_S100A9_SGCB	0.657362	5.41128e-10	1.25244	0.200806	0.330599
CSF1_FAM163A_GPR18_LRP10_PVRIG_SGCB_TNNI3K_XRN2	0.657362	9.60787e-09	1.16232	0.0289395	0.552546
CSF1_FAM163A_GPR18_MAFG_PVRIG_S100A9_SGCB_XRN2	0.657362	6.96843e-12	1.39626	0.118412	0.398217
EID3_GPR18_LRP10_MAFG_PVRIG_S100A9_TNNI3K_XRN2	0.657362	2.3729e-12	1.452	0.0114137	0.658614
FAM163A_GPR18_MAFG_PVRIG_S100A9_SGCB_TNNI3K_XRN2	0.657362	4.0403e-11	1.32544	0.0926048	0.420543
DCAF13_EID3_FAM163A_LRP10_PVRIG_S100A9_SGCB_TNNI3K_XRN2	0.657362	3.02822e-12	1.44064	0.0140356	0.628766
CSF1_DCAF13_EID3_GPR18_LRP10_MAFG_PVRIG_SGCB_TNNI3K_XRN2	0.657134	1.65812e-12	1.44272	0.00921874	0.6506
CSF1_FAM163A_PVRIG_S100A9	0.657134	1.77772e-07	1.05589	0.110475	0.412099
EID3_FAM163A_PVRIG_S100A9	0.657134	9.63071e-09	1.15478	0.0611902	0.478187
CSF1_DCAF13_GPR18_SGCB_TNNI3K	0.657134	3.87043e-12	1.3875	0.0524398	0.503353
CSF1_DCAF13_PVRIG_SGCB_TNNI3K	0.657134	1.0444e-08	1.15543	0.0280029	0.545374
EID3_FAM163A_GPR18_SGCB_TNNI3K	0.657134	2.86268e-08	1.12407	0.245374	0.286847
FAM163A_GPR18_MAFG_SGCB_TNNI3K	0.657134	1.96872e-09	1.21646	0.0252452	0.563682
FAM163A_LRP10_MAFG_PVRIG_S100A9	0.657134	1.76559e-07	1.05507	0.0387335	0.519011
FAM163A_MAFG_S100A9_SGCB_TNNI3K	0.657134	1.58325e-10	1.27386	0.0913253	0.425744
CSF1_DCAF13_GPR18_SGCB_TNNI3K_XRN2	0.657134	3.29532e-12	1.40617	0.0658779	0.454186
DCAF13_FAM163A_GPR18_PVRIG_S100A9_TNNI3K	0.657134	2.09557e-10	1.27115	0.181894	0.347581
DCAF13_FAM163A_PVRIG_S100A9_SGCB_XRN2	0.657134	3.76857e-12	1.41171	0.125906	0.376648
DCAF13_GPR18_S100A9_SGCB_TNNI3K_XRN2	0.657134	2.60023e-13	1.47766	0.0223446	0.587817
DCAF13_PVRIG_S100A9_SGCB_TNNI3K_XRN2	0.657134	3.37183e-12	1.42651	0.00818804	0.692343
CSF1_EID3_GPR18_MAFG_PVRIG_S100A9_SGCB	0.657134	9.45338e-13	1.43957	0.00341536	0.762617
DCAF13_EID3_FAM163A_GPR18_PVRIG_S100A9_SGCB	0.657134	4.33301e-10	1.27269	0.0394657	0.520782
DCAF13_EID3_FAM163A_GPR18_PVRIG_SGCB_TNNI3K	0.657134	1.24322e-09	1.21564	0.0441952	0.513941
EID3_FAM163A_GPR18_PVRIG_S100A9_TNNI3K_XRN2	0.657134	7.17208e-10	1.23373	0.0258165	0.552434
EID3_GPR18_LRP10_MAFG_S100A9_SGCB_TNNI3K	0.657134	7.33583e-10	1.22906	0.145083	0.378023
CSF1_DCAF13_EID3_FAM163A_GPR18_PVRIG_S100A9_SGCB	0.657134	2.81146e-10	1.29377	0.0933869	0.415557
CSF1_DCAF13_FAM163A_GPR18_MAFG_S100A9_SGCB_TNNI3K	0.657134	9.28521e-13	1.40954	0.0951963	0.416515
CSF1_DCAF13_FAM163A_LRP10_MAFG_PVRIG_SGCB_TNNI3K	0.657134	1.48359e-09	1.21925	0.0133921	0.626721
CSF1_DCAF13_GPR18_LRP10_MAFG_PVRIG_S100A9_TNNI3K	0.657134	4.47373e-12	1.4138	0.0185138	0.600594
CSF1_EID3_FAM163A_GPR18_MAFG_S100A9_SGCB_TNNI3K	0.657134	2.2222e-10	1.2631	0.0560558	0.475174
DCAF13_EID3_GPR18_PVRIG_S100A9_SGCB_TNNI3K_XRN2	0.657134	8.96589e-14	1.52453	0.0427654	0.513434
DCAF13_EID3_LRP10_MAFG_PVRIG_S100A9_SGCB_TNNI3K	0.657134	4.47611e-10	1.25565	0.109557	0.414564
DCAF13_FAM163A_LRP10_MAFG_PVRIG_SGCB_TNNI3K_XRN2	0.657134	2.92395e-11	1.32777	0.203614	0.320568
DCAF13_LRP10_MAFG_PVRIG_S100A9_SGCB_TNNI3K_XRN2	0.657134	1.41872e-12	1.45187	0.00346758	0.742396
CSF1_DCAF13_GPR18_LRP10_MAFG_PVRIG_S100A9_TNNI3K_XRN2	0.657134	3.07659e-12	1.41941	0.0504046	0.503132
CSF1_EID3_FAM163A_GPR18_LRP10_MAFG_S100A9_SGCB_TNNI3K	0.657134	2.96515e-09	1.19118	0.0163854	0.59904
CSF1_DCAF13_EID3_GPR18_LRP10_MAFG_PVRIG_S100A9_SGCB_TNNI3K_XRN2	0.656906	3.77305e-12	1.41122	0.0451404	0.497357
CSF1_EID3_FAM163A_GPR18_LRP10_MAFG_TNNI3K	0.656906	4.75341e-09	1.17447	0.00913533	0.665919
EID3_FAM163A_GPR18_MAFG_S100A9_SGCB_TNNI3K_XRN2	0.656906	6.92951e-11	1.28788	0.00500594	0.68803
CSF1_EID3_GPR18_LRP10_PVRIG	0.655369	1.00201e-07	1.09607	0.0391243	0.511889
CSF1_GPR18_LRP10_PVRIG_TNNI3K_XRN2	0.655369	1.62269e-09	1.22997	0.0332638	0.527823
EID3_FAM163A_GPR18_LRP10_S100A9_SGCB	0.655369	1.81574e-09	1.24086	0.0377832	0.529283
CSF1_FAM163A_GPR18_LRP10_MAFG_PVRIG_SGCB	0.655369	1.1247e-08	1.16793	0.007918	0.657691
GPR18_LRP10_MAFG_PVRIG_SGCB_TNNI3K_XRN2	0.655369	7.93618e-12	1.39602	0.0199854	0.585567
CSF1_PVRIG_S100A9_TNNI3K	0.65514	1.75456e-09	1.21462	0.00505478	0.687024
EID3_GPR18_LRP10_S100A9	0.65514	3.7743e-09	1.19633	0.0802821	0.43235
GPR18_LRP10_TNNI3K_XRN2	0.65514	2.316e-09	1.21016	0.064011	0.457064
CSF1_EID3_LRP10_PVRIG_TNNI3K	0.65514	1.82998e-08	1.1426	0.129589	0.393002
EID3_GPR18_LRP10_PVRIG_TNNI3K	0.65514	2.23031e-08	1.14852	0.182238	0.323434
FAM163A_GPR18_LRP10_PVRIG_TNNI3K	0.65514	4.6065e-08	1.11784	0.0450899	0.493801
FAM163A_PVRIG_SGCB_TNNI3K_XRN2	0.65514	1.34876e-08	1.15212	0.14468	0.36592
CSF1_DCAF13_LRP10_PVRIG_S100A9_SGCB	0.65514	1.21336e-09	1.26299	0.0881093	0.41314
CSF1_FAM163A_LRP10_PVRIG_S100A9_SGCB	0.65514	1.47536e-07	1.0727	0.0520618	0.482831
CSF1_LRP10_PVRIG_S100A9_SGCB_TNNI3K	0.65514	1.62739e-08	1.14512	0.237058	0.301972
DCAF13_EID3_GPR18_LRP10_PVRIG_XRN2	0.65514	1.45054e-10	1.29362	0.821077	0.0590943
EID3_FAM163A_LRP10_PVRIG_S100A9_SGCB	0.65514	4.99697e-07	1.02854	0.568567	-0.136665
FAM163A_GPR18_LRP10_PVRIG_TNNI3K_XRN2	0.65514	2.0254e-09	1.22317	0.657616	0.11289
GPR18_PVRIG_S100A9_SGCB_TNNI3K_XRN2	0.65514	5.63763e-09	1.18146	0.63272	0.120495
CSF1_DCAF13_EID3_FAM163A_GPR18_LRP10_SGCB	0.65514	7.71056e-09	1.17284	0.922516	-0.0206554
CSF1_DCAF13_EID3_GPR18_LRP10_PVRIG_SGCB	0.65514	1.71341e-08	1.14435	0.495757	0.171807
CSF1_DCAF13_FAM163A_LRP10_PVRIG_S100A9_SGCB	0.65514	1.30184e-08	1.16584	0.40401	0.208501
CSF1_EID3_LRP10_PVRIG_S100A9_SGCB_TNNI3K	0.65514	1.10245e-08	1.16817	0.389411	0.21692
CSF1_FAM163A_GPR18_PVRIG_SGCB_TNNI3K_XRN2	0.65514	2.73615e-09	1.20256	0.0360355	0.510933
DCAF13_EID3_FAM163A_GPR18_LRP10_PVRIG_S100A9	0.65514	7.38107e-10	1.24676	0.62633	0.119543
DCAF13_EID3_GPR18_LRP10_S100A9_SGCB_XRN2	0.65514	4.06613e-10	1.29025	0.443641	0.187725
DCAF13_FAM163A_GPR18_LRP10_MAFG_PVRIG_SGCB	0.65514	1.17764e-11	1.36348	0.67229	0.1079
DCAF13_FAM163A_GPR18_LRP10_PVRIG_SGCB_XRN2	0.65514	8.49983e-12	1.37055	0.333483	0.232069
DCAF13_GPR18_LRP10_MAFG_PVRIG_SGCB_TNNI3K	0.65514	3.98431e-11	1.32588	0.964259	-0.0106245
EID3_FAM163A_GPR18_LRP10_S100A9_SGCB_XRN2	0.65514	3.98986e-10	1.29203	0.742327	-0.075579
EID3_FAM163A_GPR18_PVRIG_S100A9_SGCB_XRN2	0.65514	8.42114e-10	1.23873	0.480341	0.171797
FAM163A_GPR18_LRP10_MAFG_PVRIG_SGCB_XRN2	0.65514	9.26194e-11	1.31704	0.75398	-0.0756658
GPR18_LRP10_MAFG_PVRIG_S100A9_TNNI3K_XRN2	0.65514	3.27462e-11	1.36745	0.138868	0.364136
CSF1_DCAF13_EID3_GPR18_LRP10_S100A9_SGCB_TNNI3K	0.65514	1.21387e-08	1.15788	0.885784	-0.0306979
CSF1_DCAF13_GPR18_LRP10_PVRIG_S100A9_SGCB_XRN2	0.65514	6.87909e-11	1.34661	0.956564	0.0167548
CSF1_EID3_FAM163A_GPR18_LRP10_PVRIG_S100A9_XRN2	0.65514	7.63322e-09	1.17241	0.642278	0.115892
CSF1_DCAF13_EID3_FAM163A_GPR18_LRP10_PVRIG_S100A9_TNNI3K_XRN2	0.654912	5.59151e-13	1.47928	0.178869	0.333541
CSF1_EID3_FAM163A_GPR18_LRP10_MAFG_PVRIG_SGCB_TNNI3K_XRN2	0.654912	4.3603e-10	1.24858	0.332313	0.242597
DCAF13_FAM163A_GPR18_LRP10	0.654912	4.37062e-11	1.32185	0.163851	0.341081
DCAF13_FAM163A_PVRIG_SGCB_XRN2	0.654912	1.09883e-10	1.29671	0.78916	0.0599337
DCAF13_GPR18_LRP10_S100A9_TNNI3K	0.654912	3.1972e-11	1.34168	0.514028	0.159986
DCAF13_LRP10_MAFG_PVRIG_SGCB	0.654912	4.34573e-11	1.31999	0.116251	0.391524
EID3_GPR18_S100A9_SGCB_XRN2	0.654912	6.78244e-10	1.25748	0.50496	0.168158
GPR18_MAFG_S100A9_SGCB_TNNI3K	0.654912	3.70016e-10	1.25749	0.113325	0.395259
CSF1_EID3_GPR18_LRP10_MAFG_TNNI3K	0.654912	5.31463e-09	1.1802	0.263798	0.274161
CSF1_FAM163A_MAFG_PVRIG_S100A9_SGCB	0.654912	8.94797e-10	1.22752	0.714725	0.0890586
DCAF13_EID3_FAM163A_GPR18_PVRIG_SGCB	0.654912	1.43671e-11	1.35249	0.462607	0.181304
DCAF13_EID3_PVRIG_S100A9_SGCB_TNNI3K	0.654912	2.00022e-10	1.2803	0.286357	0.261679
DCAF13_FAM163A_GPR18_SGCB_TNNI3K_XRN2	0.654912	1.03279e-11	1.35981	0.235447	0.294811
CSF1_DCAF13_EID3_GPR18_PVRIG_SGCB_TNNI3K	0.654912	3.39454e-10	1.25407	0.535528	0.157469
CSF1_DCAF13_GPR18_LRP10_MAFG_PVRIG_SGCB	0.654912	7.0479e-12	1.37151	0.201006	0.31047
CSF1_EID3_FAM163A_GPR18_LRP10_S100A9_TNNI3K	0.654912	4.74837e-10	1.24559	0.39204	0.212416
CSF1_EID3_FAM163A_GPR18_PVRIG_S100A9_XRN2	0.654912	2.13335e-09	1.20139	0.21594	0.289924
CSF1_EID3_GPR18_LRP10_MAFG_SGCB_TNNI3K	0.654912	4.31097e-09	1.17794	0.76259	0.0638579
CSF1_FAM163A_GPR18_MAFG_PVRIG_S100A9_XRN2	0.654912	1.15214e-10	1.28632	0.348669	0.233431
DCAF13_EID3_GPR18_PVRIG_S100A9_SGCB_XRN2	0.654912	2.88707e-11	1.35009	0.107476	0.389578
DCAF13_FAM163A_GPR18_LRP10_MAFG_S100A9_SGCB	0.654912	3.58398e-11	1.34502	0.288736	0.258154
DCAF13_FAM163A_GPR18_MAFG_S100A9_SGCB_TNNI3K	0.654912	5.23814e-13	1.46236	0.0978112	0.408865
EID3_FAM163A_GPR18_PVRIG_SGCB_TNNI3K_XRN2	0.654912	3.95871e-09	1.18257	0.1382	0.36329
EID3_FAM163A_MAFG_PVRIG_S100A9_SGCB_XRN2	0.654912	1.07901e-11	1.37929	0.113021	0.380263
CSF1_DCAF13_EID3_FAM163A_GPR18_LRP10_PVRIG_S100A9	0.654912	3.96303e-10	1.28029	0.320191	0.248801
CSF1_DCAF13_EID3_GPR18_LRP10_SGCB_TNNI3K_XRN2	0.654912	1.52276e-10	1.30833	0.101568	0.394955
CSF1_DCAF13_FAM163A_GPR18_LRP10_SGCB_TNNI3K_XRN2	0.654912	8.06434e-14	1.53504	0.385045	0.209614
CSF1_DCAF13_FAM163A_GPR18_PVRIG_S100A9_SGCB_XRN2	0.654912	5.28838e-12	1.4061	0.466175	0.173263
CSF1_DCAF13_FAM163A_GPR18_S100A9_SGCB_TNNI3K_XRN2	0.654912	2.10943e-13	1.48889	0.518147	0.154357
CSF1_DCAF13_GPR18_MAFG_PVRIG_S100A9_SGCB_TNNI3K	0.654912	4.6607e-13	1.46532	0.820523	0.051781
CSF1_EID3_FAM163A_GPR18_LRP10_MAFG_S100A9_TNNI3K	0.654912	8.95986e-10	1.22694	0.345305	0.230061
DCAF13_EID3_FAM163A_GPR18_LRP10_MAFG_PVRIG_SGCB	0.654912	3.69181e-11	1.31922	0.314436	0.247114
DCAF13_FAM163A_GPR18_MAFG_PVRIG_S100A9_SGCB_TNNI3K	0.654912	2.58719e-13	1.48249	0.271542	0.263762
EID3_FAM163A_GPR18_LRP10_MAFG_S100A9_SGCB_XRN2	0.654912	2.06911e-11	1.36384	0.280551	0.266613
EID3_FAM163A_GPR18_LRP10_MAFG_SGCB_TNNI3K_XRN2	0.654912	1.03194e-10	1.29592	0.549907	0.148946
EID3_LRP10_MAFG_PVRIG_S100A9_SGCB_TNNI3K_XRN2	0.654912	2.47932e-10	1.27485	0.0959044	0.420133
FAM163A_LRP10_MAFG_PVRIG_S100A9_SGCB_TNNI3K_XRN2	0.654912	6.71221e-11	1.33413	0.45877	0.183877
CSF1_DCAF13_EID3_FAM163A_GPR18_LRP10_SGCB_TNNI3K_XRN2	0.654912	3.2092e-11	1.35253	0.938212	0.015702
CSF1_DCAF13_EID3_FAM163A_GPR18_PVRIG_S100A9_SGCB_XRN2	0.654912	3.50729e-11	1.34233	0.705368	0.0923828
CSF1_DCAF13_GPR18_LRP10_MAFG_PVRIG_SGCB_TNNI3K_XRN2	0.654912	4.53682e-12	1.39166	0.604826	0.13106
CSF1_GPR18_LRP10_MAFG_PVRIG_S100A9_SGCB_TNNI3K_XRN2	0.654912	6.27785e-13	1.4687	0.926672	-0.023135
DCAF13_EID3_GPR18_LRP10_MAFG_PVRIG_SGCB_TNNI3K_XRN2	0.654912	1.2839e-11	1.36231	0.931549	0.0244693
CSF1_DCAF13_FAM163A_LRP10_MAFG_PVRIG_S100A9_SGCB_TNNI3K_XRN2	0.654683	7.70274e-11	1.31829	0.424722	0.201691
CSF1_GPR18_LRP10_MAFG_TNNI3K	0.654683	1.34607e-08	1.13194	0.856789	-0.0394969
CSF1_EID3_FAM163A_GPR18_S100A9_TNNI3K	0.654683	4.53104e-10	1.2343	0.405287	0.208236
CSF1_EID3_FAM163A_GPR18_SGCB_TNNI3K	0.654683	1.19622e-09	1.21115	0.507002	0.167614
CSF1_FAM163A_MAFG_S100A9_SGCB_TNNI3K	0.654683	1.30493e-08	1.13244	0.870558	0.0371891
CSF1_DCAF13_FAM163A_GPR18_PVRIG_S100A9_TNNI3K	0.654683	2.41927e-11	1.33733	0.853585	-0.050457
CSF1_EID3_GPR18_S100A9_SGCB_TNNI3K_XRN2	0.654683	6.08974e-10	1.22822	0.906564	0.032212
CSF1_FAM163A_LRP10_MAFG_PVRIG_SGCB_TNNI3K	0.654683	9.17658e-09	1.14511	0.229439	0.2945
DCAF13_EID3_FAM163A_GPR18_S100A9_SGCB_TNNI3K	0.654683	3.64588e-14	1.51111	0.777634	0.0680514
CSF1_FAM163A_GPR18_MAFG_S100A9_SGCB_TNNI3K_XRN2	0.654683	1.81615e-12	1.41395	0.856663	0.0371553
DCAF13_FAM163A_GPR18_LRP10_MAFG_PVRIG_S100A9_TNNI3K	0.654683	1.05442e-10	1.28134	0.956806	0.00650027
DCAF13_EID3_FAM163A_GPR18_LRP10_MAFG_PVRIG_S100A9_TNNI3K	0.654683	4.63574e-11	1.31877	0.0713683	0.45304
PVRIG_S100A9_SGCB	0.653146	1.91911e-08	1.16223	0.232221	0.286483
LRP10_S100A9_SGCB_TNNI3K	0.653146	2.03891e-07	1.07006	0.461878	0.179498
EID3_GPR18_LRP10_S100A9_SGCB	0.653146	2.04162e-09	1.23599	0.480423	0.168079
LRP10_PVRIG_S100A9_SGCB_XRN2	0.653146	9.96477e-09	1.19851	0.614595	0.124439
GPR18_LRP10_PVRIG_S100A9_SGCB_XRN2	0.653146	1.59312e-09	1.25724	0.90034	0.0233075
CSF1_FAM163A_GPR18_LRP10_PVRIG_S100A9_XRN2	0.653146	1.6639e-09	1.23975	0.302085	0.258577
LRP10_PVRIG_S100A9	0.652918	7.64907e-08	1.09826	0.689162	0.0970503
EID3_FAM163A_GPR18_LRP10	0.652918	3.65649e-08	1.11935	0.594503	0.130325
EID3_FAM163A_GPR18_LRP10_S100A9	0.652918	1.21454e-08	1.16459	0.723028	0.0806067
FAM163A_LRP10_PVRIG_SGCB_XRN2	0.652918	2.59493e-08	1.13963	0.847455	-0.0529105
FAM163A_LRP10_SGCB_TNNI3K_XRN2	0.652918	4.31631e-09	1.18974	0.566255	-0.150861
GPR18_PVRIG_S100A9_SGCB_XRN2	0.652918	3.77156e-10	1.28906	0.892057	0.0333662
LRP10_MAFG_PVRIG_SGCB_XRN2	0.652918	8.58307e-10	1.24901	0.72054	0.0917797
GPR18_LRP10_MAFG_PVRIG_S100A9_SGCB	0.652918	6.71662e-10	1.25782	0.670396	-0.100636
CSF1_GPR18_LRP10_S100A9_SGCB_TNNI3K_XRN2	0.652918	1.43249e-09	1.24653	0.773922	-0.0771056
DCAF13_EID3_FAM163A_LRP10_S100A9_SGCB_TNNI3K	0.652918	3.92813e-09	1.19925	0.588138	0.127165
EID3_GPR18_LRP10_PVRIG_SGCB_TNNI3K_XRN2	0.652918	3.39097e-09	1.1962	0.498965	0.177537
FAM163A_GPR18_LRP10_MAFG_PVRIG_S100A9_XRN2	0.652918	1.68827e-10	1.32184	0.434	0.183691
DCAF13_EID3_LRP10_PVRIG_S100A9_SGCB_TNNI3K_XRN2	0.652918	1.65174e-12	1.49782	0.68901	0.0935541
EID3_FAM163A_GPR18_LRP10_MAFG_PVRIG_SGCB_XRN2	0.652918	5.02583e-10	1.25865	0.194107	0.323624
CSF1_LRP10_PVRIG_S100A9	0.65269	4.02791e-09	1.19382	0.449022	0.175151
DCAF13_GPR18_S100A9_SGCB	0.65269	6.45992e-11	1.33566	0.174812	0.337229
DCAF13_GPR18_SGCB_TNNI3K	0.65269	2.21742e-09	1.19657	0.213541	0.304213
CSF1_FAM163A_GPR18_S100A9_XRN2	0.65269	1.04259e-09	1.24561	0.114949	0.411
CSF1_FAM163A_PVRIG_S100A9_TNNI3K	0.65269	2.25979e-09	1.20929	0.426154	0.185951
CSF1_FAM163A_PVRIG_SGCB_TNNI3K	0.65269	1.93557e-08	1.13257	0.0529234	0.477517
CSF1_FAM163A_S100A9_SGCB_TNNI3K	0.65269	2.0936e-08	1.12812	0.297333	0.253931
DCAF13_GPR18_PVRIG_S100A9_XRN2	0.65269	8.36164e-14	1.53154	0.543278	0.149356
EID3_FAM163A_GPR18_S100A9_XRN2	0.65269	1.64285e-09	1.2332	0.921536	-0.0286752
EID3_FAM163A_PVRIG_SGCB_TNNI3K	0.65269	4.21755e-07	1.03295	0.821652	0.0534322
EID3_FAM163A_S100A9_SGCB_TNNI3K	0.65269	4.68753e-07	1.02766	0.51533	0.150002
FAM163A_LRP10_MAFG_S100A9_TNNI3K	0.65269	1.05991e-08	1.15668	0.276072	0.264825
FAM163A_MAFG_PVRIG_S100A9_SGCB	0.65269	4.3337e-09	1.17965	0.231252	0.304645
GPR18_LRP10_MAFG_S100A9_TNNI3K	0.65269	2.08921e-09	1.20219	0.508196	0.161629
CSF1_DCAF13_FAM163A_GPR18_LRP10_TNNI3K	0.65269	9.06331e-10	1.2389	0.706086	0.0922246
CSF1_EID3_GPR18_PVRIG_S100A9_SGCB	0.65269	1.40789e-09	1.2359	0.245813	0.287518
CSF1_EID3_GPR18_S100A9_SGCB_TNNI3K	0.65269	2.84613e-09	1.19972	0.382107	0.198798
CSF1_FAM163A_LRP10_MAFG_PVRIG_S100A9	0.65269	5.03088e-09	1.17472	0.452204	0.174252
CSF1_GPR18_PVRIG_S100A9_SGCB_XRN2	0.65269	2.68218e-10	1.28486	0.228171	0.294276
DCAF13_FAM163A_GPR18_MAFG_S100A9_SGCB	0.65269	1.76103e-11	1.37168	0.287215	0.261412
DCAF13_FAM163A_LRP10_PVRIG_S100A9_TNNI3K	0.65269	1.22708e-09	1.22421	0.634589	0.107385
DCAF13_FAM163A_LRP10_PVRIG_TNNI3K_XRN2	0.65269	4.60316e-11	1.33173	0.135084	0.364399
DCAF13_GPR18_PVRIG_SGCB_TNNI3K_XRN2	0.65269	1.41915e-08	1.14194	0.337783	0.230505
EID3_GPR18_LRP10_MAFG_PVRIG_TNNI3K	0.65269	6.3104e-08	1.09422	0.634727	0.102169
CSF1_DCAF13_EID3_GPR18_LRP10_PVRIG_S100A9	0.65269	4.93223e-10	1.27531	0.285257	0.260398
CSF1_DCAF13_FAM163A_GPR18_LRP10_S100A9_TNNI3K	0.65269	2.98637e-11	1.33968	0.689355	0.0917354
CSF1_DCAF13_FAM163A_GPR18_LRP10_SGCB_XRN2	0.65269	2.25411e-10	1.29794	0.717185	0.0826595
CSF1_FAM163A_GPR18_PVRIG_S100A9_SGCB_XRN2	0.65269	8.22789e-10	1.23777	0.628532	-0.129165
CSF1_FAM163A_LRP10_MAFG_S100A9_SGCB_TNNI3K	0.65269	2.38658e-09	1.20488	0.745659	0.0733925
CSF1_GPR18_LRP10_MAFG_PVRIG_S100A9_SGCB	0.65269	9.40067e-11	1.32079	0.675479	0.0963579
DCAF13_EID3_FAM163A_GPR18_S100A9_SGCB_XRN2	0.65269	6.08531e-10	1.26268	0.0459816	0.499771
EID3_FAM163A_GPR18_LRP10_MAFG_PVRIG_S100A9	0.65269	8.6994e-10	1.22909	0.0652125	0.455455
FAM163A_GPR18_MAFG_S100A9_SGCB_TNNI3K_XRN2	0.65269	5.24006e-12	1.39843	0.0493267	0.508596
CSF1_DCAF13_EID3_FAM163A_LRP10_PVRIG_SGCB_TNNI3K	0.65269	1.06464e-09	1.23053	0.0921513	0.429637
CSF1_EID3_FAM163A_GPR18_LRP10_MAFG_PVRIG_S100A9	0.65269	6.40479e-10	1.24605	0.0562083	0.463816
DCAF13_FAM163A_GPR18_LRP10_MAFG_S100A9_SGCB_XRN2	0.65269	6.20279e-12	1.40837	0.155895	0.347602
EID3_FAM163A_GPR18_MAFG_PVRIG_S100A9_SGCB_XRN2	0.65269	4.78595e-11	1.33821	0.00551081	0.674862
CSF1_DCAF13_EID3_GPR18_LRP10_PVRIG_S100A9_TNNI3K_XRN2	0.65269	3.10469e-12	1.42485	0.243633	0.282151
CSF1_DCAF13_EID3_GPR18_LRP10_S100A9_SGCB_TNNI3K_XRN2	0.65269	8.76112e-11	1.33275	0.233052	0.298396
CSF1_DCAF13_FAM163A_GPR18_LRP10_MAFG_PVRIG_SGCB_XRN2	0.65269	3.47056e-11	1.32408	0.0289163	0.547989
CSF1_DCAF13_FAM163A_LRP10_PVRIG_S100A9_SGCB_TNNI3K_XRN2	0.65269	8.22501e-11	1.32909	0.00425981	0.728642
CSF1_EID3_FAM163A_GPR18_MAFG_PVRIG_S100A9_SGCB_TNNI3K_XRN2	0.652461	1.95981e-10	1.26041	0.025571	0.548879
DCAF13_EID3_FAM163A_GPR18_LRP10_MAFG_PVRIG_SGCB_TNNI3K_XRN2	0.652461	2.77792e-12	1.39564	0.0789805	0.433958
DCAF13_EID3_FAM163A_GPR18_LRP10_MAFG_S100A9_SGCB_TNNI3K_XRN2	0.652461	2.72053e-11	1.35953	0.0084599	0.644265
CSF1_FAM163A_GPR18_S100A9_TNNI3K_XRN2	0.652461	5.73589e-11	1.32472	0.268649	0.270408
DCAF13_EID3_MAFG_PVRIG_SGCB_TNNI3K	0.652461	6.53848e-09	1.15782	0.0391308	0.505957
DCAF13_FAM163A_LRP10_MAFG_PVRIG_TNNI3K	0.652461	2.70717e-08	1.11321	0.0241545	0.563064
DCAF13_GPR18_MAFG_S100A9_SGCB_TNNI3K	0.652461	1.25793e-11	1.33519	0.00295909	0.737446
EID3_FAM163A_GPR18_PVRIG_S100A9_TNNI3K	0.652461	4.72454e-10	1.24473	0.0214087	0.574071
EID3_FAM163A_MAFG_PVRIG_SGCB_TNNI3K	0.652461	2.81618e-08	1.11435	0.0113599	0.618056
CSF1_DCAF13_FAM163A_GPR18_S100A9_SGCB_TNNI3K	0.652461	2.01851e-12	1.40602	0.150219	0.352356
DCAF13_FAM163A_LRP10_PVRIG_S100A9_TNNI3K_XRN2	0.652461	2.69588e-13	1.52007	0.203193	0.305871
DCAF13_FAM163A_MAFG_PVRIG_S100A9_SGCB_TNNI3K	0.652461	1.42795e-10	1.28148	0.00658057	0.706852
EID3_FAM163A_GPR18_S100A9_SGCB_TNNI3K_XRN2	0.652461	1.80982e-10	1.29423	0.338627	0.229681
FAM163A_GPR18_LRP10_MAFG_S100A9_TNNI3K_XRN2	0.652461	4.03594e-11	1.34066	0.00284775	0.730641
CSF1_DCAF13_EID3_FAM163A_GPR18_S100A9_SGCB_TNNI3K	0.652461	1.66122e-09	1.19773	0.0325755	0.518626
DCAF13_EID3_FAM163A_LRP10_MAFG_PVRIG_S100A9_SGCB	0.652461	2.97336e-09	1.18417	0.00744869	0.654541
CSF1_DCAF13_EID3_FAM163A_MAFG_PVRIG_S100A9_SGCB_TNNI3K	0.652461	1.3302e-10	1.28366	0.0458247	0.492852
CSF1_FAM163A_LRP10_MAFG_PVRIG_S100A9_SGCB_TNNI3K_XRN2	0.652461	3.46068e-10	1.2543	0.0203715	0.564822
CSF1_GPR18_LRP10_PVRIG_S100A9_XRN2	0.650924	1.75541e-09	1.25266	0.036074	0.510273
GPR18_LRP10_PVRIG_SGCB	0.650696	3.38448e-08	1.12316	0.052861	0.474989
CSF1_LRP10_PVRIG_SGCB_TNNI3K	0.650696	5.78202e-08	1.11409	0.0109984	0.617555
DCAF13_GPR18_LRP10_PVRIG_SGCB	0.650696	1.38772e-09	1.22453	0.218796	0.297535
EID3_FAM163A_LRP10_S100A9_SGCB	0.650696	1.88608e-08	1.14802	0.0218774	0.567618
EID3_LRP10_PVRIG_SGCB_XRN2	0.650696	7.91977e-09	1.17259	0.258796	0.275978
FAM163A_GPR18_LRP10_S100A9_XRN2	0.650696	2.97197e-08	1.15569	0.0285071	0.530513
GPR18_LRP10_S100A9_SGCB_XRN2	0.650696	9.05564e-10	1.26729	0.695853	0.0953838
LRP10_PVRIG_SGCB_TNNI3K_XRN2	0.650696	1.12306e-07	1.08358	0.161578	0.358862
DCAF13_FAM163A_LRP10_S100A9_SGCB_TNNI3K	0.650696	8.85716e-09	1.16958	0.434196	0.187965
DCAF13_GPR18_LRP10	0.650467	8.15527e-12	1.40774	0.390643	0.206603
GPR18_S100A9_SGCB	0.650467	1.62701e-09	1.23235	0.47036	0.176179
DCAF13_FAM163A_PVRIG_SGCB	0.650467	1.56641e-08	1.13779	0.107961	0.387927
GPR18_S100A9_SGCB_XRN2	0.650467	3.34086e-10	1.28165	0.471343	-0.179163
DCAF13_EID3_FAM163A_GPR18_LRP10	0.650467	8.34441e-11	1.32815	0.296363	0.246962
DCAF13_FAM163A_GPR18_SGCB_XRN2	0.650467	1.25894e-11	1.35064	0.0959763	0.409166
DCAF13_FAM163A_LRP10_PVRIG_XRN2	0.650467	6.13496e-10	1.24803	0.0903569	0.413393
EID3_LRP10_MAFG_SGCB_TNNI3K	0.650467	3.57354e-08	1.11043	0.127911	0.373374
PVRIG_S100A9_SGCB_TNNI3K_XRN2	0.650467	3.97252e-09	1.18402	0.0429575	0.493172
CSF1_EID3_GPR18_LRP10_S100A9_TNNI3K	0.650467	2.69494e-10	1.26571	0.120573	0.38205
DCAF13_EID3_FAM163A_LRP10_SGCB_TNNI3K	0.650467	9.52517e-09	1.16224	0.402238	0.19887
DCAF13_FAM163A_GPR18_LRP10_MAFG_SGCB	0.650467	4.98614e-12	1.4155	0.507539	0.156854
DCAF13_FAM163A_PVRIG_SGCB_TNNI3K_XRN2	0.650467	4.25638e-10	1.25138	0.726729	0.0787759
EID3_FAM163A_GPR18_PVRIG_S100A9_SGCB	0.650467	1.36042e-07	1.06628	0.014545	0.592969
EID3_FAM163A_LRP10_MAFG_PVRIG_SGCB	0.650467	5.66535e-09	1.17806	0.550783	0.131716
EID3_FAM163A_LRP10_S100A9_SGCB_TNNI3K	0.650467	2.05366e-08	1.13203	0.115287	0.379579
GPR18_LRP10_MAFG_PVRIG_S100A9_TNNI3K	0.650467	8.4121e-10	1.22664	0.286316	0.256454
GPR18_MAFG_PVRIG_S100A9_SGCB_TNNI3K	0.650467	1.04744e-09	1.22104	0.0500765	0.467387
CSF1_DCAF13_FAM163A_GPR18_PVRIG_SGCB_XRN2	0.650467	4.28531e-12	1.3869	0.741025	0.0743128
CSF1_FAM163A_LRP10_MAFG_PVRIG_S100A9_SGCB	0.650467	2.34823e-10	1.26809	0.227684	0.294082
DCAF13_EID3_FAM163A_GPR18_LRP10_PVRIG_XRN2	0.650467	1.16212e-11	1.36572	0.0787715	0.42276
DCAF13_FAM163A_GPR18_LRP10_PVRIG_TNNI3K_XRN2	0.650467	1.01138e-10	1.29852	0.583153	0.127669
GPR18_LRP10_MAFG_S100A9_SGCB_TNNI3K_XRN2	0.650467	3.71213e-12	1.42063	0.194359	0.314295
CSF1_EID3_FAM163A_GPR18_PVRIG_S100A9_SGCB_XRN2	0.650467	5.64952e-10	1.24226	0.0997186	0.4053
CSF1_EID3_FAM163A_GPR18_PVRIG_SGCB_TNNI3K_XRN2	0.650467	2.64678e-10	1.26561	0.0117073	0.620127
DCAF13_GPR18_LRP10_MAFG_PVRIG_SGCB_TNNI3K_XRN2	0.650467	7.84302e-12	1.38089	0.120179	0.381108
CSF1_EID3_FAM163A_GPR18_LRP10_MAFG_PVRIG_S100A9_SGCB	0.650467	1.02194e-09	1.22511	0.384884	0.212617
CSF1_DCAF13_EID3_FAM163A_GPR18_LRP10_MAFG_PVRIG_S100A9_SGCB_XRN2	0.650239	2.19481e-11	1.34938	0.275794	0.265399
CSF1_DCAF13_EID3_FAM163A_GPR18_LRP10_MAFG_PVRIG_SGCB_TNNI3K_XRN2	0.650239	6.04825e-11	1.29943	0.619692	0.115399
CSF1_LRP10_MAFG_PVRIG_TNNI3K	0.650239	3.20555e-07	1.02626	0.815614	0.0506946
DCAF13_EID3_FAM163A_PVRIG_SGCB	0.650239	4.40243e-09	1.17659	0.759428	0.0750299
EID3_FAM163A_PVRIG_S100A9_XRN2	0.650239	4.05098e-09	1.17289	0.445977	0.180801
EID3_GPR18_PVRIG_S100A9_TNNI3K	0.650239	8.4162e-10	1.21951	0.269262	0.266758
CSF1_DCAF13_FAM163A_PVRIG_S100A9_TNNI3K	0.650239	7.22938e-09	1.1533	0.510066	0.155571
CSF1_DCAF13_GPR18_PVRIG_S100A9_SGCB	0.650239	1.29117e-10	1.30647	0.108792	0.376751
CSF1_LRP10_MAFG_PVRIG_SGCB_TNNI3K	0.650239	6.13541e-08	1.08841	0.899466	-0.0445473
DCAF13_FAM163A_LRP10_PVRIG_SGCB_XRN2	0.650239	3.69601e-10	1.25817	0.614909	0.120324
CSF1_DCAF13_FAM163A_GPR18_MAFG_S100A9_SGCB	0.650239	4.92813e-11	1.33038	0.992395	-0.00896614
CSF1_DCAF13_GPR18_PVRIG_S100A9_SGCB_XRN2	0.650239	4.53687e-11	1.32582	0.281838	0.248191
CSF1_EID3_FAM163A_MAFG_PVRIG_SGCB_TNNI3K	0.650239	1.62096e-07	1.05845	0.608408	-0.13611
CSF1_FAM163A_GPR18_MAFG_PVRIG_SGCB_TNNI3K	0.650239	9.00977e-09	1.15725	0.363219	0.22153
CSF1_FAM163A_GPR18_MAFG_S100A9_SGCB_TNNI3K	0.650239	6.25981e-11	1.2912	0.36103	0.217064
CSF1_FAM163A_MAFG_PVRIG_S100A9_SGCB_TNNI3K	0.650239	2.69357e-09	1.19388	0.66552	0.102792
DCAF13_EID3_FAM163A_GPR18_LRP10_MAFG_SGCB	0.650239	9.83171e-11	1.31146	0.878322	0.0309715
DCAF13_EID3_GPR18_LRP10_MAFG_S100A9_SGCB	0.650239	6.83963e-09	1.15699	0.824495	-0.0611295
DCAF13_EID3_GPR18_LRP10_MAFG_SGCB_TNNI3K	0.650239	5.41236e-09	1.17002	0.785927	-0.0797364
DCAF13_FAM163A_GPR18_PVRIG_S100A9_TNNI3K_XRN2	0.650239	1.9374e-11	1.34288	0.213565	0.292136
DCAF13_FAM163A_GPR18_PVRIG_SGCB_TNNI3K_XRN2	0.650239	8.38021e-10	1.22407	0.17948	0.319324
CSF1_DCAF13_EID3_FAM163A_PVRIG_S100A9_SGCB_TNNI3K	0.650239	5.13583e-10	1.24207	0.615776	0.116791
CSF1_DCAF13_FAM163A_GPR18_LRP10_MAFG_S100A9_TNNI3K	0.650239	7.88629e-10	1.22394	0.0796936	0.416363
CSF1_DCAF13_GPR18_LRP10_MAFG_S100A9_SGCB_TNNI3K	0.650239	2.10181e-10	1.2622	0.436989	0.180496
CSF1_GPR18_LRP10_MAFG_PVRIG_SGCB_TNNI3K_XRN2	0.650239	4.71183e-10	1.24257	0.369762	0.21596
CSF1_GPR18_MAFG_PVRIG_S100A9_SGCB_TNNI3K_XRN2	0.650239	2.25806e-11	1.34273	0.263008	0.27154
DCAF13_EID3_GPR18_LRP10_MAFG_SGCB_TNNI3K_XRN2	0.650239	1.9563e-10	1.26832	0.17659	0.316759
CSF1_DCAF13_EID3_FAM163A_GPR18_MAFG_PVRIG_SGCB_TNNI3K	0.650239	1.47897e-10	1.26828	0.431531	0.190278
CSF1_DCAF13_EID3_FAM163A_LRP10_PVRIG_SGCB_TNNI3K_XRN2	0.650239	3.9217e-10	1.24498	0.162911	0.341793
CSF1_DCAF13_EID3_GPR18_LRP10_MAFG_PVRIG_S100A9_SGCB	0.650239	1.90503e-10	1.28833	0.186601	0.316505
CSF1_DCAF13_EID3_GPR18_MAFG_PVRIG_S100A9_SGCB_TNNI3K	0.650239	1.07658e-10	1.27975	0.226051	0.29329
DCAF13_EID3_GPR18_LRP10_MAFG_PVRIG_S100A9_TNNI3K_XRN2	0.650239	5.22417e-13	1.48863	0.346242	0.226589
EID3_FAM163A_GPR18_MAFG_PVRIG_S100A9_SGCB_TNNI3K_XRN2	0.650239	4.00022e-11	1.31563	0.220573	0.299525
CSF1_EID3_FAM163A_PVRIG_TNNI3K	0.65001	6.45169e-09	1.15045	0.509237	0.147634
EID3_FAM163A_GPR18_S100A9_TNNI3K	0.65001	4.18506e-10	1.23031	0.760174	0.0598777
DCAF13_EID3_FAM163A_GPR18_SGCB_TNNI3K	0.65001	3.40364e-11	1.30222	0.79501	0.0566659
DCAF13_EID3_GPR18_PVRIG_S100A9_TNNI3K	0.65001	1.26083e-10	1.28034	0.105446	0.382685
CSF1_PVRIG_SGCB	0.648474	1.13432e-06	1.00229	0.72678	0.0711508
FAM163A_GPR18_LRP10	0.648474	2.50074e-07	1.05375	0.661821	0.100423
EID3_LRP10_PVRIG_SGCB	0.648474	6.27094e-06	0.935299	0.364314	0.207512
GPR18_LRP10_PVRIG_S100A9	0.648474	1.69293e-09	1.2293	0.654247	0.0951291
GPR18_LRP10_MAFG_PVRIG_SGCB	0.648474	4.8241e-10	1.25604	0.268559	0.261706
GPR18_LRP10_PVRIG_TNNI3K_XRN2	0.648474	5.29264e-09	1.18687	0.589882	0.125888
DCAF13_GPR18_LRP10_PVRIG_TNNI3K_XRN2	0.648474	8.09377e-10	1.24701	0.378805	0.201761
GPR18_LRP10_MAFG_PVRIG_SGCB_TNNI3K	0.648474	7.83384e-09	1.17529	0.668807	0.0985449
GPR18_LRP10_PVRIG_SGCB_TNNI3K_XRN2	0.648474	3.52977e-08	1.12175	0.860827	0.0287687
DCAF13_LRP10_PVRIG	0.648245	3.47687e-08	1.12124	0.960589	-0.0020644
FAM163A_PVRIG_S100A9_XRN2	0.648245	6.34364e-08	1.09212	0.506838	0.151971
LRP10_MAFG_SGCB_TNNI3K	0.648245	3.68801e-08	1.11717	0.707924	0.0855372
CSF1_FAM163A_GPR18_PVRIG_S100A9	0.648245	4.61656e-10	1.26029	0.231724	0.279109
CSF1_GPR18_LRP10_S100A9_TNNI3K	0.648245	2.51408e-09	1.19633	0.467462	0.172316
FAM163A_LRP10_MAFG_S100A9_SGCB	0.648245	1.11547e-08	1.15462	0.167844	0.334862
CSF1_DCAF13_GPR18_LRP10_PVRIG_XRN2	0.648245	1.04928e-10	1.29865	0.990536	-0.0107434
CSF1_DCAF13_LRP10_S100A9_SGCB_TNNI3K	0.648245	1.74526e-08	1.14298	0.224177	0.297441
DCAF13_FAM163A_GPR18_S100A9_SGCB_XRN2	0.648245	2.10355e-10	1.29603	0.0812029	0.431484
EID3_GPR18_LRP10_PVRIG_TNNI3K_XRN2	0.648245	3.09863e-10	1.2744	0.0334107	0.543712
EID3_GPR18_PVRIG_S100A9_SGCB_XRN2	0.648245	2.43832e-10	1.29969	0.0352005	0.517348
FAM163A_GPR18_LRP10_MAFG_PVRIG_TNNI3K	0.648245	1.24158e-07	1.0801	0.0101527	0.639835
FAM163A_GPR18_LRP10_MAFG_S100A9_SGCB	0.648245	3.23894e-09	1.19866	0.137843	0.371832
CSF1_DCAF13_GPR18_LRP10_PVRIG_SGCB_XRN2	0.648245	1.94254e-10	1.29608	0.0201775	0.565559
CSF1_FAM163A_GPR18_LRP10_PVRIG_SGCB_XRN2	0.648245	4.45145e-08	1.10356	0.023038	0.56111
CSF1_LRP10_PVRIG_S100A9_SGCB_TNNI3K_XRN2	0.648245	6.97708e-09	1.1775	0.132985	0.37225
CSF1_DCAF13_EID3_FAM163A_LRP10_MAFG_PVRIG_S100A9_SGCB_TNNI3K	0.648017	2.03366e-08	1.12242	0.0309974	0.533637
CSF1_DCAF13_FAM163A_GPR18_LRP10_MAFG_PVRIG_SGCB_TNNI3K_XRN2	0.648017	1.18983e-11	1.35488	0.0436295	0.50107
CSF1_GPR18_S100A9_TNNI3K	0.648017	1.29879e-11	1.36097	0.0221778	0.580883
EID3_PVRIG_S100A9_SGCB	0.648017	5.51644e-07	1.00809	0.067938	0.441102
CSF1_DCAF13_FAM163A_PVRIG_TNNI3K	0.648017	1.07062e-07	1.06508	0.164845	0.339017
CSF1_DCAF13_GPR18_LRP10_PVRIG	0.648017	1.62168e-09	1.20314	0.00515378	0.729575
CSF1_FAM163A_LRP10_PVRIG_S100A9	0.648017	7.15794e-09	1.16586	0.0648329	0.450392
CSF1_MAFG_PVRIG_S100A9_SGCB	0.648017	1.08956e-07	1.06512	0.0156729	0.618961
DCAF13_GPR18_SGCB_TNNI3K_XRN2	0.648017	1.0122e-10	1.28471	0.0977865	0.402097
CSF1_EID3_FAM163A_PVRIG_SGCB_TNNI3K	0.648017	8.54616e-07	0.997796	0.0110938	0.626585
CSF1_EID3_GPR18_MAFG_SGCB_TNNI3K	0.648017	4.17488e-08	1.09906	0.0143877	0.601133
CSF1_FAM163A_GPR18_S100A9_SGCB_XRN2	0.648017	3.98332e-11	1.33868	0.120533	0.391508
CSF1_GPR18_MAFG_PVRIG_S100A9_SGCB	0.648017	1.03705e-11	1.37712	0.0167389	0.584721
CSF1_GPR18_MAFG_PVRIG_S100A9_TNNI3K	0.648017	9.52847e-10	1.21681	0.108892	0.394546
DCAF13_EID3_GPR18_LRP10_PVRIG_TNNI3K	0.648017	1.65519e-08	1.13846	0.0324844	0.544317
DCAF13_EID3_LRP10_PVRIG_S100A9_SGCB	0.648017	5.73406e-10	1.26211	0.0206414	0.562122
DCAF13_FAM163A_GPR18_PVRIG_SGCB_TNNI3K	0.648017	1.02725e-08	1.14408	0.0440686	0.493229
DCAF13_FAM163A_LRP10_SGCB_TNNI3K_XRN2	0.648017	6.99773e-12	1.40982	0.0221167	0.566648
EID3_FAM163A_GPR18_MAFG_S100A9_SGCB	0.648017	2.35485e-08	1.11698	0.034807	0.523724
EID3_GPR18_PVRIG_S100A9_TNNI3K_XRN2	0.648017	4.3447e-11	1.3086	0.0504113	0.477018
FAM163A_PVRIG_S100A9_SGCB_TNNI3K_XRN2	0.648017	1.10743e-08	1.14274	0.0200642	0.580187
GPR18_MAFG_S100A9_SGCB_TNNI3K_XRN2	0.648017	1.04694e-10	1.27726	0.0393742	0.526685
MAFG_PVRIG_S100A9_SGCB_TNNI3K_XRN2	0.648017	3.81841e-09	1.17386	0.00829236	0.662482
CSF1_DCAF13_FAM163A_GPR18_LRP10_TNNI3K_XRN2	0.648017	2.89942e-11	1.3382	0.140038	0.373208
CSF1_DCAF13_FAM163A_PVRIG_S100A9_SGCB_XRN2	0.648017	1.44285e-09	1.2261	0.0250312	0.551494
CSF1_DCAF13_GPR18_S100A9_SGCB_TNNI3K_XRN2	0.648017	3.43711e-11	1.33248	0.100747	0.413857
CSF1_FAM163A_GPR18_LRP10_S100A9_TNNI3K_XRN2	0.648017	1.19637e-09	1.24022	0.00996919	0.669262
CSF1_GPR18_LRP10_MAFG_S100A9_SGCB_TNNI3K	0.648017	1.10647e-10	1.28418	0.0111332	0.629816
CSF1_GPR18_MAFG_PVRIG_S100A9_SGCB_XRN2	0.648017	2.11013e-10	1.28166	0.124866	0.387128
DCAF13_EID3_GPR18_LRP10_PVRIG_TNNI3K_XRN2	0.648017	1.0262e-10	1.29496	0.0364773	0.509412
DCAF13_GPR18_MAFG_PVRIG_S100A9_SGCB_TNNI3K	0.648017	5.09658e-11	1.30266	0.0568328	0.471375
EID3_FAM163A_LRP10_MAFG_S100A9_SGCB_TNNI3K	0.648017	1.89997e-08	1.13053	0.00131589	0.794992
EID3_GPR18_LRP10_MAFG_SGCB_TNNI3K_XRN2	0.648017	4.99536e-10	1.24608	0.124256	0.387885
CSF1_DCAF13_FAM163A_GPR18_MAFG_PVRIG_S100A9_SGCB	0.648017	7.14067e-12	1.38072	0.00537228	0.682119
CSF1_DCAF13_GPR18_LRP10_MAFG_PVRIG_SGCB_XRN2	0.648017	4.94647e-12	1.39959	0.562194	0.142203
CSF1_EID3_GPR18_LRP10_MAFG_S100A9_SGCB_TNNI3K	0.648017	3.66474e-09	1.18217	0.232804	0.298535
CSF1_EID3_GPR18_LRP10_PVRIG_SGCB_TNNI3K_XRN2	0.648017	2.10312e-09	1.20073	0.00943797	0.635191
CSF1_FAM163A_LRP10_MAFG_S100A9_SGCB_TNNI3K_XRN2	0.648017	7.03102e-10	1.23463	0.00905003	0.645173
DCAF13_EID3_FAM163A_GPR18_LRP10_MAFG_S100A9_SGCB	0.648017	1.13529e-10	1.30793	0.0823798	0.426821
DCAF13_EID3_FAM163A_GPR18_MAFG_PVRIG_SGCB_TNNI3K	0.648017	1.95574e-10	1.26039	0.126006	0.383118
DCAF13_EID3_FAM163A_LRP10_PVRIG_SGCB_TNNI3K_XRN2	0.648017	2.02556e-09	1.20036	0.139082	0.35819
DCAF13_EID3_GPR18_LRP10_MAFG_PVRIG_S100A9_SGCB	0.648017	1.03125e-11	1.37649	0.0148279	0.604042
DCAF13_FAM163A_LRP10_MAFG_PVRIG_S100A9_SGCB_XRN2	0.648017	6.20118e-11	1.33304	0.00879344	0.647787
EID3_FAM163A_LRP10_MAFG_PVRIG_SGCB_TNNI3K_XRN2	0.648017	4.79981e-08	1.0938	0.0884924	0.43409
EID3_FAM163A_LRP10_MAFG_S100A9_SGCB_TNNI3K_XRN2	0.648017	9.33375e-09	1.14561	0.031456	0.527037
EID3_GPR18_LRP10_MAFG_S100A9_SGCB_TNNI3K_XRN2	0.648017	1.15987e-10	1.27827	0.0204333	0.575439
CSF1_DCAF13_EID3_FAM163A_GPR18_LRP10_MAFG_PVRIG_SGCB	0.648017	9.78265e-10	1.22235	0.00164223	0.78597
CSF1_DCAF13_GPR18_MAFG_PVRIG_S100A9_SGCB_TNNI3K_XRN2	0.648017	3.81767e-12	1.40241	0.0897185	0.42705
DCAF13_EID3_GPR18_MAFG_PVRIG_S100A9_SGCB_TNNI3K_XRN2	0.648017	1.48207e-12	1.4141	0.0268221	0.538924
CSF1_DCAF13_EID3_GPR18_LRP10_MAFG_PVRIG_S100A9_SGCB_XRN2	0.647788	7.15904e-11	1.307	0.214966	0.304028
DCAF13_EID3_FAM163A_GPR18_LRP10_MAFG_PVRIG_S100A9_TNNI3K_XRN2	0.647788	6.10788e-12	1.39407	0.0641645	0.456956
DCAF13_EID3_GPR18_SGCB_TNNI3K	0.647788	3.88015e-10	1.23847	0.0165443	0.584901
EID3_FAM163A_PVRIG_S100A9_TNNI3K	0.647788	1.34467e-07	1.05096	0.0473035	0.489398
FAM163A_GPR18_MAFG_S100A9_TNNI3K	0.647788	8.49773e-11	1.27499	0.0426459	0.499996
FAM163A_MAFG_PVRIG_S100A9_TNNI3K	0.647788	1.72993e-09	1.189	0.13057	0.371819
CSF1_FAM163A_LRP10_MAFG_PVRIG_TNNI3K	0.647788	8.24555e-08	1.06604	0.22678	0.290423
DCAF13_FAM163A_MAFG_PVRIG_SGCB_TNNI3K	0.647788	6.59806e-09	1.15233	0.0168198	0.582926
DCAF13_GPR18_LRP10_MAFG_PVRIG_TNNI3K	0.647788	1.0161e-09	1.21376	0.241996	0.293552
DCAF13_LRP10_MAFG_PVRIG_S100A9_SGCB	0.647788	6.28547e-10	1.24968	0.0818437	0.412404
DCAF13_MAFG_PVRIG_S100A9_SGCB_TNNI3K	0.647788	2.03431e-10	1.26158	0.178817	0.316906
CSF1_DCAF13_FAM163A_GPR18_LRP10_MAFG_TNNI3K	0.647788	1.16761e-09	1.20174	0.12528	0.383867
CSF1_EID3_FAM163A_GPR18_MAFG_S100A9_TNNI3K	0.647788	7.20534e-11	1.28204	0.00513951	0.683038
CSF1_DCAF13_FAM163A_GPR18_LRP10_MAFG_PVRIG_TNNI3K	0.647788	2.34116e-09	1.19043	0.0630791	0.451909
CSF1_DCAF13_LRP10_MAFG_PVRIG_S100A9_SGCB_TNNI3K	0.647788	2.39075e-08	1.10675	0.19619	0.316329
CSF1_DCAF13_FAM163A_LRP10_MAFG_PVRIG_SGCB_TNNI3K_XRN2	0.647788	1.14119e-09	1.20958	0.238265	0.295987
CSF1_EID3_FAM163A_GPR18_MAFG_S100A9_SGCB_TNNI3K_XRN2	0.647788	5.81386e-11	1.30681	0.0599158	0.44945
CSF1_EID3_FAM163A_LRP10_MAFG_PVRIG_SGCB_TNNI3K_XRN2	0.647788	1.94363e-08	1.1145	0.0699351	0.45238
CSF1_EID3_LRP10_MAFG_PVRIG_S100A9_SGCB_TNNI3K_XRN2	0.647788	1.23823e-08	1.12725	0.0608795	0.454132
FAM163A_LRP10_TNNI3K	0.646251	1.77919e-06	0.984345	0.159046	0.34135
CSF1_FAM163A_GPR18_LRP10_SGCB	0.646251	5.50093e-08	1.10779	0.0387673	0.509629
CSF1_GPR18_LRP10_SGCB_TNNI3K	0.646251	1.18894e-08	1.15833	0.190718	0.322455
EID3_FAM163A_GPR18_LRP10_SGCB	0.646251	4.86842e-07	1.03172	0.105831	0.393031
DCAF13_FAM163A_LRP10_PVRIG	0.646023	4.13845e-09	1.19076	0.0636077	0.457771
FAM163A_PVRIG_SGCB_TNNI3K	0.646023	2.65132e-06	0.972273	0.29665	0.255086
CSF1_GPR18_LRP10_PVRIG_S100A9	0.646023	4.38768e-09	1.20204	0.179043	0.32346
DCAF13_FAM163A_LRP10_S100A9_SGCB	0.646023	4.53556e-07	1.02736	0.0656402	0.451806
DCAF13_GPR18_LRP10_SGCB_XRN2	0.646023	9.25767e-11	1.34684	0.102445	0.401569
GPR18_LRP10_MAFG_PVRIG_S100A9	0.646023	1.13692e-09	1.22219	0.179987	0.33253
LRP10_MAFG_S100A9_SGCB_TNNI3K	0.646023	1.19297e-07	1.07016	0.628034	0.118107
CSF1_FAM163A_LRP10_PVRIG_SGCB_XRN2	0.646023	9.22933e-08	1.08029	0.444935	0.187073
FAM163A_GPR18_LRP10_MAFG_PVRIG_SGCB	0.646023	2.09251e-10	1.28123	0.684894	0.0993377
FAM163A_LRP10_S100A9_SGCB_TNNI3K_XRN2	0.646023	9.33232e-09	1.16925	0.423021	0.194776
GPR18_MAFG_PVRIG_S100A9_SGCB_XRN2	0.646023	1.57301e-09	1.234	0.947826	-0.026102
CSF1_DCAF13_FAM163A_LRP10_S100A9_SGCB_TNNI3K	0.646023	1.9834e-08	1.13311	0.779151	0.0654817
CSF1_EID3_GPR18_LRP10_PVRIG_SGCB_XRN2	0.646023	4.3042e-09	1.18838	0.468865	0.177688
CSF1_FAM163A_GPR18_LRP10_SGCB_TNNI3K_XRN2	0.646023	8.20998e-09	1.16076	0.133837	0.352857
EID3_GPR18_LRP10_MAFG_PVRIG_SGCB_TNNI3K_XRN2	0.646023	2.11667e-09	1.21067	0.939596	0.00870692
CSF1_EID3_FAM163A_GPR18_LRP10_MAFG_PVRIG_S100A9_SGCB_XRN2	0.645794	2.11052e-12	1.42494	0.495063	0.164999
DCAF13_FAM163A_GPR18_SGCB	0.645794	6.09181e-10	1.23904	0.526719	0.154308
DCAF13_GPR18_SGCB_XRN2	0.645794	4.34156e-12	1.39585	0.0329616	0.521907
EID3_GPR18_S100A9_XRN2	0.645794	2.90585e-09	1.20562	0.960852	-0.0148023
PVRIG_S100A9_TNNI3K_XRN2	0.645794	8.72724e-11	1.32139	0.77432	0.0741386
CSF1_FAM163A_GPR18_SGCB_TNNI3K	0.645794	4.56902e-08	1.10412	0.02872	0.532694
CSF1_FAM163A_PVRIG_S100A9_SGCB	0.645794	4.95099e-07	1.01188	0.921275	0.0214605
DCAF13_EID3_GPR18_PVRIG_SGCB	0.645794	4.77039e-09	1.1688	0.261346	0.273739
DCAF13_FAM163A_GPR18_LRP10_XRN2	0.645794	6.49418e-12	1.4021	0.737739	0.0820342
DCAF13_FAM163A_S100A9_SGCB_TNNI3K	0.645794	2.47148e-10	1.26229	0.481641	0.166763
DCAF13_LRP10_PVRIG_TNNI3K_XRN2	0.645794	1.79953e-11	1.36163	0.239389	0.280447
EID3_FAM163A_PVRIG_S100A9_SGCB	0.645794	6.64573e-06	0.916844	0.20403	0.309163
EID3_GPR18_LRP10_MAFG_SGCB	0.645794	6.88998e-08	1.08089	0.632345	0.111322
EID3_LRP10_MAFG_PVRIG_TNNI3K	0.645794	3.39294e-07	1.03723	0.0718206	0.430455
GPR18_MAFG_PVRIG_S100A9_SGCB	0.645794	8.32719e-08	1.07647	0.129905	0.365295
CSF1_EID3_FAM163A_LRP10_PVRIG_TNNI3K	0.645794	8.33e-08	1.08216	0.158467	0.345079
CSF1_EID3_FAM163A_PVRIG_S100A9_SGCB	0.645794	2.63963e-07	1.03504	0.146696	0.35806
CSF1_EID3_GPR18_PVRIG_S100A9_XRN2	0.645794	6.75041e-10	1.24811	0.0453636	0.481076
CSF1_FAM163A_LRP10_MAFG_SGCB_TNNI3K	0.645794	7.46922e-09	1.16003	0.465953	0.169554
DCAF13_EID3_FAM163A_GPR18_LRP10_XRN2	0.645794	2.08928e-10	1.29423	0.246034	0.284503
DCAF13_EID3_FAM163A_GPR18_S100A9_SGCB	0.645794	1.02799e-09	1.23668	0.157702	0.343638
DCAF13_EID3_GPR18_S100A9_SGCB_XRN2	0.645794	1.61458e-09	1.22283	0.192356	0.317201
DCAF13_FAM163A_GPR18_LRP10_S100A9_XRN2	0.645794	5.02643e-10	1.26648	0.322779	0.239141
DCAF13_FAM163A_LRP10_PVRIG_S100A9_XRN2	0.645794	4.5484e-10	1.27114	0.0776837	0.439066
EID3_FAM163A_LRP10_PVRIG_S100A9_TNNI3K	0.645794	1.38789e-08	1.13884	0.145442	0.355078
EID3_GPR18_LRP10_SGCB_TNNI3K_XRN2	0.645794	4.54554e-09	1.17159	0.313412	0.231845
FAM163A_MAFG_PVRIG_S100A9_SGCB_XRN2	0.645794	3.37739e-10	1.27081	0.198631	0.311293
LRP10_MAFG_PVRIG_SGCB_TNNI3K_XRN2	0.645794	3.46464e-08	1.10379	0.0858612	0.408884
CSF1_DCAF13_FAM163A_LRP10_MAFG_SGCB_TNNI3K	0.645794	4.12718e-09	1.1709	0.565126	0.126609
CSF1_DCAF13_FAM163A_LRP10_PVRIG_S100A9_TNNI3K	0.645794	3.35606e-10	1.2643	0.286321	0.257048
CSF1_EID3_GPR18_LRP10_PVRIG_TNNI3K_XRN2	0.645794	1.81219e-09	1.20147	0.0355346	0.501617
CSF1_FAM163A_GPR18_LRP10_MAFG_PVRIG_S100A9	0.645794	5.6785e-10	1.25648	0.443722	0.181174
CSF1_FAM163A_PVRIG_S100A9_SGCB_TNNI3K_XRN2	0.645794	1.04539e-08	1.14399	0.129106	0.372046
DCAF13_FAM163A_GPR18_MAFG_S100A9_SGCB_XRN2	0.645794	8.67901e-12	1.38803	0.678881	0.0951397
DCAF13_FAM163A_GPR18_S100A9_SGCB_TNNI3K_XRN2	0.645794	2.86046e-13	1.48061	0.0736102	0.429743
EID3_FAM163A_LRP10_MAFG_PVRIG_S100A9_SGCB	0.645794	3.34189e-08	1.10884	0.4157	0.198614
EID3_FAM163A_LRP10_PVRIG_S100A9_TNNI3K_XRN2	0.645794	8.58466e-09	1.15582	0.411436	0.194835
FAM163A_LRP10_MAFG_S100A9_SGCB_TNNI3K_XRN2	0.645794	8.11253e-10	1.23167	0.398339	0.20158
CSF1_DCAF13_EID3_FAM163A_GPR18_LRP10_TNNI3K_XRN2	0.645794	1.24819e-11	1.38151	0.0395757	0.51277
CSF1_DCAF13_EID3_GPR18_LRP10_PVRIG_SGCB_XRN2	0.645794	9.15631e-10	1.243	0.702941	0.087398
CSF1_DCAF13_EID3_GPR18_PVRIG_S100A9_SGCB_TNNI3K	0.645794	1.32126e-11	1.37252	0.292568	0.245609
CSF1_EID3_FAM163A_GPR18_LRP10_S100A9_TNNI3K_XRN2	0.645794	3.16713e-09	1.20737	0.0685595	0.446852
CSF1_EID3_GPR18_LRP10_MAFG_PVRIG_SGCB_XRN2	0.645794	8.15375e-10	1.24818	0.344497	0.231232
CSF1_EID3_LRP10_PVRIG_S100A9_SGCB_TNNI3K_XRN2	0.645794	1.36232e-08	1.14387	0.160843	0.338572
CSF1_FAM163A_GPR18_LRP10_S100A9_SGCB_TNNI3K_XRN2	0.645794	1.03763e-09	1.23677	0.108031	0.397707
DCAF13_EID3_FAM163A_GPR18_LRP10_PVRIG_S100A9_XRN2	0.645794	1.06556e-10	1.31633	0.174919	0.331949
DCAF13_EID3_GPR18_LRP10_MAFG_PVRIG_SGCB_XRN2	0.645794	2.37334e-12	1.42822	0.207212	0.309224
DCAF13_FAM163A_GPR18_MAFG_PVRIG_S100A9_SGCB_XRN2	0.645794	1.53189e-11	1.37824	0.0860872	0.423858
DCAF13_GPR18_LRP10_MAFG_PVRIG_S100A9_TNNI3K_XRN2	0.645794	1.00537e-12	1.45146	0.313862	0.237231
DCAF13_GPR18_LRP10_MAFG_S100A9_SGCB_TNNI3K_XRN2	0.645794	1.69735e-12	1.43735	0.33962	0.223881
CSF1_DCAF13_EID3_FAM163A_LRP10_MAFG_PVRIG_S100A9_SGCB	0.645794	1.02997e-07	1.07022	0.0853207	0.41817
CSF1_DCAF13_EID3_FAM163A_GPR18_LRP10_MAFG_SGCB_TNNI3K_XRN2	0.645566	4.92058e-11	1.32824	0.822743	0.0484426
CSF1_DCAF13_FAM163A_GPR18_MAFG_PVRIG_S100A9_SGCB_TNNI3K_XRN2	0.645566	8.11581e-12	1.3679	0.665847	0.100107
CSF1_DCAF13_GPR18_MAFG_SGCB_TNNI3K	0.645566	1.31162e-09	1.19581	0.571647	-0.145736
CSF1_DCAF13_GPR18_PVRIG_S100A9_TNNI3K	0.645566	8.75385e-12	1.37577	0.298251	0.254198
CSF1_EID3_FAM163A_GPR18_PVRIG_S100A9	0.645566	1.7035e-08	1.12052	0.462548	0.178683
CSF1_EID3_FAM163A_GPR18_PVRIG_TNNI3K	0.645566	2.6547e-08	1.11302	0.193577	0.316102
DCAF13_EID3_LRP10_MAFG_PVRIG_SGCB	0.645566	4.75151e-09	1.16588	0.848143	-0.0535588
DCAF13_FAM163A_GPR18_LRP10_MAFG_S100A9	0.645566	6.4741e-11	1.31339	0.850577	0.0398148
EID3_FAM163A_GPR18_MAFG_SGCB_TNNI3K	0.645566	5.74753e-10	1.23108	0.871485	0.029708
EID3_FAM163A_GPR18_SGCB_TNNI3K_XRN2	0.645566	2.8573e-08	1.10207	0.912076	0.0127558
EID3_FAM163A_PVRIG_S100A9_TNNI3K_XRN2	0.645566	6.40119e-08	1.07667	0.951	0.012484
CSF1_DCAF13_EID3_FAM163A_GPR18_PVRIG_TNNI3K	0.645566	3.83093e-10	1.23903	0.0842545	0.411484
CSF1_DCAF13_EID3_FAM163A_GPR18_SGCB_TNNI3K	0.645566	4.65339e-09	1.15899	0.853604	0.0312658
CSF1_DCAF13_EID3_PVRIG_S100A9_SGCB_TNNI3K	0.645566	1.58022e-08	1.1213	0.490542	0.169015
CSF1_DCAF13_GPR18_LRP10_MAFG_PVRIG_TNNI3K	0.645566	1.1239e-09	1.20254	0.465092	0.164394
CSF1_DCAF13_LRP10_MAFG_PVRIG_S100A9_SGCB	0.645566	8.75218e-09	1.14084	0.673097	0.0929736
CSF1_FAM163A_MAFG_PVRIG_S100A9_SGCB_XRN2	0.645566	3.29268e-10	1.26076	0.2944	0.252717
DCAF13_FAM163A_GPR18_LRP10_MAFG_PVRIG_TNNI3K	0.645566	4.9042e-08	1.08687	0.912335	0.0203306
EID3_GPR18_MAFG_S100A9_SGCB_TNNI3K_XRN2	0.645566	4.27413e-10	1.22877	0.731681	0.0699929
CSF1_DCAF13_FAM163A_GPR18_LRP10_MAFG_S100A9_SGCB	0.645566	1.33317e-09	1.22302	0.678213	0.105642
CSF1_DCAF13_FAM163A_LRP10_MAFG_PVRIG_S100A9_TNNI3K	0.645566	2.87442e-10	1.25469	0.439033	0.18306
CSF1_DCAF13_GPR18_LRP10_MAFG_SGCB_TNNI3K_XRN2	0.645566	1.39743e-11	1.35795	0.720669	0.0850471
DCAF13_EID3_GPR18_LRP10_MAFG_S100A9_SGCB_TNNI3K	0.645566	8.62735e-11	1.28843	0.539791	0.144768
CSF1_DCAF13_EID3_FAM163A_GPR18_MAFG_S100A9_SGCB_TNNI3K	0.645566	1.14046e-10	1.27108	0.501013	-0.171773
CSF1_DCAF13_EID3_FAM163A_GPR18_S100A9_SGCB_TNNI3K_XRN2	0.645566	1.64311e-10	1.27938	0.989978	-0.0168813
CSF1_DCAF13_FAM163A_LRP10_MAFG_PVRIG_S100A9_SGCB_XRN2	0.645566	5.56786e-11	1.32449	0.44859	0.184449
CSF1_FAM163A_GPR18_LRP10_MAFG_S100A9_SGCB_TNNI3K_XRN2	0.645566	4.45577e-11	1.3229	0.664454	0.105783
DCAF13_EID3_GPR18_LRP10_MAFG_S100A9_SGCB_TNNI3K_XRN2	0.645566	2.67026e-10	1.25477	0.662092	0.100604
DCAF13_EID3_FAM163A_GPR18_MAFG_SGCB_TNNI3K	0.645337	5.81344e-10	1.21562	0.673086	0.0975182
LRP10_PVRIG_SGCB_XRN2	0.643801	2.1769e-07	1.04961	0.412573	0.190896
CSF1_FAM163A_GPR18_LRP10_PVRIG	0.643801	8.30401e-08	1.09488	0.637755	0.109377
DCAF13_GPR18_LRP10_PVRIG_TNNI3K	0.643801	1.29162e-07	1.06794	0.0622651	0.447914
EID3_GPR18_LRP10_PVRIG_XRN2	0.643801	3.62577e-09	1.19042	0.541024	0.139982
CSF1_GPR18_LRP10_PVRIG_SGCB_XRN2	0.643801	9.34421e-08	1.07865	0.290752	0.254757
EID3_FAM163A_GPR18_LRP10_PVRIG_SGCB	0.643801	3.02395e-06	0.960761	0.231231	0.278244
EID3_GPR18_LRP10_S100A9_SGCB_XRN2	0.643801	1.02422e-09	1.25314	0.446126	0.176127
CSF1_DCAF13_FAM163A_GPR18_LRP10_S100A9_SGCB_XRN2	0.643801	3.49467e-09	1.21473	0.346923	0.226032
GPR18_SGCB_TNNI3K	0.643572	4.84633e-07	1.01813	0.359185	0.220208
CSF1_FAM163A_LRP10_PVRIG	0.643572	3.55232e-07	1.03169	0.140139	0.35042
CSF1_GPR18_SGCB_TNNI3K	0.643572	6.18031e-07	1.00966	0.454358	0.177952
CSF1_PVRIG_SGCB_TNNI3K	0.643572	1.20332e-07	1.07615	0.758296	0.0612754
FAM163A_LRP10_MAFG_PVRIG	0.643572	4.31507e-06	0.931711	0.368673	0.210192
CSF1_GPR18_PVRIG_SGCB_TNNI3K	0.643572	1.83963e-06	0.967754	0.331892	0.233931
DCAF13_EID3_LRP10_PVRIG_TNNI3K	0.643572	1.54453e-07	1.05693	0.449072	0.18179
DCAF13_LRP10_PVRIG_SGCB_XRN2	0.643572	7.87688e-11	1.34062	0.372695	0.204836
EID3_GPR18_PVRIG_S100A9_SGCB	0.643572	5.2736e-09	1.19525	0.343033	0.227448
CSF1_DCAF13_FAM163A_LRP10_SGCB_TNNI3K	0.643572	3.59254e-08	1.10133	0.612738	0.118191
CSF1_FAM163A_GPR18_PVRIG_S100A9_SGCB	0.643572	1.95972e-08	1.12494	0.921257	0.0103738
DCAF13_EID3_FAM163A_GPR18_LRP10_PVRIG	0.643572	3.69272e-09	1.18789	0.224256	0.297624
DCAF13_EID3_FAM163A_LRP10_PVRIG_TNNI3K	0.643572	7.84152e-08	1.08078	0.100525	0.406032
DCAF13_EID3_GPR18_LRP10_S100A9_TNNI3K	0.643572	7.91199e-11	1.31159	0.474632	0.160069
EID3_GPR18_LRP10_MAFG_PVRIG_SGCB	0.643572	4.16022e-08	1.09755	0.626644	0.104523
FAM163A_GPR18_LRP10_MAFG_S100A9_XRN2	0.643572	3.44494e-09	1.20454	0.289977	0.250476
FAM163A_GPR18_MAFG_PVRIG_S100A9_SGCB	0.643572	4.08347e-08	1.10938	0.75376	0.0709449
CSF1_DCAF13_EID3_FAM163A_GPR18_LRP10_PVRIG	0.643572	5.12458e-10	1.24846	0.318333	0.23092
CSF1_DCAF13_FAM163A_LRP10_MAFG_PVRIG_SGCB	0.643572	8.51213e-08	1.07395	0.393521	0.203687
CSF1_EID3_GPR18_LRP10_MAFG_PVRIG_SGCB	0.643572	1.65787e-07	1.05305	0.448428	0.180208
DCAF13_EID3_GPR18_PVRIG_SGCB_TNNI3K_XRN2	0.643572	5.96195e-09	1.16319	0.768337	-0.0855608
DCAF13_GPR18_LRP10_MAFG_SGCB_TNNI3K_XRN2	0.643572	9.23408e-11	1.29909	0.327178	0.230422
EID3_GPR18_MAFG_PVRIG_S100A9_SGCB_XRN2	0.643572	2.96305e-10	1.27661	0.706528	0.0858882
GPR18_MAFG_PVRIG_S100A9_SGCB_TNNI3K_XRN2	0.643572	4.91948e-10	1.23834	0.653201	0.103895
LRP10_MAFG_PVRIG_S100A9_SGCB_TNNI3K_XRN2	0.643572	9.04862e-09	1.15172	0.840556	-0.0627394
CSF1_DCAF13_EID3_FAM163A_GPR18_LRP10_SGCB_XRN2	0.643572	8.46481e-10	1.24891	0.443197	0.178774
CSF1_DCAF13_FAM163A_GPR18_LRP10_PVRIG_S100A9_XRN2	0.643572	4.22829e-11	1.3404	0.538321	0.145243
CSF1_DCAF13_FAM163A_LRP10_S100A9_SGCB_TNNI3K_XRN2	0.643572	1.55821e-10	1.3102	0.196719	0.325076
DCAF13_EID3_LRP10_MAFG_PVRIG_SGCB_TNNI3K_XRN2	0.643572	8.27902e-09	1.15848	0.0426182	0.510024
EID3_FAM163A_GPR18_LRP10_MAFG_PVRIG_S100A9_XRN2	0.643572	6.8986e-10	1.2566	0.0639441	0.465371
CSF1_DCAF13_EID3_FAM163A_GPR18_LRP10_S100A9_SGCB_XRN2	0.643572	1.87278e-09	1.22322	0.0137785	0.620763
CSF1_EID3_FAM163A_GPR18_LRP10_MAFG_PVRIG_S100A9_XRN2	0.643572	2.30203e-09	1.21588	0.0992713	0.41224
CSF1_DCAF13_EID3_FAM163A_LRP10_MAFG_PVRIG_SGCB_TNNI3K_XRN2	0.643344	1.31435e-08	1.13423	0.0539246	0.473856
DCAF13_EID3_FAM163A_LRP10_MAFG_PVRIG_S100A9_SGCB_TNNI3K_XRN2	0.643344	1.98911e-10	1.28744	0.248445	0.289378
CSF1_DCAF13_EID3_FAM163A_GPR18_LRP10_MAFG_PVRIG_S100A9_TNNI3K_XRN2	0.643344	5.05039e-11	1.32658	0.0189272	0.596809
CSF1_FAM163A_PVRIG_TNNI3K	0.643344	1.03395e-06	0.978159	0.0641882	0.469239
DCAF13_EID3_PVRIG_S100A9_SGCB	0.643344	3.69768e-08	1.09743	0.0195996	0.593765
DCAF13_EID3_PVRIG_SGCB_TNNI3K	0.643344	6.21837e-08	1.0796	0.0353878	0.536695
DCAF13_FAM163A_GPR18_S100A9_SGCB	0.643344	1.67397e-09	1.21376	0.0365131	0.524906
DCAF13_GPR18_PVRIG_S100A9_TNNI3K	0.643344	1.12998e-09	1.21566	0.0256136	0.568585
DCAF13_PVRIG_S100A9_SGCB_XRN2	0.643344	1.97467e-11	1.37115	0.0223401	0.575562
EID3_FAM163A_GPR18_PVRIG_TNNI3K	0.643344	1.9775e-06	0.958151	0.03402	0.530968
MAFG_PVRIG_S100A9_SGCB_XRN2	0.643344	1.62667e-08	1.12229	0.0692681	0.456208
CSF1_DCAF13_EID3_GPR18_SGCB_TNNI3K	0.643344	7.43262e-09	1.14879	0.0008095	0.836394
CSF1_DCAF13_GPR18_S100A9_SGCB_TNNI3K	0.643344	4.0876e-10	1.25151	0.0336515	0.526228
CSF1_GPR18_MAFG_S100A9_SGCB_TNNI3K	0.643344	1.11802e-09	1.20139	0.0328123	0.525468
CSF1_MAFG_PVRIG_S100A9_SGCB_TNNI3K	0.643344	1.78451e-08	1.12113	0.0373579	0.525261
DCAF13_EID3_FAM163A_PVRIG_S100A9_SGCB	0.643344	3.34383e-09	1.19994	0.0287114	0.542713
DCAF13_EID3_GPR18_PVRIG_S100A9_SGCB	0.643344	6.79504e-10	1.24136	0.0856702	0.427985
DCAF13_EID3_GPR18_PVRIG_SGCB_TNNI3K	0.643344	6.83845e-08	1.08191	0.0505649	0.490263
EID3_FAM163A_MAFG_PVRIG_S100A9_TNNI3K	0.643344	2.92171e-08	1.10335	0.0263671	0.539435
EID3_FAM163A_PVRIG_S100A9_SGCB_XRN2	0.643344	1.0521e-08	1.15608	0.110285	0.392562
EID3_GPR18_LRP10_MAFG_S100A9_TNNI3K	0.643344	3.52887e-09	1.16764	0.021062	0.575555
FAM163A_GPR18_MAFG_PVRIG_S100A9_TNNI3K	0.643344	2.57348e-09	1.17724	0.138213	0.367259
CSF1_EID3_FAM163A_LRP10_PVRIG_S100A9_TNNI3K	0.643344	2.5818e-07	1.03705	0.0848639	0.416753
CSF1_EID3_FAM163A_PVRIG_SGCB_TNNI3K_XRN2	0.643344	8.96881e-08	1.06352	0.0208133	0.587942
CSF1_FAM163A_GPR18_MAFG_PVRIG_S100A9_TNNI3K	0.643344	2.84094e-09	1.18209	0.0504441	0.496203
CSF1_FAM163A_LRP10_MAFG_PVRIG_S100A9_TNNI3K	0.643344	3.72827e-09	1.17549	0.0365017	0.528842
DCAF13_EID3_FAM163A_LRP10_MAFG_SGCB_TNNI3K	0.643344	5.34459e-08	1.08094	0.0369057	0.532741
DCAF13_FAM163A_LRP10_MAFG_S100A9_SGCB_TNNI3K	0.643344	1.46805e-08	1.12606	0.116125	0.394298
DCAF13_FAM163A_MAFG_PVRIG_S100A9_SGCB_XRN2	0.643344	3.43682e-12	1.4368	0.105912	0.408678
EID3_GPR18_LRP10_MAFG_PVRIG_S100A9_TNNI3K	0.643344	2.97146e-10	1.24785	0.00339185	0.755965
CSF1_DCAF13_EID3_FAM163A_LRP10_MAFG_PVRIG_TNNI3K	0.643344	1.00386e-08	1.13888	0.00762926	0.669566
CSF1_DCAF13_EID3_GPR18_LRP10_MAFG_PVRIG_SGCB	0.643344	5.93552e-12	1.39196	0.0068851	0.689544
CSF1_DCAF13_FAM163A_GPR18_MAFG_S100A9_SGCB_XRN2	0.643344	5.75656e-11	1.3163	0.00111797	0.819113
CSF1_EID3_FAM163A_PVRIG_S100A9_SGCB_TNNI3K_XRN2	0.643344	8.74406e-09	1.14727	0.00355089	0.747337
CSF1_EID3_GPR18_LRP10_MAFG_SGCB_TNNI3K_XRN2	0.643344	2.02171e-09	1.18718	0.00782989	0.668249
CSF1_EID3_GPR18_PVRIG_S100A9_SGCB_TNNI3K_XRN2	0.643344	5.93157e-09	1.15293	0.0101622	0.67328
CSF1_EID3_LRP10_MAFG_PVRIG_SGCB_TNNI3K_XRN2	0.643344	9.97823e-08	1.05906	0.0043883	0.70977
CSF1_GPR18_LRP10_MAFG_PVRIG_S100A9_TNNI3K_XRN2	0.643344	4.28474e-10	1.25621	0.0800595	0.432605
DCAF13_EID3_FAM163A_GPR18_LRP10_MAFG_PVRIG_S100A9	0.643344	2.52049e-10	1.25696	0.0221688	0.571715
DCAF13_EID3_FAM163A_GPR18_PVRIG_S100A9_SGCB_XRN2	0.643344	1.46982e-10	1.28699	0.0345238	0.519542
DCAF13_FAM163A_GPR18_LRP10_MAFG_PVRIG_TNNI3K_XRN2	0.643344	6.851e-10	1.22636	0.137975	0.372257
DCAF13_FAM163A_LRP10_MAFG_S100A9_SGCB_TNNI3K_XRN2	0.643344	1.60997e-09	1.22076	0.0121022	0.624513
EID3_FAM163A_GPR18_LRP10_MAFG_S100A9_TNNI3K_XRN2	0.643344	1.53146e-10	1.29335	0.10865	0.405344
CSF1_DCAF13_EID3_FAM163A_GPR18_MAFG_PVRIG_S100A9_SGCB	0.643344	1.29064e-09	1.22003	0.229973	0.294254
CSF1_DCAF13_FAM163A_GPR18_LRP10_MAFG_PVRIG_TNNI3K_XRN2	0.643344	2.71893e-10	1.25459	0.024732	0.57181
CSF1_DCAF13_FAM163A_GPR18_MAFG_S100A9_SGCB_TNNI3K_XRN2	0.643344	7.69408e-13	1.43735	0.00686676	0.691376
CSF1_DCAF13_GPR18_LRP10_MAFG_PVRIG_S100A9_SGCB_XRN2	0.643344	3.6356e-11	1.33672	0.00358254	0.750999
CSF1_EID3_GPR18_LRP10_MAFG_PVRIG_SGCB_TNNI3K_XRN2	0.643344	1.24474e-09	1.20642	0.0112595	0.649705
CSF1_EID3_GPR18_MAFG_PVRIG_S100A9_SGCB_TNNI3K_XRN2	0.643344	1.05941e-09	1.20346	0.0374019	0.526303
DCAF13_EID3_FAM163A_GPR18_MAFG_PVRIG_S100A9_SGCB_TNNI3K	0.643344	8.2691e-13	1.45958	0.00694545	0.677098
CSF1_DCAF13_EID3_FAM163A_GPR18_MAFG_S100A9_SGCB_TNNI3K_XRN2	0.643115	2.1078e-10	1.26805	0.00898656	0.668653
CSF1_DCAF13_SGCB_TNNI3K	0.643115	4.97045e-09	1.1497	0.0341107	0.526228
CSF1_FAM163A_MAFG_PVRIG_S100A9_TNNI3K	0.643115	1.47343e-10	1.25726	0.0258977	0.562883
EID3_FAM163A_GPR18_S100A9_TNNI3K_XRN2	0.643115	2.37878e-11	1.33602	0.0114522	0.63691
EID3_FAM163A_GPR18_LRP10_MAFG_TNNI3K_XRN2	0.643115	8.70984e-09	1.13654	0.0152391	0.61841
CSF1_LRP10_MAFG_PVRIG_S100A9_SGCB_TNNI3K_XRN2	0.643115	9.83177e-11	1.30057	0.0471902	0.493133
LRP10_TNNI3K	0.641807	1.63207e-05	0.890568	0.00791676	0.679578
EID3_LRP10_SGCB_TNNI3K	0.641807	1.10811e-05	0.906878	0.0295024	0.555759
PVRIG_S100A9	0.641578	1.05375e-07	1.0807	0.201391	0.319579
CSF1_FAM163A_GPR18_LRP10	0.641578	5.92772e-07	1.01443	0.012396	0.625969
GPR18_LRP10_SGCB_XRN2	0.641578	3.12938e-08	1.13955	0.0305579	0.563604
CSF1_FAM163A_LRP10_PVRIG_SGCB	0.641578	4.8641e-07	1.03025	0.0225725	0.56489
CSF1_GPR18_LRP10_S100A9_SGCB	0.641578	7.01843e-07	1.00898	0.00367117	0.732897
CSF1_EID3_GPR18_LRP10_PVRIG_SGCB	0.641578	1.17256e-07	1.08153	0.0356225	0.521159
EID3_FAM163A_LRP10_PVRIG_SGCB_XRN2	0.641578	5.60877e-09	1.17545	0.0420234	0.499489
DCAF13_PVRIG_SGCB	0.64135	6.42748e-07	1.00311	0.0186091	0.578877
CSF1_GPR18_LRP10_S100A9	0.64135	3.92857e-08	1.12602	0.0256317	0.552743
DCAF13_FAM163A_LRP10_TNNI3K	0.64135	1.72827e-07	1.05278	0.159292	0.353491
DCAF13_LRP10_PVRIG_TNNI3K	0.64135	1.6909e-07	1.05135	0.0405698	0.498449
DCAF13_PVRIG_S100A9_SGCB	0.64135	1.15133e-08	1.17057	0.0110874	0.628066
CSF1_DCAF13_LRP10_PVRIG_SGCB	0.64135	8.68953e-07	0.991939	0.00270169	0.735492
CSF1_FAM163A_PVRIG_S100A9_XRN2	0.64135	2.67472e-07	1.03643	0.0355304	0.517913
CSF1_GPR18_LRP10_PVRIG_XRN2	0.64135	2.15005e-08	1.12325	0.0294848	0.554751
CSF1_GPR18_PVRIG_S100A9_XRN2	0.64135	3.51125e-09	1.20183	0.0399934	0.524042
DCAF13_LRP10_PVRIG_S100A9_TNNI3K	0.64135	1.71622e-10	1.29517	0.0521765	0.475578
EID3_LRP10_PVRIG_S100A9_SGCB	0.64135	4.07276e-07	1.02187	0.0320908	0.527719
EID3_LRP10_SGCB_TNNI3K_XRN2	0.64135	9.37895e-08	1.07808	0.124573	0.38507
CSF1_DCAF13_FAM163A_GPR18_LRP10_PVRIG	0.64135	4.34918e-10	1.25353	0.0231289	0.552915
CSF1_DCAF13_GPR18_LRP10_S100A9_SGCB	0.64135	3.0881e-09	1.20639	0.047079	0.50271
CSF1_FAM163A_GPR18_SGCB_TNNI3K_XRN2	0.64135	2.20837e-08	1.12053	0.40057	0.211046
CSF1_FAM163A_PVRIG_S100A9_SGCB_XRN2	0.64135	2.08691e-07	1.04526	0.446782	0.192199
FAM163A_GPR18_LRP10_MAFG_PVRIG_S100A9	0.64135	1.32738e-09	1.21989	0.704448	0.0963195
FAM163A_GPR18_LRP10_PVRIG_SGCB_XRN2	0.64135	7.26853e-08	1.08801	0.415106	0.199432
CSF1_EID3_FAM163A_LRP10_PVRIG_S100A9_SGCB	0.64135	1.72208e-08	1.13863	0.652038	0.113857
CSF1_GPR18_LRP10_MAFG_PVRIG_SGCB_XRN2	0.64135	3.24353e-09	1.20806	0.859049	0.0469008
DCAF13_FAM163A_LRP10_S100A9_SGCB_TNNI3K_XRN2	0.64135	3.91188e-09	1.20204	0.269147	0.279982
FAM163A_GPR18_LRP10_MAFG_S100A9_SGCB_XRN2	0.64135	2.62355e-10	1.28602	0.121898	0.376528
CSF1_DCAF13_EID3_FAM163A_GPR18_LRP10_S100A9_TNNI3K	0.64135	5.76294e-09	1.1643	0.0758179	0.438912
DCAF13_FAM163A_GPR18_LRP10_MAFG_PVRIG_SGCB_XRN2	0.64135	1.83649e-10	1.27241	0.0860701	0.415055
CSF1_DCAF13_EID3_FAM163A_LRP10_PVRIG_S100A9_SGCB_TNNI3K_XRN2	0.641121	2.06332e-09	1.21376	0.707106	0.0957499
EID3_PVRIG_S100A9	0.641121	1.32879e-08	1.13038	0.375909	0.216186
EID3_GPR18_S100A9_SGCB	0.641121	1.57103e-08	1.13121	0.391878	0.208821
EID3_PVRIG_SGCB_TNNI3K	0.641121	1.26912e-07	1.05662	0.296451	0.255083
GPR18_LRP10_MAFG_S100A9	0.641121	1.65685e-08	1.14369	0.956308	-0.0130154
CSF1_DCAF13_GPR18_PVRIG_SGCB	0.641121	1.36752e-09	1.19821	0.315467	0.244635
CSF1_EID3_GPR18_PVRIG_TNNI3K	0.641121	3.34349e-07	1.01894	0.661546	0.106611
CSF1_FAM163A_GPR18_PVRIG_TNNI3K	0.641121	5.87225e-08	1.08713	0.736086	0.0821669
CSF1_GPR18_S100A9_TNNI3K_XRN2	0.641121	2.42203e-10	1.27193	0.359432	0.22334
DCAF13_FAM163A_PVRIG_S100A9_XRN2	0.641121	1.01921e-11	1.41076	0.525631	0.155522
EID3_FAM163A_LRP10_MAFG_TNNI3K	0.641121	7.41627e-07	0.988926	0.851824	-0.0461378
EID3_GPR18_LRP10_TNNI3K_XRN2	0.641121	5.76188e-11	1.33124	0.288433	0.260652
EID3_GPR18_PVRIG_SGCB_TNNI3K	0.641121	1.5639e-06	0.966475	0.120834	0.381427
EID3_MAFG_PVRIG_S100A9_TNNI3K	0.641121	2.94498e-08	1.10411	0.213518	0.304024
CSF1_DCAF13_FAM163A_GPR18_PVRIG_S100A9	0.641121	1.04159e-09	1.20878	0.328644	0.243728
CSF1_DCAF13_FAM163A_PVRIG_SGCB_XRN2	0.641121	7.30762e-09	1.14782	0.49332	0.167319
CSF1_DCAF13_GPR18_LRP10_TNNI3K_XRN2	0.641121	1.50483e-11	1.39348	0.0640975	0.460643
CSF1_DCAF13_GPR18_PVRIG_SGCB_TNNI3K	0.641121	3.83635e-09	1.16758	0.503055	0.168659
CSF1_EID3_GPR18_PVRIG_S100A9_TNNI3K	0.641121	9.35895e-10	1.21992	0.44454	0.192258
CSF1_EID3_GPR18_SGCB_TNNI3K_XRN2	0.641121	1.21236e-08	1.12965	0.400184	0.206951
CSF1_LRP10_MAFG_PVRIG_S100A9_TNNI3K	0.641121	1.15553e-07	1.0571	0.27235	0.267425
DCAF13_EID3_GPR18_LRP10_PVRIG_S100A9	0.641121	1.36969e-08	1.13134	0.192719	0.317796
DCAF13_FAM163A_GPR18_PVRIG_S100A9_XRN2	0.641121	4.80524e-11	1.30779	0.226435	0.295351
DCAF13_LRP10_PVRIG_S100A9_TNNI3K_XRN2	0.641121	1.56452e-11	1.39407	0.370911	0.218064
EID3_FAM163A_GPR18_LRP10_MAFG_S100A9	0.641121	9.9664e-08	1.06018	0.392791	0.215166
CSF1_DCAF13_EID3_FAM163A_GPR18_LRP10_TNNI3K	0.641121	4.03161e-09	1.1674	0.749105	0.0783718
CSF1_DCAF13_EID3_GPR18_PVRIG_S100A9_SGCB	0.641121	1.54252e-08	1.1434	0.318278	0.240649
CSF1_DCAF13_GPR18_LRP10_PVRIG_S100A9_XRN2	0.641121	1.2298e-09	1.23537	0.523171	0.150792
CSF1_EID3_FAM163A_LRP10_MAFG_PVRIG_SGCB	0.641121	3.82719e-08	1.09463	0.246949	0.270419
CSF1_EID3_FAM163A_MAFG_PVRIG_S100A9_SGCB	0.641121	9.4315e-09	1.14076	0.452012	0.175679
CSF1_EID3_FAM163A_PVRIG_S100A9_SGCB_XRN2	0.641121	2.72206e-09	1.19879	0.0925104	0.411281
CSF1_EID3_GPR18_PVRIG_S100A9_SGCB_XRN2	0.641121	4.03964e-10	1.25598	0.110074	0.386191
CSF1_EID3_LRP10_MAFG_PVRIG_SGCB_TNNI3K	0.641121	9.3714e-07	0.984716	0.222993	0.295023
DCAF13_EID3_FAM163A_LRP10_PVRIG_SGCB_XRN2	0.641121	1.79776e-08	1.12379	0.161186	0.341137
DCAF13_FAM163A_LRP10_MAFG_SGCB_TNNI3K_XRN2	0.641121	2.72003e-10	1.28691	0.119528	0.381891
DCAF13_GPR18_MAFG_PVRIG_S100A9_SGCB_XRN2	0.641121	6.34333e-13	1.45784	0.309015	0.235677
EID3_FAM163A_LRP10_MAFG_PVRIG_S100A9_TNNI3K	0.641121	8.21172e-09	1.15288	0.139287	0.362234
CSF1_DCAF13_FAM163A_GPR18_LRP10_MAFG_SGCB_XRN2	0.641121	3.06752e-10	1.26817	0.0667273	0.444307
CSF1_DCAF13_FAM163A_LRP10_MAFG_S100A9_SGCB_TNNI3K	0.641121	2.53088e-08	1.10785	0.417948	0.198205
CSF1_DCAF13_GPR18_LRP10_MAFG_PVRIG_TNNI3K_XRN2	0.641121	2.32218e-11	1.33001	0.476087	0.16917
CSF1_FAM163A_GPR18_LRP10_MAFG_PVRIG_TNNI3K_XRN2	0.641121	1.55179e-10	1.27863	0.258888	0.276977
DCAF13_EID3_FAM163A_LRP10_MAFG_PVRIG_S100A9_TNNI3K	0.641121	4.17919e-09	1.17434	0.593587	0.126686
CSF1_DCAF13_EID3_FAM163A_GPR18_LRP10_MAFG_PVRIG_S100A9	0.641121	2.93105e-10	1.27373	0.114003	0.386531
CSF1_DCAF13_FAM163A_GPR18_MAFG_PVRIG_S100A9_SGCB_XRN2	0.641121	1.24889e-10	1.29638	0.181597	0.327289
CSF1_DCAF13_EID3_FAM163A_GPR18_LRP10_MAFG_PVRIG_TNNI3K_XRN2	0.640893	1.82465e-09	1.19034	0.453297	0.177276
CSF1_DCAF13_EID3_FAM163A_GPR18_MAFG_PVRIG_S100A9_SGCB_TNNI3K_XRN2	0.640893	5.45166e-11	1.3062	0.316627	0.246037
S100A9_TNNI3K_XRN2	0.640893	7.45676e-10	1.24774	0.950065	-0.0197164
FAM163A_S100A9_TNNI3K_XRN2	0.640893	1.06261e-09	1.23873	0.215943	0.309581
EID3_GPR18_MAFG_SGCB_TNNI3K	0.640893	5.80639e-10	1.2148	0.279832	0.273917
CSF1_DCAF13_MAFG_PVRIG_SGCB_TNNI3K	0.640893	1.39632e-08	1.1225	0.592266	0.13138
CSF1_FAM163A_MAFG_PVRIG_SGCB_TNNI3K	0.640893	4.78667e-07	1.00559	0.861248	0.0404183
DCAF13_FAM163A_MAFG_PVRIG_S100A9_SGCB	0.640893	1.93793e-11	1.37117	0.267683	0.278839
CSF1_DCAF13_GPR18_LRP10_MAFG_SGCB_TNNI3K	0.640893	2.35803e-09	1.18265	0.47582	0.178522
CSF1_DCAF13_LRP10_MAFG_PVRIG_SGCB_TNNI3K	0.640893	1.85176e-08	1.11667	0.565251	0.14497
CSF1_EID3_FAM163A_GPR18_S100A9_TNNI3K_XRN2	0.640893	1.05732e-08	1.14558	0.332839	0.23926
DCAF13_EID3_FAM163A_GPR18_S100A9_TNNI3K_XRN2	0.640893	6.18288e-13	1.46321	0.423212	0.201019
DCAF13_EID3_FAM163A_MAFG_PVRIG_S100A9_SGCB	0.640893	5.9312e-10	1.26035	0.659965	0.111446
DCAF13_EID3_GPR18_MAFG_PVRIG_SGCB_TNNI3K	0.640893	4.30585e-10	1.22557	0.609402	0.129713
DCAF13_EID3_GPR18_PVRIG_S100A9_TNNI3K_XRN2	0.640893	5.44198e-12	1.40863	0.92795	0.0189333
DCAF13_GPR18_LRP10_MAFG_PVRIG_S100A9_TNNI3K	0.640893	3.65753e-09	1.16317	0.551255	0.150367
EID3_FAM163A_GPR18_MAFG_PVRIG_S100A9_TNNI3K	0.640893	3.79268e-09	1.16864	0.740664	0.0848979
EID3_FAM163A_MAFG_PVRIG_S100A9_TNNI3K_XRN2	0.640893	1.525e-09	1.19806	0.0790954	0.427702
CSF1_DCAF13_EID3_FAM163A_MAFG_PVRIG_S100A9_TNNI3K	0.640893	2.33238e-10	1.25827	0.162874	0.341706
CSF1_DCAF13_FAM163A_GPR18_LRP10_MAFG_PVRIG_S100A9	0.640893	7.00092e-11	1.30545	0.385763	0.20977
CSF1_DCAF13_FAM163A_MAFG_PVRIG_S100A9_SGCB_TNNI3K	0.640893	1.23994e-10	1.2645	0.769661	0.0658199
CSF1_DCAF13_LRP10_MAFG_PVRIG_SGCB_TNNI3K_XRN2	0.640893	1.08395e-10	1.30822	0.089929	0.414554
DCAF13_EID3_FAM163A_GPR18_MAFG_S100A9_SGCB_XRN2	0.640893	2.76691e-10	1.26511	0.322015	0.237045
DCAF13_EID3_FAM163A_GPR18_S100A9_SGCB_TNNI3K_XRN2	0.640893	1.51375e-10	1.27562	0.237106	0.288087
DCAF13_EID3_GPR18_MAFG_PVRIG_S100A9_SGCB_TNNI3K	0.640893	3.74932e-11	1.30259	0.415863	0.194749
DCAF13_FAM163A_GPR18_MAFG_PVRIG_SGCB_TNNI3K_XRN2	0.640893	4.54475e-09	1.16	0.790408	0.0637662
DCAF13_FAM163A_MAFG_PVRIG_S100A9_SGCB_TNNI3K_XRN2	0.640893	4.03424e-12	1.43615	0.755144	0.0699508
EID3_FAM163A_MAFG_PVRIG_S100A9_SGCB_TNNI3K_XRN2	0.640893	2.80027e-10	1.24032	0.0494546	0.479584
CSF1_DCAF13_EID3_FAM163A_GPR18_MAFG_SGCB_TNNI3K_XRN2	0.640893	2.40757e-12	1.39961	0.278961	0.263691
DCAF13_EID3_FAM163A_GPR18_LRP10_MAFG_S100A9_SGCB_XRN2	0.640893	6.53481e-10	1.23958	0.831512	0.0521626
DCAF13_EID3_FAM163A_GPR18_MAFG_PVRIG_TNNI3K	0.640665	7.75876e-10	1.20203	0.734787	0.0765181
DCAF13_EID3_FAM163A_GPR18_MAFG_SGCB_TNNI3K_XRN2	0.640665	1.52976e-11	1.31566	0.575879	-0.144764
EID3_GPR18_LRP10_PVRIG	0.639356	7.77926e-07	1.00322	0.859906	-0.053954
CSF1_LRP10_PVRIG_SGCB_XRN2	0.639356	2.23373e-07	1.0492	0.276228	0.264895
EID3_FAM163A_LRP10_SGCB_TNNI3K	0.639356	2.56624e-05	0.867169	0.773313	0.0702847
PVRIG_S100A9_TNNI3K	0.639128	3.80188e-07	1.02229	0.959053	-0.0160555
CSF1_PVRIG_S100A9_SGCB	0.639128	2.1459e-07	1.04402	0.624567	-0.126688
DCAF13_FAM163A_LRP10_SGCB	0.639128	3.17545e-06	0.94335	0.149875	0.353602
EID3_GPR18_PVRIG_S100A9_XRN2	0.639128	1.74865e-09	1.22466	0.345711	0.236429
EID3_LRP10_PVRIG_S100A9_TNNI3K	0.639128	5.43896e-09	1.17175	0.256367	0.270728
DCAF13_LRP10_PVRIG_S100A9_SGCB_XRN2	0.639128	7.37591e-09	1.18188	0.598751	0.124622
EID3_FAM163A_LRP10_SGCB_TNNI3K_XRN2	0.639128	1.15207e-08	1.15245	0.261848	0.270252
DCAF13_EID3_GPR18_LRP10_PVRIG_S100A9_XRN2	0.639128	3.38065e-10	1.27975	0.435899	0.180596
DCAF13_FAM163A_LRP10_PVRIG_S100A9_SGCB_XRN2	0.639128	9.04636e-09	1.17481	0.187084	0.323363
EID3_FAM163A_LRP10_PVRIG_S100A9_SGCB_XRN2	0.639128	4.09163e-08	1.12247	0.455437	0.177426
EID3_GPR18_LRP10_MAFG_PVRIG_SGCB_XRN2	0.639128	1.05615e-10	1.3287	0.612834	0.125713
FAM163A_LRP10_MAFG_PVRIG_S100A9_SGCB_XRN2	0.639128	6.08843e-11	1.33591	0.412354	0.191828
CSF1_EID3_FAM163A_GPR18_LRP10_MAFG_PVRIG_SGCB_XRN2	0.639128	1.93613e-09	1.20588	0.0982392	0.414784
DCAF13_GPR18_LRP10_XRN2	0.638899	1.87431e-11	1.35674	0.165511	0.333481
DCAF13_GPR18_PVRIG_SGCB	0.638899	3.05181e-08	1.10269	0.488561	0.169954
DCAF13_LRP10_PVRIG_XRN2	0.638899	6.84613e-09	1.15959	0.665988	0.10563
FAM163A_GPR18_S100A9_XRN2	0.638899	7.27976e-09	1.17146	0.839485	0.0476688
FAM163A_LRP10_MAFG_TNNI3K	0.638899	3.74091e-07	1.01434	0.886635	0.0241453
FAM163A_MAFG_S100A9_SGCB	0.638899	1.05907e-07	1.06096	0.308972	0.24743
CSF1_DCAF13_LRP10_PVRIG_TNNI3K	0.638899	1.64341e-07	1.04546	0.657688	0.112238
CSF1_EID3_GPR18_SGCB_TNNI3K	0.638899	6.58186e-07	1.00132	0.932834	-0.0200302
CSF1_GPR18_PVRIG_S100A9_SGCB	0.638899	3.25062e-08	1.12057	0.691421	0.097261
CSF1_LRP10_MAFG_S100A9_TNNI3K	0.638899	1.35246e-07	1.05316	0.49626	0.160833
DCAF13_FAM163A_GPR18_PVRIG_SGCB	0.638899	4.27021e-08	1.09203	0.383586	0.198282
DCAF13_GPR18_PVRIG_SGCB_TNNI3K	0.638899	3.22051e-07	1.02186	0.25468	0.268911
EID3_PVRIG_S100A9_SGCB_XRN2	0.638899	9.93016e-08	1.06317	0.61933	0.115762
FAM163A_GPR18_PVRIG_S100A9_XRN2	0.638899	5.11913e-08	1.09399	0.502481	0.167049
FAM163A_PVRIG_S100A9_SGCB_XRN2	0.638899	1.18099e-07	1.0587	0.436567	0.181436
GPR18_LRP10_MAFG_S100A9_SGCB	0.638899	3.41524e-09	1.19463	0.5826	0.128512
GPR18_PVRIG_S100A9_TNNI3K_XRN2	0.638899	4.49849e-08	1.08979	0.519947	0.152025
CSF1_DCAF13_EID3_GPR18_LRP10_SGCB	0.638899	2.96341e-09	1.2009	0.779139	0.0574851
CSF1_DCAF13_FAM163A_GPR18_S100A9_SGCB	0.638899	7.78984e-09	1.16665	0.751623	-0.0842775
CSF1_DCAF13_GPR18_S100A9_SGCB_XRN2	0.638899	1.21562e-09	1.22353	0.465755	0.173291
DCAF13_EID3_GPR18_LRP10_SGCB_XRN2	0.638899	7.28691e-09	1.17751	0.438873	0.194503
FAM163A_GPR18_MAFG_PVRIG_SGCB_TNNI3K	0.638899	1.43515e-07	1.05558	0.435878	0.186194
LRP10_MAFG_PVRIG_S100A9_SGCB_XRN2	0.638899	8.25701e-11	1.30671	0.554477	-0.153102
CSF1_DCAF13_GPR18_PVRIG_SGCB_TNNI3K_XRN2	0.638899	3.29819e-09	1.17556	0.550922	0.145302
CSF1_EID3_GPR18_LRP10_SGCB_TNNI3K_XRN2	0.638899	2.09255e-08	1.12439	0.0466448	0.520563
CSF1_EID3_GPR18_PVRIG_S100A9_TNNI3K_XRN2	0.638899	1.49709e-09	1.20053	0.280086	0.27302
CSF1_EID3_LRP10_PVRIG_SGCB_TNNI3K_XRN2	0.638899	2.92759e-07	1.03206	0.0860672	0.442825
DCAF13_EID3_FAM163A_GPR18_LRP10_S100A9_TNNI3K	0.638899	3.16958e-10	1.25048	0.242793	0.294676
DCAF13_GPR18_LRP10_MAFG_S100A9_SGCB_XRN2	0.638899	5.31908e-11	1.31978	0.169909	0.34299
EID3_GPR18_LRP10_MAFG_S100A9_SGCB_XRN2	0.638899	1.23312e-10	1.30464	0.249936	0.29258
CSF1_DCAF13_EID3_FAM163A_GPR18_MAFG_PVRIG_SGCB	0.638899	2.41728e-10	1.25677	0.0604517	0.486367
CSF1_DCAF13_EID3_FAM163A_GPR18_PVRIG_SGCB_XRN2	0.638899	1.53074e-10	1.26638	0.103165	0.407654
CSF1_DCAF13_EID3_GPR18_LRP10_S100A9_SGCB_XRN2	0.638899	7.75173e-09	1.17063	0.0878342	0.433328
CSF1_DCAF13_FAM163A_PVRIG_S100A9_SGCB_TNNI3K_XRN2	0.638899	4.9782e-11	1.3269	0.0175217	0.587317
CSF1_EID3_FAM163A_LRP10_MAFG_PVRIG_S100A9_SGCB	0.638899	5.11679e-09	1.16916	0.300518	0.26133
CSF1_EID3_FAM163A_LRP10_PVRIG_S100A9_TNNI3K_XRN2	0.638899	2.20076e-07	1.03688	0.150151	0.367676
CSF1_FAM163A_LRP10_MAFG_PVRIG_S100A9_SGCB_XRN2	0.638899	1.07873e-09	1.23298	0.187927	0.331334
DCAF13_EID3_FAM163A_LRP10_PVRIG_S100A9_SGCB_XRN2	0.638899	1.15889e-08	1.16274	0.0969366	0.408348
CSF1_DCAF13_EID3_FAM163A_GPR18_LRP10_PVRIG_S100A9_XRN2	0.638899	6.05288e-10	1.25302	0.233946	0.294
CSF1_DCAF13_FAM163A_GPR18_LRP10_MAFG_S100A9_SGCB_XRN2	0.638899	3.55272e-10	1.2646	0.10131	0.409876
DCAF13_EID3_FAM163A_GPR18_LRP10_MAFG_PVRIG_SGCB_XRN2	0.638899	7.67549e-10	1.22785	0.0452154	0.490765
CSF1_DCAF13_EID3_FAM163A_GPR18_MAFG_PVRIG_SGCB_TNNI3K_XRN2	0.638671	2.5426e-10	1.24028	0.130796	0.379313
CSF1_EID3_FAM163A_GPR18_LRP10_MAFG_S100A9_SGCB_TNNI3K_XRN2	0.638671	1.26299e-09	1.20268	0.0442465	0.499605
CSF1_DCAF13_EID3_FAM163A_LRP10_MAFG_PVRIG_S100A9_SGCB_TNNI3K_XRN2	0.638671	6.71163e-09	1.16761	0.227708	0.304161
CSF1_DCAF13_GPR18_SGCB	0.638671	6.46834e-10	1.23526	0.226656	0.302666
CSF1_FAM163A_GPR18_TNNI3K	0.638671	2.79043e-07	1.01944	0.0854602	0.436934
DCAF13_FAM163A_LRP10_MAFG_PVRIG	0.638671	4.05304e-08	1.08799	0.00876284	0.669917
CSF1_DCAF13_FAM163A_S100A9_SGCB_TNNI3K	0.638671	1.32765e-07	1.04565	0.0810293	0.44262
CSF1_EID3_FAM163A_MAFG_PVRIG_S100A9	0.638671	3.71518e-09	1.1721	0.056685	0.479209
DCAF13_FAM163A_PVRIG_S100A9_TNNI3K_XRN2	0.638671	3.10867e-09	1.17742	0.0973169	0.421769
EID3_FAM163A_PVRIG_SGCB_TNNI3K_XRN2	0.638671	2.12894e-07	1.02698	0.036936	0.533902
CSF1_DCAF13_FAM163A_MAFG_PVRIG_S100A9_SGCB	0.638671	3.25204e-09	1.17322	0.0999998	0.428775
CSF1_DCAF13_FAM163A_MAFG_PVRIG_SGCB_TNNI3K	0.638671	9.16135e-08	1.06913	0.0438757	0.511344
CSF1_DCAF13_GPR18_MAFG_PVRIG_SGCB_TNNI3K	0.638671	1.32062e-08	1.12254	0.109163	0.400474
CSF1_DCAF13_GPR18_MAFG_S100A9_SGCB_TNNI3K	0.638671	2.501e-10	1.23803	0.0932359	0.42246
CSF1_EID3_FAM163A_GPR18_MAFG_PVRIG_TNNI3K	0.638671	4.4955e-09	1.15933	0.0741747	0.450738
CSF1_FAM163A_GPR18_LRP10_MAFG_S100A9_TNNI3K	0.638671	7.80307e-09	1.13727	0.083458	0.440991
CSF1_FAM163A_GPR18_MAFG_S100A9_SGCB_XRN2	0.638671	6.01269e-11	1.30643	0.0463232	0.495075
DCAF13_FAM163A_GPR18_LRP10_MAFG_S100A9_TNNI3K	0.638671	2.42193e-09	1.17715	0.144008	0.379513
CSF1_DCAF13_EID3_GPR18_LRP10_MAFG_PVRIG_TNNI3K	0.638671	3.64805e-09	1.16526	0.224096	0.306879
CSF1_DCAF13_FAM163A_GPR18_MAFG_PVRIG_SGCB_TNNI3K	0.638671	1.87895e-09	1.18094	0.0660218	0.456479
CSF1_EID3_FAM163A_MAFG_PVRIG_SGCB_TNNI3K_XRN2	0.638671	2.55284e-07	1.02607	0.0188667	0.602124
DCAF13_EID3_FAM163A_GPR18_MAFG_PVRIG_S100A9_SGCB	0.638671	8.13616e-11	1.3086	0.00923857	0.639336
DCAF13_EID3_FAM163A_GPR18_PVRIG_S100A9_TNNI3K_XRN2	0.638671	2.97847e-10	1.24919	0.0368285	0.522439
DCAF13_EID3_FAM163A_PVRIG_S100A9_SGCB_TNNI3K_XRN2	0.638671	1.97537e-10	1.27906	0.093388	0.422349
EID3_FAM163A_GPR18_MAFG_PVRIG_S100A9_TNNI3K_XRN2	0.638671	1.36154e-10	1.2754	0.0125531	0.608964
CSF1_DCAF13_EID3_GPR18_LRP10_MAFG_PVRIG_TNNI3K_XRN2	0.638671	1.19944e-09	1.20209	0.170415	0.333815
CSF1_EID3_FAM163A_GPR18_LRP10_MAFG_PVRIG_TNNI3K_XRN2	0.638671	5.16272e-09	1.15595	0.00881664	0.657339
DCAF13_EID3_FAM163A_GPR18_LRP10_MAFG_S100A9_TNNI3K_XRN2	0.638671	8.0117e-11	1.31545	0.0579145	0.484671
EID3_GPR18_S100A9_TNNI3K_XRN2	0.638442	6.72271e-13	1.44828	0.0133853	0.608434
EID3_FAM163A_GPR18_MAFG_S100A9_TNNI3K_XRN2	0.638442	1.79631e-12	1.42583	0.0586243	0.471709
CSF1_DCAF13_EID3_FAM163A_GPR18_MAFG_SGCB_TNNI3K	0.638442	5.12105e-09	1.14149	0.00267229	0.739356
DCAF13_EID3_FAM163A_GPR18_MAFG_PVRIG_S100A9_TNNI3K	0.638442	1.69374e-10	1.25775	0.206083	0.311925
PVRIG_SGCB_TNNI3K	0.636906	8.48148e-06	0.906467	0.0380524	0.514529
CSF1_EID3_GPR18_LRP10	0.636906	1.08227e-07	1.07011	0.0801663	0.443963
FAM163A_LRP10_S100A9_SGCB	0.636906	2.03843e-06	0.9647	0.0509578	0.477938
PVRIG_S100A9_SGCB_XRN2	0.636906	2.99887e-09	1.21818	0.0499075	0.483426
CSF1_EID3_LRP10_SGCB_TNNI3K	0.636906	6.06451e-06	0.916486	0.18199	0.335674
FAM163A_GPR18_LRP10_PVRIG_SGCB	0.636906	1.42654e-06	0.975081	0.0846194	0.420677
FAM163A_GPR18_LRP10_SGCB_XRN2	0.636906	2.21001e-08	1.12123	0.0974073	0.410003
GPR18_LRP10_PVRIG_SGCB_XRN2	0.636906	1.02404e-06	0.986202	0.0287389	0.578454
FAM163A_GPR18_LRP10_S100A9_SGCB_XRN2	0.636906	2.69264e-09	1.21671	0.038205	0.529184
DCAF13_GPR18_LRP10_MAFG_PVRIG_SGCB_XRN2	0.636906	1.31275e-12	1.45843	0.0573997	0.498747
CSF1_GPR18_S100A9	0.636677	5.74413e-08	1.10146	0.0285923	0.552894
FAM163A_GPR18_S100A9	0.636677	1.39879e-08	1.12786	0.194051	0.32958
GPR18_S100A9_XRN2	0.636677	1.19198e-09	1.22822	0.0172588	0.605705
PVRIG_S100A9_XRN2	0.636677	9.76811e-10	1.24436	0.235375	0.307331
GPR18_PVRIG_S100A9_TNNI3K	0.636677	7.23412e-07	0.99196	0.0776837	0.44509
GPR18_PVRIG_S100A9_XRN2	0.636677	1.46528e-08	1.15666	0.14736	0.371075
CSF1_FAM163A_GPR18_LRP10_S100A9	0.636677	5.39297e-08	1.09253	0.0828175	0.447102
CSF1_GPR18_SGCB_TNNI3K_XRN2	0.636677	1.43278e-07	1.05067	0.0251358	0.565496
DCAF13_EID3_FAM163A_LRP10_TNNI3K	0.636677	1.45739e-08	1.12954	0.139723	0.373698
DCAF13_EID3_GPR18_LRP10_S100A9	0.636677	1.25611e-07	1.05647	0.0835229	0.436387
EID3_LRP10_MAFG_PVRIG_SGCB	0.636677	1.80774e-06	0.957444	0.123469	0.399653
CSF1_EID3_FAM163A_GPR18_PVRIG_SGCB	0.636677	1.17481e-07	1.06558	0.0963702	0.419302
CSF1_EID3_PVRIG_S100A9_SGCB_TNNI3K	0.636677	1.7988e-07	1.04182	0.0188072	0.602709
CSF1_LRP10_MAFG_PVRIG_S100A9_SGCB	0.636677	1.15578e-07	1.05569	0.0284607	0.55725
DCAF13_EID3_LRP10_PVRIG_S100A9_TNNI3K	0.636677	1.2895e-10	1.29696	0.0234804	0.565231
EID3_GPR18_LRP10_MAFG_PVRIG_S100A9	0.636677	1.95223e-08	1.11805	0.0340963	0.530209
FAM163A_GPR18_MAFG_S100A9_SGCB_XRN2	0.636677	5.84337e-10	1.25146	0.069245	0.45671
FAM163A_LRP10_MAFG_PVRIG_SGCB_XRN2	0.636677	2.06442e-08	1.11857	0.0200498	0.575412
GPR18_MAFG_PVRIG_S100A9_TNNI3K_XRN2	0.636677	5.07018e-10	1.25839	0.162484	0.35953
CSF1_DCAF13_EID3_FAM163A_LRP10_PVRIG_SGCB	0.636677	6.85845e-07	0.994044	0.0367833	0.517927
CSF1_EID3_FAM163A_GPR18_LRP10_MAFG_PVRIG	0.636677	9.04201e-08	1.0644	0.022115	0.602457
CSF1_EID3_GPR18_LRP10_S100A9_TNNI3K_XRN2	0.636677	9.68968e-09	1.16361	0.123154	0.379221
CSF1_FAM163A_LRP10_MAFG_S100A9_TNNI3K_XRN2	0.636677	3.22517e-08	1.10203	0.0691372	0.453497
CSF1_FAM163A_LRP10_PVRIG_S100A9_TNNI3K_XRN2	0.636677	9.37209e-09	1.15054	0.0154171	0.600079
CSF1_GPR18_LRP10_MAFG_PVRIG_TNNI3K_XRN2	0.636677	1.84329e-09	1.19716	0.192607	0.321664
EID3_GPR18_LRP10_MAFG_PVRIG_S100A9_XRN2	0.636677	2.70511e-09	1.21568	0.083097	0.42557
CSF1_DCAF13_EID3_FAM163A_GPR18_LRP10_S100A9_SGCB	0.636677	2.77326e-08	1.1156	0.106333	0.421635
CSF1_DCAF13_EID3_LRP10_PVRIG_S100A9_SGCB_TNNI3K	0.636677	1.48263e-07	1.05472	0.220903	0.295608
CSF1_DCAF13_LRP10_PVRIG_S100A9_SGCB_TNNI3K_XRN2	0.636677	1.60988e-08	1.14356	0.0443015	0.492722
CSF1_DCAF13_EID3_FAM163A_LRP10_S100A9_SGCB_TNNI3K_XRN2	0.636677	3.37179e-08	1.10141	0.434461	0.203113
CSF1_EID3_GPR18_TNNI3K	0.636449	1.56134e-08	1.12455	0.286677	0.267612
DCAF13_EID3_PVRIG_SGCB	0.636449	1.014e-08	1.1288	0.195136	0.326415
EID3_FAM163A_PVRIG_TNNI3K	0.636449	8.59974e-06	0.891525	0.109194	0.404309
LRP10_MAFG_PVRIG_TNNI3K	0.636449	5.28903e-06	0.910509	0.0672005	0.475084
MAFG_S100A9_SGCB_TNNI3K	0.636449	8.05457e-10	1.21199	0.0517029	0.483719
CSF1_EID3_PVRIG_S100A9_TNNI3K	0.636449	4.43231e-08	1.08575	0.0736877	0.445388
CSF1_FAM163A_MAFG_PVRIG_S100A9	0.636449	2.69781e-08	1.09745	0.0913487	0.421854
EID3_PVRIG_S100A9_TNNI3K_XRN2	0.636449	2.87469e-09	1.20211	0.0169326	0.607339
CSF1_DCAF13_EID3_GPR18_PVRIG_SGCB	0.636449	4.17826e-09	1.15892	0.0371126	0.527248
CSF1_DCAF13_FAM163A_GPR18_PVRIG_TNNI3K	0.636449	4.16909e-08	1.08453	0.0235807	0.560486
CSF1_DCAF13_PVRIG_SGCB_TNNI3K_XRN2	0.636449	1.10904e-09	1.2037	0.0279473	0.581195
DCAF13_EID3_FAM163A_MAFG_PVRIG_SGCB	0.636449	3.42421e-09	1.17328	0.0844851	0.434862
DCAF13_GPR18_LRP10_MAFG_PVRIG_S100A9	0.636449	6.1693e-11	1.31599	0.0780621	0.450701
DCAF13_GPR18_PVRIG_S100A9_TNNI3K_XRN2	0.636449	1.36538e-10	1.31562	0.0364866	0.515461
EID3_FAM163A_GPR18_LRP10_MAFG_SGCB	0.636449	1.11737e-09	1.20352	0.126871	0.378875
EID3_FAM163A_GPR18_S100A9_SGCB_XRN2	0.636449	2.92394e-09	1.18898	0.062583	0.473869
EID3_GPR18_S100A9_SGCB_TNNI3K_XRN2	0.636449	6.44827e-09	1.14327	0.182194	0.339144
FAM163A_GPR18_LRP10_MAFG_TNNI3K_XRN2	0.636449	1.18168e-09	1.20912	0.227869	0.292426
GPR18_LRP10_MAFG_S100A9_TNNI3K_XRN2	0.636449	2.08231e-09	1.20981	0.0086571	0.647724
CSF1_DCAF13_EID3_FAM163A_PVRIG_S100A9_SGCB	0.636449	1.37553e-07	1.04673	0.188956	0.339875
CSF1_DCAF13_FAM163A_GPR18_LRP10_MAFG_S100A9	0.636449	4.09888e-09	1.1801	0.189467	0.330784
CSF1_DCAF13_FAM163A_GPR18_SGCB_TNNI3K_XRN2	0.636449	1.81986e-09	1.18476	0.110761	0.403075
CSF1_DCAF13_FAM163A_LRP10_PVRIG_TNNI3K_XRN2	0.636449	7.19872e-10	1.22982	0.0102884	0.64974
CSF1_DCAF13_GPR18_LRP10_MAFG_PVRIG_S100A9	0.636449	1.32266e-11	1.36401	0.0173165	0.580738
CSF1_FAM163A_LRP10_MAFG_SGCB_TNNI3K_XRN2	0.636449	1.17055e-08	1.12263	0.0777494	0.435898
CSF1_GPR18_MAFG_S100A9_SGCB_TNNI3K_XRN2	0.636449	6.96935e-09	1.14003	0.163175	0.34152
CSF1_LRP10_MAFG_S100A9_SGCB_TNNI3K_XRN2	0.636449	1.42748e-07	1.04006	0.330504	0.254503
DCAF13_EID3_FAM163A_GPR18_SGCB_TNNI3K_XRN2	0.636449	5.82467e-10	1.22215	0.0281663	0.540706
DCAF13_EID3_FAM163A_LRP10_MAFG_PVRIG_TNNI3K	0.636449	1.21644e-07	1.05163	0.0383921	0.510073
DCAF13_EID3_FAM163A_LRP10_PVRIG_TNNI3K_XRN2	0.636449	9.13681e-10	1.22208	0.0832832	0.43575
DCAF13_EID3_MAFG_PVRIG_S100A9_SGCB_TNNI3K	0.636449	1.80825e-09	1.18823	0.016986	0.583492
DCAF13_FAM163A_GPR18_LRP10_MAFG_PVRIG_S100A9	0.636449	1.97442e-09	1.18496	0.166757	0.33865
DCAF13_FAM163A_GPR18_LRP10_MAFG_S100A9_XRN2	0.636449	1.58675e-09	1.21588	0.123628	0.378768
EID3_FAM163A_GPR18_MAFG_PVRIG_SGCB_TNNI3K	0.636449	4.38941e-07	1.00752	0.181951	0.345298
EID3_FAM163A_GPR18_MAFG_S100A9_SGCB_XRN2	0.636449	6.98128e-10	1.23715	0.175268	0.326956
EID3_FAM163A_LRP10_MAFG_SGCB_TNNI3K_XRN2	0.636449	1.21811e-07	1.04672	0.0712351	0.463469
CSF1_DCAF13_EID3_FAM163A_GPR18_PVRIG_S100A9_TNNI3K	0.636449	3.52402e-10	1.24426	0.161907	0.342513
CSF1_DCAF13_EID3_FAM163A_GPR18_S100A9_SGCB_XRN2	0.636449	2.5603e-09	1.19952	0.370225	0.227262
CSF1_DCAF13_EID3_GPR18_PVRIG_S100A9_SGCB_XRN2	0.636449	9.85894e-10	1.22168	0.486829	0.170505
CSF1_DCAF13_EID3_GPR18_PVRIG_SGCB_TNNI3K_XRN2	0.636449	2.4955e-09	1.17541	0.167993	0.349172
CSF1_DCAF13_GPR18_MAFG_S100A9_SGCB_TNNI3K_XRN2	0.636449	1.20223e-09	1.19435	0.282807	0.262496
CSF1_EID3_FAM163A_GPR18_MAFG_PVRIG_S100A9_SGCB	0.636449	1.42975e-09	1.1966	0.902133	0.0337324
CSF1_EID3_FAM163A_GPR18_MAFG_PVRIG_S100A9_TNNI3K	0.636449	3.28091e-08	1.09115	0.780108	0.072317
CSF1_EID3_FAM163A_GPR18_MAFG_PVRIG_S100A9_XRN2	0.636449	1.40988e-08	1.12122	0.795746	0.0675311
CSF1_FAM163A_GPR18_LRP10_MAFG_SGCB_TNNI3K_XRN2	0.636449	6.48268e-09	1.16017	0.632852	0.121019
DCAF13_EID3_FAM163A_LRP10_PVRIG_S100A9_TNNI3K_XRN2	0.636449	5.83266e-11	1.34379	0.918269	0.0286422
DCAF13_EID3_GPR18_LRP10_MAFG_S100A9_SGCB_XRN2	0.636449	5.96316e-09	1.16941	0.86649	0.0454109
DCAF13_FAM163A_GPR18_MAFG_S100A9_SGCB_TNNI3K_XRN2	0.636449	3.72327e-11	1.33079	0.589063	0.131686
CSF1_EID3_FAM163A_GPR18_LRP10_MAFG_SGCB_TNNI3K_XRN2	0.636449	3.64165e-09	1.1694	0.756394	-0.0725629
CSF1_DCAF13_FAM163A_MAFG_PVRIG_SGCB	0.63622	5.82992e-08	1.06525	0.382766	0.212793
DCAF13_EID3_GPR18_S100A9_SGCB_TNNI3K	0.63622	9.96671e-11	1.25973	0.619375	0.126011
DCAF13_FAM163A_GPR18_LRP10_MAFG_TNNI3K	0.63622	5.79761e-10	1.23992	0.909612	0.0312623
FAM163A_MAFG_PVRIG_S100A9_TNNI3K_XRN2	0.63622	2.56298e-09	1.1765	0.502549	0.163663
CSF1_DCAF13_FAM163A_GPR18_MAFG_SGCB_TNNI3K	0.63622	3.45254e-11	1.29491	0.670231	0.103893
CSF1_DCAF13_FAM163A_MAFG_PVRIG_S100A9_TNNI3K	0.63622	2.11646e-09	1.18093	0.829391	0.0420299
CSF1_EID3_FAM163A_GPR18_SGCB_TNNI3K_XRN2	0.63622	3.53135e-09	1.15452	0.515246	0.160392
CSF1_FAM163A_MAFG_S100A9_SGCB_TNNI3K_XRN2	0.63622	3.97834e-09	1.15261	0.255233	0.284936
DCAF13_EID3_FAM163A_GPR18_LRP10_MAFG_PVRIG_TNNI3K	0.63622	6.31584e-08	1.06326	0.183808	0.324168
DCAF13_EID3_FAM163A_GPR18_MAFG_S100A9_SGCB_TNNI3K	0.63622	1.64712e-11	1.31245	0.314815	0.24379
DCAF13_GPR18_LRP10_PVRIG	0.634683	5.28219e-07	1.01103	0.31257	0.243184
GPR18_LRP10_PVRIG_TNNI3K	0.634683	4.34063e-07	1.01849	0.44435	0.193615
EID3_LRP10_S100A9_SGCB_TNNI3K	0.634683	5.87172e-05	0.821122	0.630033	0.107573
CSF1_EID3_FAM163A_LRP10_PVRIG_SGCB	0.634683	3.6309e-06	0.938385	0.587775	0.136624
GPR18_LRP10_MAFG_PVRIG_TNNI3K_XRN2	0.634683	7.25755e-09	1.15625	0.393563	0.203865
CSF1_GPR18_PVRIG_S100A9	0.634455	5.6079e-08	1.08388	0.965155	-0.0103166
CSF1_GPR18_S100A9_SGCB	0.634455	1.77408e-08	1.14076	0.288642	0.2593
DCAF13_EID3_LRP10_TNNI3K	0.634455	3.70765e-08	1.10258	0.362233	0.225322
DCAF13_GPR18_LRP10_S100A9	0.634455	3.31413e-08	1.1023	0.892705	0.0291537
DCAF13_PVRIG_SGCB_XRN2	0.634455	1.6354e-09	1.19514	0.515097	0.158517
CSF1_DCAF13_GPR18_LRP10_SGCB	0.634455	1.00233e-08	1.15035	0.975368	-0.00716687
CSF1_EID3_FAM163A_LRP10_TNNI3K	0.634455	3.33542e-06	0.93503	0.754831	-0.0754872
DCAF13_EID3_LRP10_SGCB_TNNI3K	0.634455	2.24737e-07	1.04034	0.659829	0.10765
DCAF13_FAM163A_GPR18_LRP10_PVRIG	0.634455	1.72444e-07	1.04489	0.0813125	0.428118
DCAF13_GPR18_PVRIG_SGCB_XRN2	0.634455	1.06265e-09	1.21963	0.402919	0.209159
FAM163A_GPR18_LRP10_MAFG_PVRIG	0.634455	2.84507e-07	1.02584	0.464973	0.176274
FAM163A_GPR18_MAFG_S100A9_SGCB	0.634455	1.57433e-09	1.21953	0.617149	0.11789
GPR18_LRP10_MAFG_SGCB_XRN2	0.634455	3.18681e-08	1.10157	0.0616796	0.473186
CSF1_DCAF13_LRP10_PVRIG_S100A9_TNNI3K	0.634455	3.17575e-10	1.26023	0.237868	0.289784
CSF1_FAM163A_GPR18_LRP10_MAFG_PVRIG	0.634455	1.51217e-07	1.04707	0.177944	0.331422
CSF1_FAM163A_GPR18_LRP10_TNNI3K_XRN2	0.634455	1.22309e-08	1.13922	0.189869	0.320703
CSF1_FAM163A_LRP10_S100A9_SGCB_TNNI3K	0.634455	3.76564e-07	1.01699	0.143301	0.364152
CSF1_FAM163A_LRP10_SGCB_TNNI3K_XRN2	0.634455	6.71751e-07	1.00198	0.172036	0.337658
CSF1_GPR18_PVRIG_SGCB_TNNI3K_XRN2	0.634455	3.39027e-07	1.01921	0.0409658	0.511625
EID3_FAM163A_GPR18_LRP10_PVRIG_XRN2	0.634455	1.1511e-07	1.06132	0.216064	0.299761
EID3_FAM163A_LRP10_PVRIG_S100A9_XRN2	0.634455	1.11907e-07	1.08665	0.582043	0.135163
EID3_FAM163A_LRP10_S100A9_TNNI3K_XRN2	0.634455	1.64591e-08	1.15887	0.504233	0.158808
CSF1_DCAF13_FAM163A_LRP10_PVRIG_SGCB_XRN2	0.634455	1.07062e-07	1.06771	0.152922	0.368265
CSF1_DCAF13_GPR18_LRP10_S100A9_SGCB_XRN2	0.634455	8.59226e-09	1.16823	0.423441	0.196924
CSF1_DCAF13_LRP10_PVRIG_S100A9_SGCB_XRN2	0.634455	5.8974e-08	1.09997	0.313097	0.245769
CSF1_EID3_FAM163A_GPR18_LRP10_S100A9_SGCB	0.634455	1.95342e-07	1.04327	0.358121	0.225882
DCAF13_EID3_FAM163A_GPR18_LRP10_S100A9_XRN2	0.634455	1.27521e-08	1.15842	0.688241	0.0982081
EID3_FAM163A_LRP10_S100A9_SGCB_TNNI3K_XRN2	0.634455	1.14478e-07	1.06731	0.197094	0.320316
CSF1_DCAF13_FAM163A_LRP10_PVRIG_S100A9_SGCB_XRN2	0.634455	2.7989e-08	1.1254	0.230219	0.298599
EID3_GPR18_S100A9	0.634226	1.02039e-07	1.06171	0.10491	0.392462
DCAF13_EID3_GPR18_LRP10	0.634226	6.78202e-09	1.18152	0.30318	0.250657
DCAF13_S100A9_SGCB_TNNI3K	0.634226	5.92617e-09	1.15286	0.292742	0.256201
CSF1_DCAF13_LRP10_PVRIG_S100A9	0.634226	1.52783e-08	1.14989	0.548611	0.142519
CSF1_DCAF13_PVRIG_S100A9_SGCB	0.634226	8.60989e-09	1.15728	0.285653	0.249369
CSF1_EID3_PVRIG_SGCB_TNNI3K	0.634226	2.05303e-06	0.95717	0.0463007	0.49116
CSF1_FAM163A_GPR18_PVRIG_SGCB	0.634226	3.07287e-07	1.02596	0.0793904	0.433395
CSF1_LRP10_MAFG_SGCB_TNNI3K	0.634226	1.431e-07	1.04806	0.0837943	0.421408
DCAF13_EID3_FAM163A_LRP10_PVRIG	0.634226	4.63212e-07	1.00346	0.160095	0.346369
DCAF13_FAM163A_GPR18_PVRIG_S100A9	0.634226	4.60364e-08	1.08424	0.218075	0.300847
DCAF13_FAM163A_GPR18_S100A9_TNNI3K	0.634226	1.88247e-09	1.19354	0.24792	0.283409
DCAF13_PVRIG_SGCB_TNNI3K_XRN2	0.634226	1.74824e-08	1.11252	0.227529	0.290011
EID3_GPR18_LRP10_MAFG_S100A9	0.634226	1.02675e-07	1.07523	0.723192	0.081084
FAM163A_MAFG_PVRIG_SGCB_TNNI3K	0.634226	1.3014e-06	0.967161	0.345143	0.230859
CSF1_DCAF13_LRP10_MAFG_PVRIG_SGCB	0.634226	1.8649e-07	1.03258	0.0780904	0.448129
CSF1_EID3_GPR18_S100A9_SGCB_XRN2	0.634226	2.34346e-09	1.19565	0.668278	0.111205
CSF1_EID3_LRP10_MAFG_PVRIG_TNNI3K	0.634226	6.1775e-07	0.995919	0.81705	0.0550272
CSF1_FAM163A_GPR18_LRP10_MAFG_SGCB	0.634226	2.89205e-08	1.10202	0.638726	0.116741
CSF1_FAM163A_LRP10_MAFG_S100A9_TNNI3K	0.634226	7.45424e-08	1.0661	0.153876	0.355481
CSF1_FAM163A_PVRIG_SGCB_TNNI3K_XRN2	0.634226	3.24858e-07	1.01538	0.734399	0.0864022
DCAF13_EID3_LRP10_MAFG_PVRIG_TNNI3K	0.634226	7.71174e-08	1.06635	0.248372	0.292284
DCAF13_GPR18_LRP10_MAFG_SGCB_XRN2	0.634226	5.88702e-11	1.31631	0.248694	0.280332
EID3_FAM163A_MAFG_S100A9_SGCB_TNNI3K	0.634226	4.54219e-07	1.00029	0.535234	0.154645
EID3_GPR18_LRP10_MAFG_SGCB_XRN2	0.634226	3.53236e-08	1.09059	0.90328	0.0267716
EID3_LRP10_MAFG_PVRIG_S100A9_SGCB	0.634226	2.96e-06	0.93194	0.372644	0.224158
EID3_MAFG_PVRIG_S100A9_TNNI3K_XRN2	0.634226	4.55546e-09	1.17384	0.974783	0.0111788
FAM163A_GPR18_MAFG_SGCB_TNNI3K_XRN2	0.634226	3.63057e-09	1.16463	0.550802	0.146524
FAM163A_LRP10_MAFG_S100A9_TNNI3K_XRN2	0.634226	3.81149e-09	1.18975	0.782436	0.0660135
CSF1_DCAF13_EID3_LRP10_MAFG_PVRIG_SGCB	0.634226	7.76701e-08	1.06254	0.645079	0.113388
CSF1_DCAF13_EID3_LRP10_PVRIG_S100A9_SGCB	0.634226	2.76665e-09	1.18242	0.441119	-0.197936
CSF1_DCAF13_FAM163A_GPR18_LRP10_PVRIG_XRN2	0.634226	1.95317e-10	1.26416	0.648	0.111234
CSF1_DCAF13_GPR18_LRP10_MAFG_S100A9_SGCB	0.634226	2.40974e-08	1.12479	0.460685	0.185611
CSF1_DCAF13_PVRIG_S100A9_SGCB_TNNI3K_XRN2	0.634226	3.32606e-10	1.26038	0.838047	-0.0466948
CSF1_EID3_FAM163A_GPR18_LRP10_MAFG_S100A9	0.634226	5.50304e-07	0.997395	0.868735	-0.045831
CSF1_EID3_GPR18_MAFG_PVRIG_SGCB_TNNI3K	0.634226	1.6054e-06	0.96164	0.236111	0.29362
CSF1_FAM163A_LRP10_MAFG_PVRIG_SGCB_XRN2	0.634226	1.15011e-08	1.12706	0.282393	0.248466
CSF1_FAM163A_LRP10_PVRIG_SGCB_TNNI3K_XRN2	0.634226	7.98636e-07	0.983028	0.164115	0.342871
DCAF13_EID3_FAM163A_GPR18_PVRIG_SGCB_XRN2	0.634226	2.36573e-09	1.18511	0.616089	0.117162
DCAF13_EID3_FAM163A_LRP10_MAFG_S100A9_SGCB	0.634226	1.64235e-07	1.04707	0.923313	0.0253662
DCAF13_EID3_FAM163A_LRP10_PVRIG_S100A9_XRN2	0.634226	1.00423e-08	1.17375	0.970656	-0.0198567
DCAF13_FAM163A_GPR18_MAFG_PVRIG_S100A9_SGCB	0.634226	7.38524e-11	1.31467	0.28018	0.259819
DCAF13_GPR18_LRP10_MAFG_PVRIG_TNNI3K_XRN2	0.634226	7.07031e-10	1.22033	0.236359	0.28765
EID3_FAM163A_GPR18_LRP10_MAFG_SGCB_XRN2	0.634226	3.59588e-10	1.26373	0.232839	0.278165
EID3_GPR18_MAFG_PVRIG_S100A9_SGCB_TNNI3K	0.634226	2.23817e-09	1.17544	0.875465	0.0317863
FAM163A_GPR18_MAFG_PVRIG_S100A9_TNNI3K_XRN2	0.634226	8.45226e-09	1.13874	0.301787	0.251635
CSF1_DCAF13_EID3_FAM163A_LRP10_MAFG_PVRIG_SGCB	0.634226	1.13895e-07	1.05009	0.885371	-0.0347461
CSF1_DCAF13_EID3_FAM163A_LRP10_PVRIG_S100A9_SGCB	0.634226	1.69478e-07	1.0409	0.92682	-0.025961
CSF1_DCAF13_EID3_FAM163A_LRP10_PVRIG_SGCB_XRN2	0.634226	5.97996e-08	1.07991	0.849527	0.0442667
CSF1_DCAF13_EID3_FAM163A_LRP10_SGCB_TNNI3K_XRN2	0.634226	9.27025e-08	1.0594	0.786836	0.0661591
CSF1_DCAF13_FAM163A_GPR18_LRP10_S100A9_TNNI3K_XRN2	0.634226	4.82043e-10	1.25203	0.37503	0.220069
CSF1_EID3_FAM163A_LRP10_MAFG_S100A9_SGCB_TNNI3K	0.634226	7.00949e-08	1.06871	0.547624	0.136905
CSF1_FAM163A_GPR18_MAFG_PVRIG_SGCB_TNNI3K_XRN2	0.634226	9.31674e-08	1.05717	0.246646	0.283517
DCAF13_EID3_FAM163A_GPR18_PVRIG_SGCB_TNNI3K_XRN2	0.634226	5.68666e-09	1.15345	0.651911	0.105052
DCAF13_EID3_FAM163A_LRP10_MAFG_S100A9_SGCB_TNNI3K	0.634226	1.46105e-07	1.0425	0.49445	0.173982
DCAF13_FAM163A_GPR18_LRP10_MAFG_SGCB_TNNI3K_XRN2	0.634226	5.34189e-11	1.32682	0.382861	0.205907
EID3_GPR18_MAFG_PVRIG_S100A9_SGCB_TNNI3K_XRN2	0.634226	5.88031e-10	1.22378	0.302892	0.247606
CSF1_DCAF13_EID3_GPR18_LRP10_MAFG_S100A9_SGCB_TNNI3K	0.634226	3.25161e-07	1.01341	0.162524	0.345278
CSF1_EID3_GPR18_LRP10_MAFG_PVRIG_S100A9_SGCB_XRN2	0.634226	1.84726e-10	1.28346	0.356095	0.217391
DCAF13_EID3_FAM163A_GPR18_MAFG_PVRIG_S100A9_SGCB_XRN2	0.634226	1.31941e-10	1.29761	0.222932	0.297981
CSF1_DCAF13_EID3_FAM163A_GPR18_LRP10_MAFG_S100A9_SGCB_TNNI3K_XRN2	0.633998	9.10047e-10	1.22974	0.368559	0.215713
CSF1_DCAF13_FAM163A_SGCB_TNNI3K	0.633998	1.83536e-07	1.02899	0.555656	0.149417
DCAF13_MAFG_S100A9_SGCB_TNNI3K	0.633998	5.00831e-09	1.14975	0.684245	0.099252
CSF1_EID3_FAM163A_GPR18_S100A9_XRN2	0.633998	1.27401e-07	1.05676	0.847267	0.0449102
DCAF13_FAM163A_GPR18_MAFG_SGCB_TNNI3K	0.633998	1.88945e-09	1.18361	0.592204	0.13058
CSF1_EID3_FAM163A_GPR18_MAFG_SGCB_TNNI3K	0.633998	1.54509e-07	1.04423	0.633331	0.110895
CSF1_EID3_FAM163A_MAFG_PVRIG_S100A9_TNNI3K	0.633998	1.43452e-08	1.11545	0.43977	0.184826
DCAF13_EID3_FAM163A_PVRIG_S100A9_SGCB_XRN2	0.633998	6.33125e-10	1.23849	0.404236	0.195339
DCAF13_EID3_GPR18_LRP10_MAFG_PVRIG_TNNI3K	0.633998	3.17558e-08	1.0928	0.634468	0.112582
DCAF13_FAM163A_GPR18_MAFG_PVRIG_S100A9_TNNI3K	0.633998	5.32941e-09	1.14617	0.994062	-0.00502268
EID3_FAM163A_GPR18_MAFG_SGCB_TNNI3K_XRN2	0.633998	1.14376e-09	1.19219	0.802744	-0.0680439
CSF1_DCAF13_EID3_FAM163A_GPR18_LRP10_MAFG_TNNI3K	0.633998	4.06863e-09	1.15581	0.101641	0.402454
CSF1_DCAF13_EID3_FAM163A_MAFG_PVRIG_SGCB_TNNI3K	0.633998	4.49511e-08	1.07597	0.0475026	0.495477
CSF1_DCAF13_EID3_LRP10_MAFG_PVRIG_SGCB_TNNI3K	0.633998	2.78935e-07	1.0128	0.0345942	0.539921
CSF1_DCAF13_FAM163A_MAFG_PVRIG_S100A9_SGCB_XRN2	0.633998	3.85954e-10	1.26175	0.063077	0.45566
CSF1_EID3_FAM163A_MAFG_PVRIG_S100A9_SGCB_TNNI3K	0.633998	7.2078e-08	1.07025	0.122264	0.38026
DCAF13_EID3_FAM163A_GPR18_LRP10_MAFG_TNNI3K_XRN2	0.633998	1.00067e-09	1.22188	0.0373055	0.504647
DCAF13_FAM163A_GPR18_LRP10_MAFG_S100A9_TNNI3K_XRN2	0.633998	4.47382e-11	1.31931	0.205969	0.307629
CSF1_DCAF13_EID3_FAM163A_GPR18_MAFG_PVRIG_S100A9_TNNI3K	0.633998	1.02213e-09	1.20431	0.0146229	0.600176
CSF1_DCAF13_FAM163A_GPR18_LRP10_MAFG_S100A9_TNNI3K_XRN2	0.633998	4.82717e-10	1.2472	0.0446038	0.493738
CSF1_DCAF13_FAM163A_MAFG_PVRIG_S100A9_SGCB_TNNI3K_XRN2	0.633998	7.14874e-10	1.23	0.0419698	0.498408
CSF1_DCAF13_LRP10_MAFG_PVRIG_S100A9_SGCB_TNNI3K_XRN2	0.633998	2.62506e-09	1.18815	0.0357357	0.521209
EID3_FAM163A_GPR18_MAFG_S100A9_TNNI3K	0.633769	4.08701e-10	1.21404	0.048034	0.479739
EID3_LRP10_PVRIG	0.632461	1.05672e-05	0.902916	0.352988	0.224877
FAM163A_GPR18_SGCB	0.632233	1.68793e-06	0.96268	0.0518654	0.500417
EID3_FAM163A_LRP10_TNNI3K	0.632233	2.32278e-06	0.960154	0.0977588	0.421597
LRP10_SGCB_TNNI3K_XRN2	0.632233	2.39262e-09	1.1945	0.279047	0.26404
DCAF13_FAM163A_LRP10_SGCB_XRN2	0.632233	4.96572e-08	1.11141	0.0133413	0.605112
EID3_GPR18_LRP10_S100A9_XRN2	0.632233	4.93432e-08	1.11962	0.0534456	0.468928
FAM163A_GPR18_SGCB_TNNI3K_XRN2	0.632233	7.83209e-08	1.07878	0.0146789	0.598673
CSF1_GPR18_PVRIG_S100A9_TNNI3K_XRN2	0.632233	1.38198e-08	1.12902	0.165947	0.341096
CSF1_LRP10_PVRIG_S100A9_TNNI3K_XRN2	0.632233	4.87121e-09	1.1865	0.0014755	0.775863
CSF1_LRP10_PVRIG_SGCB_TNNI3K_XRN2	0.632233	1.62484e-06	0.962773	0.0738682	0.433197
EID3_FAM163A_GPR18_LRP10_S100A9_XRN2	0.632233	1.63394e-07	1.06962	0.184368	0.325171
EID3_LRP10_S100A9_SGCB_TNNI3K_XRN2	0.632233	4.14313e-07	1.01508	0.0227014	0.553571
CSF1_DCAF13_EID3_FAM163A_LRP10_SGCB_TNNI3K	0.632233	5.07713e-07	1.00429	0.202782	0.308087
CSF1_FAM163A_GPR18_LRP10_S100A9_SGCB_XRN2	0.632233	3.11384e-08	1.12155	0.016252	0.594283
CSF1_FAM163A_LRP10_S100A9_SGCB_TNNI3K_XRN2	0.632233	5.33539e-08	1.08711	0.196127	0.31694
CSF1_DCAF13_EID3_FAM163A_GPR18_LRP10_MAFG_PVRIG_S100A9_XRN2	0.632004	1.38791e-09	1.22968	0.0543071	0.466765
CSF1_DCAF13_EID3_FAM163A_GPR18_LRP10_MAFG_PVRIG_SGCB_XRN2	0.632004	1.16079e-09	1.2074	0.11469	0.387729
CSF1_FAM163A_SGCB_TNNI3K	0.632004	1.33843e-06	0.967852	0.102057	0.412334
EID3_FAM163A_SGCB_TNNI3K	0.632004	2.38148e-06	0.954461	0.0575816	0.468439
CSF1_DCAF13_LRP10_SGCB_TNNI3K	0.632004	1.53537e-07	1.04136	0.0209315	0.571873
CSF1_EID3_GPR18_S100A9_SGCB	0.632004	2.42558e-07	1.02655	0.0472834	0.498264
CSF1_LRP10_MAFG_PVRIG_SGCB	0.632004	5.37131e-07	0.996002	0.289065	0.265931
DCAF13_EID3_FAM163A_GPR18_SGCB	0.632004	2.13066e-09	1.17905	0.0319572	0.548177
DCAF13_FAM163A_GPR18_MAFG_SGCB	0.632004	1.77846e-10	1.25504	0.00149262	0.815145
DCAF13_FAM163A_LRP10_TNNI3K_XRN2	0.632004	7.19591e-09	1.17991	0.0476169	0.48851
DCAF13_GPR18_S100A9_SGCB_XRN2	0.632004	3.53654e-09	1.18485	0.0371367	0.521654
GPR18_MAFG_SGCB_TNNI3K_XRN2	0.632004	4.3648e-08	1.08259	0.0210112	0.564263
LRP10_MAFG_PVRIG_S100A9_TNNI3K	0.632004	2.55534e-06	0.937004	0.0127896	0.607975
CSF1_DCAF13_EID3_GPR18_LRP10_PVRIG	0.632004	6.64096e-09	1.15621	0.0246267	0.561174
CSF1_EID3_FAM163A_GPR18_LRP10_S100A9	0.632004	6.65348e-07	0.991189	0.00484651	0.691798
CSF1_EID3_FAM163A_GPR18_S100A9_SGCB	0.632004	9.33202e-08	1.06741	0.16701	0.338637
CSF1_EID3_GPR18_PVRIG_SGCB_TNNI3K	0.632004	1.61072e-06	0.960867	0.0719701	0.44178
CSF1_FAM163A_LRP10_MAFG_PVRIG_SGCB	0.632004	2.16532e-07	1.03506	0.0280987	0.533705
CSF1_FAM163A_LRP10_PVRIG_TNNI3K_XRN2	0.632004	1.9006e-06	0.948802	0.176181	0.329484
CSF1_FAM163A_S100A9_SGCB_TNNI3K_XRN2	0.632004	1.49587e-07	1.04219	0.0157092	0.597512
CSF1_GPR18_MAFG_PVRIG_S100A9_XRN2	0.632004	6.4032e-10	1.23905	0.0805637	0.429326
CSF1_GPR18_MAFG_PVRIG_SGCB_TNNI3K	0.632004	3.6036e-07	1.0232	0.048024	0.482423
CSF1_LRP10_MAFG_S100A9_SGCB_TNNI3K	0.632004	2.87002e-06	0.932626	0.114244	0.388278
EID3_FAM163A_LRP10_MAFG_S100A9_SGCB	0.632004	3.13466e-07	1.01912	0.0104199	0.628651
EID3_GPR18_LRP10_MAFG_S100A9_SGCB	0.632004	5.90091e-08	1.07489	0.0152506	0.604582
EID3_MAFG_PVRIG_S100A9_SGCB_TNNI3K	0.632004	9.3433e-09	1.13794	0.00480581	0.692493
CSF1_DCAF13_EID3_FAM163A_LRP10_PVRIG_TNNI3K	0.632004	1.09139e-07	1.0531	0.0381994	0.510405
CSF1_DCAF13_EID3_GPR18_LRP10_PVRIG_XRN2	0.632004	6.58282e-09	1.15211	0.0240239	0.555352
CSF1_EID3_FAM163A_GPR18_LRP10_TNNI3K_XRN2	0.632004	1.88864e-08	1.11515	0.0443157	0.499226
CSF1_EID3_FAM163A_GPR18_MAFG_PVRIG_S100A9	0.632004	2.84339e-08	1.10021	0.0244847	0.55025
CSF1_EID3_FAM163A_LRP10_MAFG_SGCB_TNNI3K	0.632004	4.83254e-06	0.912141	0.122832	0.379356
CSF1_EID3_GPR18_LRP10_MAFG_PVRIG_S100A9	0.632004	8.75076e-09	1.15678	0.00907117	0.648854
CSF1_FAM163A_GPR18_LRP10_MAFG_S100A9_SGCB	0.632004	1.01548e-08	1.13364	0.0172477	0.581299
DCAF13_EID3_FAM163A_GPR18_LRP10_MAFG_S100A9	0.632004	1.21662e-08	1.15065	0.242956	0.286478
DCAF13_EID3_GPR18_LRP10_S100A9_TNNI3K_XRN2	0.632004	3.73435e-11	1.36606	0.0490459	0.48253
EID3_FAM163A_GPR18_MAFG_PVRIG_S100A9_SGCB	0.632004	1.89135e-09	1.21193	0.0397062	0.506861
EID3_GPR18_LRP10_MAFG_PVRIG_TNNI3K_XRN2	0.632004	5.56791e-09	1.15893	0.284253	0.257178
CSF1_DCAF13_FAM163A_LRP10_MAFG_SGCB_TNNI3K_XRN2	0.632004	4.84015e-08	1.08799	0.00275675	0.78759
DCAF13_EID3_FAM163A_GPR18_LRP10_S100A9_TNNI3K_XRN2	0.632004	2.72728e-11	1.35459	0.148142	0.353757
EID3_FAM163A_LRP10_MAFG_PVRIG_S100A9_SGCB_XRN2	0.632004	2.98254e-09	1.19461	0.0413626	0.49512
CSF1_DCAF13_EID3_FAM163A_GPR18_LRP10_MAFG_S100A9_SGCB	0.632004	2.0703e-07	1.03281	0.307198	0.23533
CSF1_DCAF13_EID3_GPR18_PVRIG_S100A9_SGCB_TNNI3K_XRN2	0.632004	2.81666e-09	1.19606	0.154183	0.348345
CSF1_DCAF13_EID3_FAM163A_GPR18_MAFG_PVRIG_S100A9_SGCB_XRN2	0.631776	3.66044e-10	1.25311	0.0153084	0.593304
CSF1_DCAF13_EID3_FAM163A_GPR18_PVRIG_S100A9_SGCB_TNNI3K_XRN2	0.631776	1.31035e-08	1.11716	0.0369411	0.50597
EID3_FAM163A_GPR18_TNNI3K	0.631776	1.67417e-06	0.951836	0.128476	0.372773
EID3_PVRIG_S100A9_TNNI3K	0.631776	5.41125e-07	0.991	0.428561	0.189263
GPR18_MAFG_S100A9_TNNI3K	0.631776	5.48621e-09	1.14164	0.0206693	0.562998
CSF1_EID3_FAM163A_PVRIG_S100A9	0.631776	1.16785e-06	0.960951	0.0473148	0.486912
CSF1_GPR18_MAFG_S100A9_TNNI3K	0.631776	5.99962e-09	1.13714	0.0209407	0.564823
DCAF13_GPR18_LRP10_MAFG_TNNI3K	0.631776	7.37335e-09	1.1511	0.0366765	0.507727
DCAF13_LRP10_MAFG_PVRIG_TNNI3K	0.631776	1.99352e-09	1.19396	0.0681603	0.447909
EID3_FAM163A_MAFG_PVRIG_S100A9	0.631776	2.20966e-07	1.02249	0.0963183	0.408762
EID3_GPR18_SGCB_TNNI3K_XRN2	0.631776	7.00756e-08	1.06063	0.0365793	0.509327
CSF1_DCAF13_EID3_GPR18_LRP10_TNNI3K	0.631776	1.34502e-08	1.11931	0.0562723	0.468212
CSF1_EID3_FAM163A_MAFG_SGCB_TNNI3K	0.631776	3.7675e-07	1.00725	0.274978	0.266682
CSF1_GPR18_MAFG_SGCB_TNNI3K_XRN2	0.631776	1.74508e-08	1.10475	0.210182	0.301119
DCAF13_FAM163A_GPR18_PVRIG_SGCB_XRN2	0.631776	3.45529e-09	1.16779	0.0999518	0.402361
DCAF13_FAM163A_LRP10_MAFG_PVRIG_S100A9	0.631776	1.01463e-08	1.13874	0.0719585	0.441752
DCAF13_FAM163A_MAFG_S100A9_SGCB_TNNI3K	0.631776	2.5194e-09	1.16681	0.338201	0.231229
EID3_FAM163A_GPR18_MAFG_PVRIG_TNNI3K	0.631776	1.63931e-07	1.03899	0.195939	0.316865
EID3_FAM163A_LRP10_MAFG_PVRIG_S100A9	0.631776	1.79414e-06	0.945853	0.349421	0.229019
EID3_PVRIG_S100A9_SGCB_TNNI3K_XRN2	0.631776	1.12628e-08	1.12213	0.914974	0.0262898
CSF1_DCAF13_MAFG_PVRIG_S100A9_SGCB_TNNI3K	0.631776	4.01176e-09	1.15193	0.541362	0.147362
CSF1_GPR18_LRP10_MAFG_S100A9_TNNI3K_XRN2	0.631776	3.24276e-08	1.10791	0.721889	0.0726988
DCAF13_EID3_FAM163A_MAFG_PVRIG_S100A9_TNNI3K	0.631776	2.69022e-07	1.01592	0.174589	0.327694
DCAF13_EID3_GPR18_LRP10_MAFG_PVRIG_S100A9	0.631776	3.70673e-09	1.15766	0.42654	0.189476
DCAF13_EID3_PVRIG_S100A9_SGCB_TNNI3K_XRN2	0.631776	1.18444e-08	1.12329	0.420037	0.182469
DCAF13_FAM163A_GPR18_MAFG_PVRIG_SGCB_TNNI3K	0.631776	6.32995e-08	1.06672	0.453391	0.181199
DCAF13_FAM163A_LRP10_MAFG_PVRIG_S100A9_TNNI3K	0.631776	6.91801e-08	1.06327	0.399081	0.2025
EID3_GPR18_MAFG_PVRIG_S100A9_TNNI3K_XRN2	0.631776	5.6444e-11	1.32777	0.486443	0.170063
CSF1_DCAF13_EID3_MAFG_PVRIG_S100A9_SGCB_TNNI3K	0.631776	3.90068e-09	1.15803	0.0841633	0.418396
CSF1_EID3_GPR18_MAFG_S100A9_SGCB_TNNI3K_XRN2	0.631776	6.84121e-09	1.14066	0.554466	-0.147374
CSF1_FAM163A_GPR18_MAFG_PVRIG_S100A9_TNNI3K_XRN2	0.631776	2.26923e-09	1.17538	0.458859	0.180504
CSF1_FAM163A_MAFG_PVRIG_S100A9_SGCB_TNNI3K_XRN2	0.631776	5.25675e-08	1.07066	0.571549	0.131699
DCAF13_EID3_GPR18_LRP10_MAFG_PVRIG_S100A9_TNNI3K	0.631776	2.39668e-09	1.18733	0.96617	0.00768044
CSF1_DCAF13_EID3_FAM163A_PVRIG_S100A9_SGCB_TNNI3K_XRN2	0.631776	1.07858e-09	1.21641	0.342752	0.231468
CSF1_DCAF13_FAM163A_LRP10_MAFG_PVRIG_S100A9_TNNI3K_XRN2	0.631776	3.05089e-10	1.28963	0.414624	0.199831
CSF1_DCAF13_FAM163A_LRP10_MAFG_S100A9_SGCB_TNNI3K_XRN2	0.631776	6.88148e-09	1.15909	0.53061	0.147393
CSF1_DCAF13_GPR18_LRP10_MAFG_S100A9_SGCB_TNNI3K_XRN2	0.631776	5.85551e-10	1.23454	0.531318	0.143561
CSF1_EID3_FAM163A_GPR18_MAFG_PVRIG_S100A9_TNNI3K_XRN2	0.631776	1.06213e-08	1.12414	0.0856511	0.418202
DCAF13_EID3_LRP10_MAFG_PVRIG_S100A9_SGCB_TNNI3K_XRN2	0.631776	3.00067e-10	1.2471	0.252595	0.277682
CSF1_EID3_GPR18_MAFG_SGCB_TNNI3K_XRN2	0.631547	2.92971e-09	1.1602	0.0521394	0.464745
GPR18_LRP10	0.630239	1.49766e-06	0.986179	0.441186	0.178755
CSF1_LRP10_PVRIG	0.63001	1.65841e-05	0.875428	0.10853	0.392028
FAM163A_LRP10_S100A9	0.63001	1.33553e-05	0.87777	0.243089	0.283489
CSF1_FAM163A_LRP10_MAFG_PVRIG	0.63001	2.10886e-06	0.952043	0.0919064	0.401506
CSF1_GPR18_MAFG_PVRIG_S100A9	0.63001	5.71327e-09	1.17988	0.447147	0.184747
CSF1_LRP10_S100A9_SGCB_TNNI3K	0.63001	1.25647e-06	0.971664	0.164676	0.340388
LRP10_S100A9_SGCB_TNNI3K_XRN2	0.63001	2.02165e-08	1.14666	0.196589	0.310296
CSF1_FAM163A_GPR18_LRP10_SGCB_XRN2	0.63001	4.67877e-09	1.18398	0.24424	0.283623
CSF1_GPR18_LRP10_S100A9_SGCB_XRN2	0.63001	2.90664e-08	1.13184	0.346381	0.227576
EID3_LRP10_PVRIG_S100A9_SGCB_XRN2	0.63001	2.0138e-08	1.1462	0.0966119	0.413995
CSF1_EID3_FAM163A_GPR18_LRP10_PVRIG_XRN2	0.63001	1.16271e-07	1.05905	0.171571	0.331205
CSF1_DCAF13_LRP10_PVRIG	0.629782	7.25026e-08	1.07202	0.333488	0.221295
CSF1_S100A9_SGCB_TNNI3K	0.629782	1.67101e-05	0.862568	0.666756	0.0987868
DCAF13_LRP10_PVRIG_S100A9	0.629782	1.76987e-07	1.04679	0.107497	0.382682
EID3_GPR18_PVRIG_S100A9	0.629782	5.82486e-07	0.993955	0.737089	0.0677749
EID3_LRP10_PVRIG_S100A9	0.629782	1.07973e-06	0.972511	0.225225	0.294827
FAM163A_GPR18_LRP10_MAFG	0.629782	8.14065e-08	1.07297	0.24947	0.266805
FAM163A_LRP10_MAFG_S100A9	0.629782	1.85162e-05	0.85728	0.195689	0.310431
CSF1_DCAF13_FAM163A_LRP10_PVRIG	0.629782	6.42151e-08	1.07664	0.228477	0.286368
CSF1_EID3_GPR18_PVRIG_S100A9	0.629782	7.20996e-07	0.988234	0.486016	0.165188
CSF1_LRP10_MAFG_PVRIG_S100A9	0.629782	3.9566e-07	1.00821	0.101369	0.389944
CSF1_PVRIG_SGCB_TNNI3K_XRN2	0.629782	3.04075e-07	1.01809	0.358989	0.223588
DCAF13_GPR18_LRP10_MAFG_SGCB	0.629782	1.34589e-09	1.19997	0.245095	0.27787
FAM163A_GPR18_LRP10_PVRIG_XRN2	0.629782	5.3815e-08	1.08913	0.216045	0.298114
GPR18_LRP10_MAFG_S100A9_XRN2	0.629782	1.47741e-07	1.06371	0.352633	0.223464
CSF1_DCAF13_EID3_LRP10_PVRIG_SGCB	0.629782	3.06832e-07	1.01856	0.653468	0.104065
CSF1_DCAF13_FAM163A_GPR18_LRP10_S100A9	0.629782	3.29754e-07	1.03507	0.172163	0.323737
CSF1_EID3_LRP10_PVRIG_S100A9_TNNI3K	0.629782	8.76412e-08	1.06608	0.121585	0.377405
CSF1_FAM163A_GPR18_PVRIG_S100A9_XRN2	0.629782	4.04627e-08	1.09369	0.162019	0.344271
CSF1_FAM163A_GPR18_PVRIG_TNNI3K_XRN2	0.629782	2.28052e-07	1.03047	0.292091	0.252595
CSF1_FAM163A_LRP10_PVRIG_S100A9_XRN2	0.629782	3.25472e-08	1.11915	0.125596	0.378674
CSF1_GPR18_LRP10_MAFG_SGCB_TNNI3K	0.629782	6.20377e-09	1.15046	0.335535	0.225283
CSF1_GPR18_LRP10_SGCB_TNNI3K_XRN2	0.629782	4.61448e-09	1.17431	0.0924404	0.408951
DCAF13_EID3_FAM163A_LRP10_S100A9_SGCB	0.629782	3.77756e-07	1.01924	0.461292	0.174983
DCAF13_FAM163A_GPR18_LRP10_PVRIG_XRN2	0.629782	1.14164e-08	1.13092	0.309761	0.238456
EID3_GPR18_MAFG_PVRIG_S100A9_SGCB	0.629782	6.70804e-08	1.07757	0.775039	0.0635765
EID3_LRP10_PVRIG_SGCB_TNNI3K_XRN2	0.629782	2.09436e-07	1.03656	0.1514	0.347888
CSF1_DCAF13_FAM163A_LRP10_MAFG_S100A9_SGCB	0.629782	2.61183e-07	1.0257	0.471497	0.170909
CSF1_EID3_FAM163A_GPR18_MAFG_PVRIG_SGCB	0.629782	9.55706e-08	1.05951	0.455498	0.172497
CSF1_EID3_LRP10_S100A9_SGCB_TNNI3K_XRN2	0.629782	9.33082e-07	0.978536	0.596057	-0.137041
DCAF13_GPR18_LRP10_MAFG_PVRIG_S100A9_XRN2	0.629782	2.23407e-09	1.20683	0.234138	0.289741
EID3_FAM163A_GPR18_LRP10_MAFG_PVRIG_XRN2	0.629782	6.77697e-08	1.07807	0.386645	0.210585
EID3_FAM163A_GPR18_LRP10_MAFG_S100A9_XRN2	0.629782	1.48605e-08	1.14468	0.482492	0.171357
CSF1_DCAF13_EID3_FAM163A_LRP10_MAFG_S100A9_SGCB	0.629782	4.49324e-07	1.00564	0.74679	0.0726033
CSF1_DCAF13_EID3_FAM163A_LRP10_S100A9_SGCB_TNNI3K	0.629782	9.25563e-07	0.979061	0.7267	0.0794405
CSF1_FAM163A_GPR18_LRP10_MAFG_PVRIG_S100A9_XRN2	0.629782	1.79796e-08	1.13376	0.813251	-0.0649302
CSF1_DCAF13_EID3_FAM163A_GPR18_PVRIG_SGCB_TNNI3K_XRN2	0.629782	1.32963e-09	1.20498	0.309616	0.233492
CSF1_DCAF13_EID3_GPR18_MAFG_PVRIG_S100A9_SGCB_TNNI3K_XRN2	0.629553	3.929e-11	1.32123	0.66131	0.101328
CSF1_FAM163A_GPR18_S100A9	0.629553	6.01184e-08	1.09082	0.140971	0.34444
DCAF13_FAM163A_SGCB_TNNI3K	0.629553	1.04265e-06	0.969493	0.752609	0.0632658
CSF1_DCAF13_FAM163A_GPR18_SGCB	0.629553	3.74173e-08	1.08367	0.336818	0.230413
CSF1_EID3_FAM163A_GPR18_S100A9	0.629553	7.35037e-07	0.980369	0.432667	0.177044
DCAF13_LRP10_MAFG_SGCB_TNNI3K	0.629553	5.54579e-08	1.06798	0.270026	0.266956
EID3_FAM163A_GPR18_LRP10_MAFG	0.629553	6.08569e-08	1.06749	0.637479	0.109249
EID3_MAFG_PVRIG_S100A9_SGCB	0.629553	3.36488e-07	1.00675	0.901684	-0.0369183
CSF1_DCAF13_EID3_FAM163A_GPR18_SGCB	0.629553	8.11952e-08	1.05648	0.566209	0.126277
CSF1_DCAF13_EID3_FAM163A_PVRIG_SGCB	0.629553	3.6222e-07	1.00432	0.35396	0.226058
CSF1_DCAF13_EID3_PVRIG_SGCB_TNNI3K	0.629553	2.00497e-06	0.944048	0.42625	0.188388
CSF1_DCAF13_LRP10_MAFG_SGCB_TNNI3K	0.629553	6.39513e-07	0.983755	0.622985	0.117423
CSF1_FAM163A_GPR18_MAFG_SGCB_TNNI3K	0.629553	2.64604e-06	0.936782	0.625497	0.11345
CSF1_FAM163A_LRP10_S100A9_TNNI3K_XRN2	0.629553	6.10811e-07	0.988329	0.686546	-0.106349
CSF1_MAFG_PVRIG_S100A9_SGCB_XRN2	0.629553	7.47593e-09	1.15052	0.881598	0.0257478
DCAF13_EID3_FAM163A_PVRIG_SGCB_XRN2	0.629553	1.57336e-09	1.18392	0.295238	0.254439
DCAF13_EID3_GPR18_LRP10_MAFG_PVRIG	0.629553	1.58444e-09	1.21217	0.384806	0.211984
DCAF13_EID3_GPR18_LRP10_MAFG_SGCB	0.629553	1.42622e-09	1.19099	0.530887	0.147013
DCAF13_EID3_GPR18_LRP10_TNNI3K_XRN2	0.629553	2.39793e-10	1.27392	0.700948	-0.100992
DCAF13_FAM163A_GPR18_S100A9_TNNI3K_XRN2	0.629553	3.42693e-10	1.28021	0.299808	0.243458
DCAF13_GPR18_MAFG_PVRIG_S100A9_SGCB	0.629553	1.36615e-10	1.28177	0.980153	-0.0128599
EID3_FAM163A_S100A9_SGCB_TNNI3K_XRN2	0.629553	1.5301e-06	0.951641	0.170971	0.322551
FAM163A_LRP10_MAFG_PVRIG_TNNI3K_XRN2	0.629553	1.66706e-08	1.11333	0.589607	0.126911
FAM163A_MAFG_PVRIG_SGCB_TNNI3K_XRN2	0.629553	2.856e-07	1.01513	0.267483	0.26781
DCAF13_EID3_FAM163A_MAFG_PVRIG_SGCB_TNNI3K	0.629553	6.14828e-07	0.987005	0.286851	0.245618
DCAF13_EID3_FAM163A_MAFG_S100A9_SGCB_TNNI3K	0.629553	8.37209e-08	1.05515	0.163365	0.331879
DCAF13_FAM163A_LRP10_MAFG_PVRIG_SGCB_XRN2	0.629553	1.66973e-09	1.21764	0.574757	0.131695
DCAF13_LRP10_MAFG_PVRIG_S100A9_SGCB_XRN2	0.629553	4.43155e-10	1.25175	0.72153	0.0809627
DCAF13_MAFG_PVRIG_S100A9_SGCB_TNNI3K_XRN2	0.629553	4.8402e-10	1.22979	0.384823	0.19861
CSF1_DCAF13_EID3_FAM163A_LRP10_PVRIG_S100A9_TNNI3K	0.629553	4.21736e-08	1.08912	0.305867	0.24683
CSF1_DCAF13_EID3_LRP10_PVRIG_SGCB_TNNI3K_XRN2	0.629553	4.41201e-09	1.17359	0.469657	0.162322
CSF1_DCAF13_FAM163A_GPR18_PVRIG_S100A9_TNNI3K_XRN2	0.629553	4.39705e-09	1.15441	0.522908	0.155959
CSF1_DCAF13_GPR18_MAFG_PVRIG_S100A9_SGCB_XRN2	0.629553	1.1174e-09	1.20851	0.405902	0.198474
CSF1_EID3_FAM163A_GPR18_LRP10_MAFG_S100A9_SGCB	0.629553	1.43836e-07	1.03985	0.719871	0.0821449
CSF1_EID3_GPR18_MAFG_PVRIG_S100A9_SGCB_XRN2	0.629553	5.30555e-10	1.23815	0.370362	0.21161
CSF1_EID3_GPR18_MAFG_PVRIG_SGCB_TNNI3K_XRN2	0.629553	4.93305e-08	1.07725	0.368307	0.2152
DCAF13_EID3_GPR18_LRP10_MAFG_PVRIG_TNNI3K_XRN2	0.629553	1.42395e-08	1.11764	0.423743	0.194754
DCAF13_FAM163A_GPR18_MAFG_PVRIG_S100A9_TNNI3K_XRN2	0.629553	1.57464e-10	1.30486	0.492042	0.161934
CSF1_DCAF13_EID3_FAM163A_LRP10_MAFG_PVRIG_SGCB_XRN2	0.629553	4.93498e-09	1.18436	0.595967	0.124855
CSF1_DCAF13_EID3_GPR18_LRP10_MAFG_PVRIG_S100A9_TNNI3K	0.629553	2.46972e-11	1.36602	0.342374	0.22661
CSF1_EID3_FAM163A_GPR18_LRP10_MAFG_S100A9_TNNI3K_XRN2	0.629553	1.37305e-08	1.13614	0.58759	0.118081
CSF1_EID3_GPR18_LRP10_MAFG_S100A9_SGCB_TNNI3K_XRN2	0.629553	1.97917e-08	1.1094	0.342253	0.217543
DCAF13_EID3_FAM163A_GPR18_LRP10_MAFG_PVRIG_S100A9_XRN2	0.629553	3.65974e-09	1.18087	0.310304	0.23983
DCAF13_EID3_FAM163A_GPR18_MAFG_PVRIG_SGCB_TNNI3K_XRN2	0.629553	8.65757e-09	1.13409	0.565088	0.135147
CSF1_DCAF13_FAM163A_GPR18_TNNI3K	0.629325	3.29759e-08	1.08275	0.380538	0.200988
CSF1_MAFG_PVRIG_SGCB_TNNI3K	0.629325	1.29514e-05	0.867413	0.724615	0.0751671
DCAF13_EID3_FAM163A_GPR18_LRP10_MAFG_TNNI3K	0.629325	6.32848e-09	1.13587	0.687577	0.0920348
EID3_FAM163A_MAFG_S100A9_SGCB_TNNI3K_XRN2	0.629325	5.76572e-09	1.13955	0.717408	0.0740116
CSF1_EID3_FAM163A_GPR18_MAFG_SGCB_TNNI3K_XRN2	0.629325	1.18717e-08	1.11488	0.577278	0.126161
DCAF13_FAM163A_LRP10_MAFG_PVRIG_S100A9_TNNI3K_XRN2	0.629325	7.57468e-10	1.24653	0.671247	0.0977243
DCAF13_EID3_FAM163A_GPR18_LRP10_MAFG_PVRIG_TNNI3K_XRN2	0.629325	1.95649e-08	1.10201	0.877814	0.0310467
DCAF13_EID3_FAM163A_GPR18_MAFG_PVRIG_S100A9_TNNI3K_XRN2	0.629325	3.1191e-11	1.34611	0.435047	0.176643
DCAF13_EID3_FAM163A_GPR18_MAFG_S100A9_SGCB_TNNI3K_XRN2	0.629325	1.42745e-10	1.28803	0.427076	0.184713
CSF1_GPR18_LRP10_SGCB	0.627788	1.4976e-06	0.965606	0.770379	0.0651417
GPR18_LRP10_S100A9_XRN2	0.627788	6.87128e-08	1.10935	0.073387	0.445889
PVRIG_SGCB_TNNI3K_XRN2	0.627788	2.38497e-06	0.954094	0.120669	0.382188
CSF1_EID3_LRP10_PVRIG_SGCB_XRN2	0.627788	1.7545e-07	1.05204	0.0468138	0.493786
GPR18_LRP10_MAFG_PVRIG_S100A9_XRN2	0.627788	2.97081e-08	1.13402	0.290499	0.265234
EID3_GPR18_LRP10	0.62756	4.31246e-08	1.11036	0.108088	0.393045
FAM163A_GPR18_LRP10_PVRIG	0.62756	2.28117e-06	0.944368	0.122041	0.38317
GPR18_SGCB_TNNI3K_XRN2	0.62756	1.73585e-06	0.96043	0.00975507	0.678736
CSF1_GPR18_LRP10_MAFG_PVRIG	0.62756	5.34858e-08	1.07483	0.116459	0.392699
CSF1_GPR18_LRP10_TNNI3K_XRN2	0.62756	5.30018e-08	1.08853	0.0906478	0.42972
CSF1_LRP10_PVRIG_S100A9_XRN2	0.62756	1.87125e-07	1.05701	0.0486484	0.480251
CSF1_PVRIG_S100A9_SGCB_XRN2	0.62756	1.30819e-08	1.15172	0.0234133	0.563421
DCAF13_GPR18_LRP10_S100A9_XRN2	0.62756	4.17674e-10	1.2673	0.0167103	0.595277
EID3_GPR18_LRP10_SGCB_XRN2	0.62756	1.33606e-08	1.14485	0.502282	0.169332
FAM163A_GPR18_PVRIG_SGCB_TNNI3K	0.62756	5.57158e-07	1.00227	0.0382938	0.502989
CSF1_EID3_LRP10_PVRIG_S100A9_SGCB	0.62756	1.44931e-06	0.962527	0.319724	0.24329
CSF1_FAM163A_GPR18_MAFG_PVRIG_S100A9	0.62756	1.6224e-07	1.04045	0.170991	0.343905
CSF1_GPR18_LRP10_MAFG_PVRIG_S100A9	0.62756	9.73148e-08	1.07769	0.0143168	0.596058
CSF1_GPR18_LRP10_MAFG_PVRIG_SGCB	0.62756	5.47382e-06	0.909641	0.0128658	0.611957
CSF1_LRP10_S100A9_SGCB_TNNI3K_XRN2	0.62756	1.04056e-07	1.05579	0.0786318	0.432058
DCAF13_LRP10_S100A9_SGCB_TNNI3K_XRN2	0.62756	7.78336e-08	1.092	0.220982	0.305989
FAM163A_GPR18_LRP10_MAFG_PVRIG_XRN2	0.62756	6.54085e-09	1.15916	0.0483232	0.482739
FAM163A_GPR18_PVRIG_SGCB_TNNI3K_XRN2	0.62756	1.61717e-06	0.956321	0.0515575	0.481568
CSF1_DCAF13_EID3_GPR18_LRP10_S100A9_SGCB	0.62756	3.63752e-07	1.03246	0.0604273	0.463518
CSF1_DCAF13_EID3_GPR18_LRP10_S100A9_TNNI3K	0.62756	1.71436e-09	1.22702	0.0775883	0.447672
CSF1_DCAF13_FAM163A_LRP10_SGCB_TNNI3K_XRN2	0.62756	5.16042e-07	1.00028	0.0169283	0.584713
CSF1_EID3_GPR18_LRP10_S100A9_SGCB_XRN2	0.62756	2.65566e-08	1.12025	0.0263533	0.552161
CSF1_FAM163A_GPR18_LRP10_MAFG_PVRIG_SGCB_XRN2	0.62756	9.42945e-08	1.0667	0.0259367	0.55282
DCAF13_GPR18_SGCB	0.627331	3.31279e-08	1.09209	0.0886655	0.421222
FAM163A_S100A9_TNNI3K	0.627331	1.89776e-06	0.941925	0.021299	0.559955
CSF1_DCAF13_GPR18_LRP10	0.627331	3.61973e-09	1.18336	0.0550775	0.474296
DCAF13_FAM163A_PVRIG_S100A9	0.627331	6.64722e-07	0.985971	0.208428	0.30844
DCAF13_PVRIG_SGCB_TNNI3K	0.627331	2.83224e-07	1.01872	0.058543	0.463962
EID3_FAM163A_GPR18_S100A9	0.627331	1.47687e-07	1.04359	0.050299	0.479953
LRP10_MAFG_PVRIG_S100A9	0.627331	1.92777e-06	0.946458	0.0132409	0.617331
CSF1_FAM163A_LRP10_S100A9_TNNI3K	0.627331	5.58741e-07	0.991006	0.111297	0.391744
CSF1_FAM163A_MAFG_PVRIG_SGCB	0.627331	2.02976e-07	1.03419	0.164247	0.338355
DCAF13_EID3_S100A9_SGCB_TNNI3K	0.627331	8.93722e-07	0.972587	0.00829355	0.652062
DCAF13_GPR18_MAFG_S100A9_SGCB	0.627331	3.05814e-08	1.08935	0.0169055	0.612229
GPR18_MAFG_PVRIG_S100A9_TNNI3K	0.627331	5.84077e-09	1.14946	0.0481149	0.482166
MAFG_PVRIG_SGCB_TNNI3K_XRN2	0.627331	5.86813e-07	0.987681	0.0403937	0.504211
CSF1_DCAF13_FAM163A_LRP10_MAFG_PVRIG	0.627331	1.21468e-06	0.959238	0.0287798	0.556058
CSF1_DCAF13_FAM163A_LRP10_PVRIG_S100A9	0.627331	8.09528e-08	1.08393	0.0193809	0.568861
CSF1_EID3_FAM163A_LRP10_PVRIG_S100A9	0.627331	3.43198e-06	0.924123	0.116407	0.383605
CSF1_EID3_MAFG_PVRIG_SGCB_TNNI3K	0.627331	2.81915e-07	1.02509	0.0202031	0.579512
CSF1_FAM163A_GPR18_MAFG_S100A9_SGCB	0.627331	1.41916e-08	1.1157	0.145642	0.358038
DCAF13_EID3_LRP10_PVRIG_SGCB_XRN2	0.627331	4.54445e-08	1.10165	0.0235093	0.557958
DCAF13_EID3_LRP10_PVRIG_TNNI3K_XRN2	0.627331	4.67849e-09	1.16517	0.11336	0.396223
DCAF13_GPR18_LRP10_MAFG_S100A9_TNNI3K	0.627331	5.25266e-10	1.25237	0.0325142	0.519325
EID3_FAM163A_GPR18_PVRIG_S100A9_XRN2	0.627331	8.39917e-09	1.13791	0.0355339	0.522611
EID3_LRP10_MAFG_PVRIG_S100A9_TNNI3K	0.627331	2.92361e-07	1.01426	0.0133915	0.616236
EID3_MAFG_PVRIG_S100A9_SGCB_XRN2	0.627331	1.14984e-08	1.12402	0.167645	0.340129
LRP10_MAFG_PVRIG_S100A9_TNNI3K_XRN2	0.627331	2.741e-08	1.1212	0.069566	0.443073
CSF1_DCAF13_EID3_FAM163A_GPR18_S100A9_SGCB	0.627331	6.72592e-08	1.08781	0.0584004	0.464421
CSF1_DCAF13_EID3_FAM163A_PVRIG_SGCB_TNNI3K	0.627331	3.49912e-07	1.00577	0.103477	0.400147
CSF1_DCAF13_EID3_GPR18_LRP10_SGCB_XRN2	0.627331	1.41922e-08	1.14292	0.0899929	0.411492
CSF1_DCAF13_EID3_GPR18_S100A9_SGCB_TNNI3K	0.627331	6.41175e-08	1.0702	0.0457327	0.492639
CSF1_DCAF13_FAM163A_GPR18_LRP10_MAFG_SGCB	0.627331	7.97862e-08	1.05844	0.0193596	0.583318
CSF1_DCAF13_FAM163A_LRP10_MAFG_S100A9_TNNI3K	0.627331	4.36467e-08	1.08306	0.0199101	0.580935
CSF1_DCAF13_GPR18_LRP10_S100A9_TNNI3K_XRN2	0.627331	2.42493e-09	1.20093	0.0489475	0.497693
CSF1_DCAF13_GPR18_PVRIG_S100A9_TNNI3K_XRN2	0.627331	3.86328e-11	1.33198	0.0449708	0.494059
CSF1_DCAF13_LRP10_S100A9_SGCB_TNNI3K_XRN2	0.627331	2.47545e-08	1.12405	0.0929456	0.423592
CSF1_EID3_GPR18_LRP10_MAFG_S100A9_TNNI3K	0.627331	1.46965e-07	1.04312	0.00271794	0.7436
CSF1_EID3_GPR18_MAFG_S100A9_SGCB_TNNI3K	0.627331	7.28134e-08	1.05903	0.102968	0.411167
CSF1_EID3_GPR18_PVRIG_SGCB_TNNI3K_XRN2	0.627331	5.40878e-08	1.06982	0.143724	0.357891
CSF1_EID3_LRP10_MAFG_PVRIG_S100A9_SGCB	0.627331	7.12857e-08	1.0686	0.115976	0.389173
CSF1_EID3_PVRIG_S100A9_SGCB_TNNI3K_XRN2	0.627331	2.03459e-08	1.102	0.113292	0.396251
CSF1_FAM163A_LRP10_MAFG_PVRIG_S100A9_XRN2	0.627331	2.2656e-08	1.1209	0.0226124	0.5608
CSF1_GPR18_MAFG_PVRIG_S100A9_TNNI3K_XRN2	0.627331	4.66598e-10	1.25233	0.0297509	0.538722
DCAF13_EID3_LRP10_MAFG_PVRIG_S100A9_TNNI3K	0.627331	8.15599e-08	1.06402	0.145539	0.356218
DCAF13_GPR18_MAFG_PVRIG_SGCB_TNNI3K_XRN2	0.627331	2.17062e-07	1.02311	0.158681	0.347012
DCAF13_GPR18_MAFG_S100A9_SGCB_TNNI3K_XRN2	0.627331	8.22836e-10	1.20323	0.60537	0.130361
CSF1_DCAF13_EID3_GPR18_LRP10_MAFG_PVRIG_S100A9	0.627331	3.66303e-09	1.18142	0.00425014	0.712588
CSF1_DCAF13_EID3_GPR18_S100A9_SGCB_TNNI3K_XRN2	0.627331	5.16187e-09	1.1671	0.27261	0.276943
CSF1_DCAF13_EID3_LRP10_MAFG_PVRIG_S100A9_SGCB	0.627331	7.74968e-08	1.06835	0.0315985	0.52506
CSF1_DCAF13_EID3_LRP10_PVRIG_S100A9_SGCB_XRN2	0.627331	1.13977e-08	1.14399	0.172367	0.334334
CSF1_DCAF13_FAM163A_LRP10_MAFG_PVRIG_SGCB_XRN2	0.627331	2.06602e-08	1.13155	0.18926	0.329861
CSF1_EID3_FAM163A_LRP10_MAFG_PVRIG_S100A9_TNNI3K	0.627331	4.466e-07	1.00306	0.0752728	0.431704
CSF1_EID3_FAM163A_LRP10_MAFG_PVRIG_SGCB_XRN2	0.627331	1.81397e-08	1.11043	0.0305231	0.533493
CSF1_EID3_FAM163A_LRP10_MAFG_SGCB_TNNI3K_XRN2	0.627331	2.9892e-07	1.01082	0.0554239	0.472437
DCAF13_EID3_FAM163A_LRP10_MAFG_PVRIG_SGCB_XRN2	0.627331	1.08541e-08	1.15957	0.184393	0.333394
CSF1_DCAF13_EID3_FAM163A_LRP10_PVRIG_S100A9_SGCB_XRN2	0.627331	4.13665e-08	1.10223	0.0768083	0.430577
CSF1_EID3_FAM163A_GPR18_MAFG_PVRIG_S100A9_SGCB_XRN2	0.627331	6.81747e-09	1.15456	0.232085	0.299141
CSF1_EID3_FAM163A_LRP10_MAFG_PVRIG_S100A9_TNNI3K_XRN2	0.627331	1.6843e-07	1.04284	0.0329704	0.518889
CSF1_DCAF13_EID3_GPR18_LRP10_MAFG_PVRIG_S100A9_TNNI3K_XRN2	0.627103	4.91003e-11	1.33519	0.0484842	0.486841
FAM163A_MAFG_SGCB	0.627103	5.19802e-07	0.98731	0.0531062	0.477447
CSF1_EID3_FAM163A_PVRIG	0.627103	4.07987e-07	0.99532	0.20658	0.311472
CSF1_FAM163A_MAFG_SGCB_TNNI3K	0.627103	1.20905e-07	1.04269	0.162474	0.338649
CSF1_DCAF13_FAM163A_GPR18_S100A9_XRN2	0.627103	1.43184e-08	1.12529	0.136892	0.36406
CSF1_DCAF13_GPR18_MAFG_S100A9_SGCB	0.627103	9.41769e-09	1.14199	0.218348	0.307752
CSF1_EID3_GPR18_MAFG_SGCB_XRN2	0.627103	8.3843e-09	1.12493	0.109045	0.387249
CSF1_MAFG_PVRIG_SGCB_TNNI3K_XRN2	0.627103	8.40668e-07	0.969356	0.125299	0.377323
DCAF13_EID3_FAM163A_PVRIG_TNNI3K_XRN2	0.627103	4.82408e-08	1.0787	0.00867602	0.648833
DCAF13_EID3_GPR18_SGCB_TNNI3K_XRN2	0.627103	4.83858e-09	1.14281	0.0978661	0.422039
EID3_GPR18_LRP10_MAFG_TNNI3K_XRN2	0.627103	8.28737e-10	1.22788	0.0969816	0.393477
EID3_GPR18_MAFG_S100A9_TNNI3K_XRN2	0.627103	1.78667e-09	1.17823	0.200117	0.316003
CSF1_DCAF13_EID3_FAM163A_PVRIG_S100A9_TNNI3K	0.627103	6.28549e-08	1.05978	0.0351719	0.527241
CSF1_DCAF13_EID3_GPR18_PVRIG_S100A9_TNNI3K	0.627103	1.11249e-09	1.21519	0.0226164	0.559445
CSF1_DCAF13_FAM163A_S100A9_SGCB_TNNI3K_XRN2	0.627103	1.95715e-09	1.19699	0.0248827	0.552651
CSF1_FAM163A_GPR18_MAFG_SGCB_TNNI3K_XRN2	0.627103	1.96078e-07	1.02121	0.152124	0.350899
DCAF13_EID3_FAM163A_PVRIG_S100A9_TNNI3K_XRN2	0.627103	4.46728e-09	1.15553	0.0898088	0.419037
CSF1_DCAF13_EID3_GPR18_MAFG_SGCB_TNNI3K_XRN2	0.627103	4.84889e-10	1.21995	0.138483	0.349088
CSF1_DCAF13_GPR18_LRP10_MAFG_S100A9_TNNI3K_XRN2	0.627103	3.75832e-09	1.17642	0.0724418	0.443759
CSF1_DCAF13_LRP10_MAFG_PVRIG_S100A9_SGCB_XRN2	0.627103	1.5338e-08	1.12512	0.0431968	0.489395
DCAF13_EID3_FAM163A_LRP10_MAFG_PVRIG_TNNI3K_XRN2	0.627103	5.22601e-08	1.07681	0.102633	0.403849
CSF1_DCAF13_EID3_GPR18_LRP10_MAFG_SGCB_TNNI3K_XRN2	0.627103	5.77002e-09	1.14228	0.0498195	0.483907
CSF1_EID3_FAM163A_MAFG_PVRIG_S100A9_SGCB_TNNI3K_XRN2	0.627103	2.37936e-07	1.01324	0.100193	0.409704
CSF1_EID3_FAM163A_GPR18_MAFG_TNNI3K	0.626874	5.01765e-09	1.13435	0.421559	0.192314
DCAF13_EID3_GPR18_MAFG_PVRIG_TNNI3K	0.626874	1.14419e-08	1.11592	0.0395479	0.510905
CSF1_EID3_FAM163A_GPR18_LRP10_SGCB	0.625566	4.33009e-06	0.927002	0.0991099	0.408013
FAM163A_S100A9_SGCB	0.625337	1.8017e-05	0.862055	0.351406	0.224907
CSF1_LRP10_PVRIG_XRN2	0.625337	1.44852e-06	0.962943	0.171658	0.336634
CSF1_LRP10_S100A9_TNNI3K	0.625337	1.31686e-06	0.970356	0.0753915	0.443862
DCAF13_EID3_LRP10_PVRIG	0.625337	1.27309e-07	1.04864	0.0318931	0.521411
EID3_LRP10_S100A9_TNNI3K	0.625337	2.42896e-06	0.941213	0.131965	0.364561
CSF1_EID3_GPR18_LRP10_S100A9	0.625337	2.24701e-07	1.05032	0.304777	0.248522
CSF1_FAM163A_LRP10_SGCB_TNNI3K	0.625337	3.29926e-06	0.933362	0.709637	0.0851328
CSF1_LRP10_SGCB_TNNI3K_XRN2	0.625337	8.30911e-07	0.980133	0.0462651	0.478645
EID3_GPR18_LRP10_MAFG_PVRIG	0.625337	1.0806e-08	1.14018	0.0913017	0.414847
CSF1_DCAF13_FAM163A_LRP10_S100A9_SGCB	0.625337	5.57147e-06	0.911517	0.18266	0.326456
CSF1_EID3_GPR18_LRP10_PVRIG_XRN2	0.625337	2.17537e-07	1.03674	0.0465337	0.484371
CSF1_EID3_GPR18_LRP10_S100A9_XRN2	0.625337	2.05007e-07	1.05324	0.143548	0.358471
GPR18_LRP10_MAFG_PVRIG_SGCB_XRN2	0.625337	1.46024e-09	1.22965	0.110495	0.394879
CSF1_DCAF13_EID3_FAM163A_GPR18_LRP10_MAFG_S100A9_SGCB_XRN2	0.625109	3.01009e-08	1.11136	0.171244	0.33721
EID3_SGCB_TNNI3K	0.625109	9.07549e-05	0.788997	0.293899	0.251273
[truncated: 2,097 more rows]
