# Supplementary material for: Identification of an eight-gene signature for survival prediction for patients with hepatocellular carcinoma based on integrated bioinformatics analysis
Source: PeerJ. 2019 Mar 20;7:e6548. doi: 10.7717/peerj.6548 (PMC6431139; doi:10.7717/peerj.6548)
Supplement: Table S3 [file peerj-07-6548-s003.xls]

## Sheet: Sheet1
Select Genes	differ	Pearson coefficient	P value	Group
GPR18	ZNF831	0.82952	1.71597e-85	TCGA
GPR18	SLAMF6	0.823485	3.11923e-83	TCGA
GPR18	SH2D1A	0.819367	9.69434e-82	TCGA
GPR18	C16orf54	0.814921	3.59896e-80	TCGA
GPR18	ZAP70	0.814798	3.97107e-80	TCGA
GPR18	PYHIN1	0.808527	5.50133e-78	TCGA
DCAF13	ATP6V1C1	0.797976	1.48101e-74	TCGA
GPR18	UBASH3A	0.796571	4.09026e-74	TCGA
GPR18	LCK	0.794663	1.60612e-73	TCGA
DCAF13	PABPC1	0.792233	8.97419e-73	TCGA
GPR18	SLA2	0.787639	2.18179e-71	TCGA
GPR18	SIT1	0.786153	6.02237e-71	TCGA
GPR18	SPN	0.785167	1.17534e-70	TCGA
DCAF13	NUDCD1	0.784584	1.74353e-70	TCGA
GPR18	LY9	0.782206	8.58723e-70	TCGA
PVRIG	ZAP70	0.781965	1.00822e-69	TCGA
GPR18	ITK	0.781486	1.38588e-69	TCGA
GPR18	IL16	0.779598	4.82439e-69	TCGA
GPR18	CXCR3	0.779051	6.90733e-69	TCGA
GPR18	CD8A	0.77885	7.87687e-69	TCGA
GPR18	MAP4K1	0.77855	9.58295e-69	TCGA
GPR18	CD2	0.778199	1.20556e-68	TCGA
GPR18	TBX21	0.778077	1.30499e-68	TCGA
GPR18	TRAF3IP3	0.7778	1.56333e-68	TCGA
GPR18	BTLA	0.777267	2.21113e-68	TCGA
DCAF13	TATDN1	0.776939	2.73525e-68	TCGA
GPR18	CD48	0.77321	2.99568e-67	TCGA
GPR18	FASLG	0.772693	4.16032e-67	TCGA
GPR18	NLRC3	0.772629	4.3334e-67	TCGA
PVRIG	MIAT	0.771595	8.32952e-67	TCGA
GPR18	GBP5	0.770984	1.22358e-66	TCGA
GPR18	EOMES	0.77035	1.82135e-66	TCGA
GPR18	CD27	0.769779	2.60377e-66	TCGA
GPR18	PTPRCAP	0.769673	2.78261e-66	TCGA
GPR18	SLAMF7	0.768826	4.71521e-66	TCGA
GPR18	IKZF1	0.768221	6.86453e-66	TCGA
DCAF13	RRS1	0.7679	8.37765e-66	TCGA
DCAF13	POLR2K	0.766588	1.88159e-65	TCGA
GPR18	ZBP1	0.76576	3.12655e-65	TCGA
GPR18	CD3E	0.765401	3.89614e-65	TCGA
GPR18	SASH3	0.76472	5.90197e-65	TCGA
GPR18	KLRK1	0.764594	6.37225e-65	TCGA
GPR18	GZMK	0.762746	1.95214e-64	TCGA
GPR18	CCR5	0.762445	2.34135e-64	TCGA
GPR18	FCRL3	0.760043	9.86179e-64	TCGA
GPR18	RLTPR	0.759991	1.01683e-63	TCGA
DCAF13	NSMCE2	0.75961	1.27538e-63	TCGA
GPR18	KIAA0748	0.759367	1.47394e-63	TCGA
GPR18	CD79A	0.758341	2.70391e-63	TCGA
GPR18	CD247	0.757309	4.9659e-63	TCGA
DCAF13	MRPL13	0.75719	5.32358e-63	TCGA
GPR18	CD6	0.757044	5.79895e-63	TCGA
GPR18	SAMD3	0.756964	6.08007e-63	TCGA
DCAF13	MTERFD1	0.755801	1.20007e-62	TCGA
GPR18	THEMIS	0.755616	1.3363e-62	TCGA
GPR18	RUNX3	0.754224	2.99779e-62	TCGA
GPR18	CD5	0.753957	3.49853e-62	TCGA
GPR18	TIGIT	0.751815	1.19913e-61	TCGA
GPR18	SLAMF1	0.750863	2.06429e-61	TCGA
DCAF13	EIF3H	0.750002	3.3671e-61	TCGA
PVRIG	NLRC3	0.748162	9.51454e-61	TCGA
GPR18	ARHGAP25	0.748039	1.01919e-60	TCGA
GPR18	MIAT	0.746092	3.0286e-60	TCGA
GPR18	BIN2	0.746034	3.12701e-60	TCGA
GPR18	CXCR6	0.74499	5.58496e-60	TCGA
GPR18	CORO1A	0.744282	8.26109e-60	TCGA
GPR18	ARHGAP30	0.744245	8.4289e-60	TCGA
PVRIG	ITK	0.743184	1.51216e-59	TCGA
GPR18	S1PR4	0.742949	1.71969e-59	TCGA
GPR18	TMC8	0.742496	2.20489e-59	TCGA
DCAF13	TCEB1	0.742264	2.50214e-59	TCGA
GPR18	RASGRP1	0.742213	2.57396e-59	TCGA
GPR18	TRAT1	0.742112	2.71979e-59	TCGA
GPR18	PIK3CD	0.739956	8.78035e-59	TCGA
GPR18	PRKCQ	0.739682	1.01851e-58	TCGA
GPR18	ACAP1	0.739448	1.1557e-58	TCGA
GPR18	PTPN7	0.738696	1.73303e-58	TCGA
PVRIG	ZNF831	0.737601	3.11889e-58	TCGA
PVRIG	SAMD3	0.73645	5.76576e-58	TCGA
GPR18	RHOH	0.73584	7.97454e-58	TCGA
GPR18	CD3G	0.735786	8.2056e-58	TCGA
DCAF13	C8orf76	0.734818	1.36972e-57	TCGA
GPR18	IRF4	0.734722	1.44111e-57	TCGA
PVRIG	PYHIN1	0.734034	2.07147e-57	TCGA
PVRIG	SH2D1A	0.733767	2.38455e-57	TCGA
GPR18	CST7	0.73375	2.40533e-57	TCGA
GPR18	CD96	0.73356	2.65813e-57	TCGA
GPR18	IL21R	0.733285	3.07183e-57	TCGA
GPR18	CRTAM	0.732142	5.58633e-57	TCGA
GPR18	MS4A1	0.731991	6.04525e-57	TCGA
GPR18	DAPP1	0.731934	6.22667e-57	TCGA
GPR18	IPCEF1	0.730904	1.0645e-56	TCGA
GPR18	CXCR5	0.730596	1.2488e-56	TCGA
PVRIG	MAP4K1	0.72998	1.71752e-56	TCGA
GPR18	BCL11B	0.729438	2.27339e-56	TCGA
GPR18	GPR171	0.728923	2.96321e-56	TCGA
GPR18	IL2RB	0.728249	4.18916e-56	TCGA
GPR18	LOC100233209	0.728236	4.21693e-56	TCGA
GPR18	CCR7	0.728093	4.53968e-56	TCGA
GPR18	CCL5	0.727705	5.53608e-56	TCGA
GPR18	GZMA	0.727383	6.52938e-56	TCGA
GPR18	SIRPG	0.72701	7.89857e-56	TCGA
PVRIG	UBASH3A	0.726826	8.67445e-56	TCGA
GPR18	ASB2	0.725564	1.64773e-55	TCGA
GPR18	ICOS	0.724929	2.27315e-55	TCGA
GPR18	GPR65	0.724814	2.40842e-55	TCGA
GPR18	PRF1	0.724647	2.62022e-55	TCGA
GPR18	P2RY10	0.723161	5.5348e-55	TCGA
GPR18	LOC96610	0.722631	7.21998e-55	TCGA
GPR18	MYO1G	0.722451	7.89872e-55	TCGA
PVRIG	IL16	0.721858	1.06228e-54	TCGA
GPR18	TAGAP	0.721302	1.40131e-54	TCGA
GPR18	FAIM3	0.720503	2.08355e-54	TCGA
GPR18	PRKCB	0.718904	4.59201e-54	TCGA
GPR18	RASAL3	0.718215	6.44352e-54	TCGA
GPR18	C5orf20	0.718172	6.5824e-54	TCGA
GPR18	PTPN22	0.716153	1.76501e-53	TCGA
GPR18	EVI2B	0.71613	1.7848e-53	TCGA
DCAF13	ENY2	0.715653	2.25036e-53	TCGA
PVRIG	SLAMF6	0.715255	2.73036e-53	TCGA
PVRIG	LCK	0.714954	3.15793e-53	TCGA
PVRIG	SLA2	0.714407	4.11499e-53	TCGA
DCAF13	ZNF706	0.713761	5.61798e-53	TCGA
PVRIG	RLTPR	0.712242	1.16477e-52	TCGA
GPR18	PTPRC	0.712186	1.19632e-52	TCGA
GPR18	AIM2	0.711016	2.09052e-52	TCGA
GPR18	FAM78A	0.710614	2.53107e-52	TCGA
S100A9	S100A8	0.709823	3.68372e-52	TCGA
GPR18	CD37	0.708836	5.87318e-52	TCGA
PVRIG	KLRK1	0.708291	7.5894e-52	TCGA
GPR18	ARHGAP9	0.707599	1.05061e-51	TCGA
GPR18	MIR155HG	0.707521	1.08984e-51	TCGA
DCAF13	PTDSS1	0.707392	1.15799e-51	TCGA
PVRIG	ACAP1	0.707064	1.3502e-51	TCGA
PVRIG	GPR171	0.70662	1.66139e-51	TCGA
GPR18	IGJ	0.706615	1.66529e-51	TCGA
GPR18	CD52	0.706385	1.85431e-51	TCGA
PVRIG	LOC100233209	0.706342	1.89132e-51	TCGA
GPR18	WAS	0.705726	2.52017e-51	TCGA
PVRIG	GPR18	0.70539	2.94716e-51	TCGA
GPR18	PVRIG	0.70539	2.94716e-51	TCGA
DCAF13	COPS5	0.705261	3.12939e-51	TCGA
GPR18	TSPAN32	0.701061	2.16362e-50	TCGA
GPR18	MEI1	0.699893	3.68255e-50	TCGA
PVRIG	CD3E	0.699862	3.73403e-50	TCGA
DCAF13	EIF3E	0.699812	3.82046e-50	TCGA
GPR18	CD53	0.699655	4.10168e-50	TCGA
PVRIG	TMC8	0.699378	4.6521e-50	TCGA
PVRIG	CD247	0.698631	6.52304e-50	TCGA
DCAF13	SLC25A32	0.698217	7.86178e-50	TCGA
GPR18	CD8B	0.698005	8.6481e-50	TCGA
PVRIG	CD27	0.697838	9.32589e-50	TCGA
GPR18	PSTPIP1	0.697818	9.41062e-50	TCGA
PVRIG	ZBP1	0.697562	1.0559e-49	TCGA
GPR18	KCNA3	0.69695	1.3903e-49	TCGA
PVRIG	CD8A	0.696723	1.53878e-49	TCGA
PVRIG	IKZF1	0.696365	1.80692e-49	TCGA
GPR18	SEPT1	0.695987	2.13925e-49	TCGA
PVRIG	FASLG	0.695867	2.25759e-49	TCGA
GPR18	SELPLG	0.69524	2.98513e-49	TCGA
PVRIG	SPN	0.69474	3.73016e-49	TCGA
PVRIG	EOMES	0.694044	5.07979e-49	TCGA
PVRIG	CD5	0.693977	5.23212e-49	TCGA
GPR18	LTA	0.69326	7.18746e-49	TCGA
PVRIG	C16orf54	0.693011	8.02368e-49	TCGA
GPR18	LCP2	0.692426	1.03822e-48	TCGA
PVRIG	GZMK	0.691103	1.85622e-48	TCGA
GPR18	PLA2G2D	0.689979	3.03406e-48	TCGA
GPR18	FYB	0.689723	3.39159e-48	TCGA
GPR18	C11orf21	0.689588	3.59779e-48	TCGA
PVRIG	BCL11B	0.689183	4.29052e-48	TCGA
PVRIG	PTPN22	0.68862	5.47787e-48	TCGA
GPR18	TIFAB	0.688371	6.10369e-48	TCGA
GPR18	JAKMIP1	0.688079	6.92422e-48	TCGA
DCAF13	HSF1	0.687457	9.06192e-48	TCGA
PVRIG	CD6	0.687301	9.6916e-48	TCGA
PVRIG	IL2RB	0.687114	1.05077e-47	TCGA
DCAF13	COMMD5	0.686294	1.49524e-47	TCGA
GPR18	FAM26F	0.6856	2.01385e-47	TCGA
GPR18	CYTIP	0.685591	2.02159e-47	TCGA
DCAF13	GPR172A	0.684646	3.02746e-47	TCGA
GPR18	TNFRSF13B	0.684156	3.73119e-47	TCGA
GPR18	GAB3	0.684082	3.84958e-47	TCGA
GPR18	SEMA4D	0.683729	4.47396e-47	TCGA
GPR18	ADAM6	0.682863	6.46146e-47	TCGA
GPR18	FCRL5	0.682763	6.74128e-47	TCGA
DCAF13	PUF60	0.682652	7.06664e-47	TCGA
GPR18	DEF6	0.682374	7.94572e-47	TCGA
GPR18	MGC29506	0.682228	8.45336e-47	TCGA
PVRIG	THEMIS	0.682028	9.19759e-47	TCGA
PVRIG	PTPRCAP	0.681627	1.08936e-46	TCGA
PVRIG	GBP5	0.681603	1.10041e-46	TCGA
GPR18	AKNA	0.680596	1.68096e-46	TCGA
GPR18	WDFY4	0.680457	1.78231e-46	TCGA
GPR18	GPSM3	0.680316	1.89097e-46	TCGA
GPR18	CAMK4	0.68024	1.95142e-46	TCGA
PVRIG	TSPAN32	0.679492	2.66924e-46	TCGA
GPR18	LAT	0.679439	2.72882e-46	TCGA
GPR18	SNX20	0.679422	2.74921e-46	TCGA
PVRIG	CCR5	0.679057	3.20083e-46	TCGA
PVRIG	TRAF3IP3	0.678935	3.36911e-46	TCGA
GPR18	RAC2	0.678605	3.86454e-46	TCGA
GPR18	SPOCK2	0.678401	4.20728e-46	TCGA
GPR18	IL12RB1	0.678313	4.36509e-46	TCGA
DCAF13	YWHAZ	0.678238	4.5035e-46	TCGA
PVRIG	CD2	0.678149	4.67288e-46	TCGA
DCAF13	TKT	0.678131	4.70784e-46	TCGA
DCAF13	C8orf30A	0.678077	4.81544e-46	TCGA
GPR18	LAX1	0.677637	5.78105e-46	TCGA
PVRIG	PRKCQ	0.677114	7.18102e-46	TCGA
PVRIG	RUNX3	0.676759	8.31418e-46	TCGA
DCAF13	C8orf33	0.676542	9.09778e-46	TCGA
GPR18	GVIN1	0.676337	9.90092e-46	TCGA
PVRIG	IRF4	0.675485	1.40655e-45	TCGA
GPR18	HCLS1	0.675433	1.4367e-45	TCGA
DCAF13	RIPK2	0.674431	2.16787e-45	TCGA
GPR18	GCET2	0.674173	2.40949e-45	TCGA
PVRIG	PIK3CD	0.67409	2.4926e-45	TCGA
GPR18	JAK3	0.674057	2.5272e-45	TCGA
PVRIG	CD69	0.674049	2.53476e-45	TCGA
GPR18	NKG7	0.6739	2.69465e-45	TCGA
GPR18	CD72	0.673681	2.94696e-45	TCGA
PVRIG	CD96	0.673592	3.05568e-45	TCGA
PVRIG	MCART6	0.672998	3.89311e-45	TCGA
PVRIG	SASH3	0.672514	4.74176e-45	TCGA
PVRIG	ARHGAP9	0.67242	4.92602e-45	TCGA
PVRIG	TBX21	0.672127	5.54951e-45	TCGA
GPR18	CCR2	0.671624	6.80505e-45	TCGA
GPR18	GPR55	0.671289	7.79459e-45	TCGA
GPR18	SLA	0.671281	7.81871e-45	TCGA
PVRIG	IPCEF1	0.671022	8.68191e-45	TCGA
PVRIG	PTPN7	0.670744	9.71601e-45	TCGA
GPR18	LPXN	0.670456	1.09099e-44	TCGA
GPR18	GPR174	0.670147	1.23606e-44	TCGA
PVRIG	LAT	0.670069	1.27554e-44	TCGA
PVRIG	BIN2	0.670046	1.28731e-44	TCGA
PVRIG	TAGAP	0.670037	1.29206e-44	TCGA
PVRIG	RASGRP1	0.669788	1.42805e-44	TCGA
GPR18	ARHGDIB	0.669729	1.46256e-44	TCGA
PVRIG	SIT1	0.669728	1.46325e-44	TCGA
GPR18	ST8SIA1	0.669652	1.5086e-44	TCGA
DCAF13	MAF1	0.669583	1.55084e-44	TCGA
PVRIG	CXCR3	0.668046	2.87123e-44	TCGA
PVRIG	KIAA0748	0.66692	4.49941e-44	TCGA
GPR18	NCKAP1L	0.666837	4.64963e-44	TCGA
GPR18	CD69	0.666276	5.81178e-44	TCGA
GPR18	CELF2	0.666265	5.83591e-44	TCGA
GPR18	PIK3R5	0.665395	8.23796e-44	TCGA
PVRIG	CD37	0.665107	9.23084e-44	TCGA
GPR18	WIPF1	0.664977	9.7189e-44	TCGA
GPR18	MCART6	0.664873	1.01268e-43	TCGA
PVRIG	ARHGAP25	0.664757	1.05983e-43	TCGA
PVRIG	RGL4	0.66411	1.36778e-43	TCGA
PVRIG	RHOH	0.663394	1.81228e-43	TCGA
DCAF13	UTP23	0.663165	1.9829e-43	TCGA
GPR18	NCR3	0.663124	2.01496e-43	TCGA
GPR18	SLFN12L	0.662576	2.49715e-43	TCGA
GPR18	DOCK2	0.662103	3.0044e-43	TCGA
GPR18	TNFRSF17	0.662025	3.09661e-43	TCGA
GPR18	RGL4	0.661971	3.16322e-43	TCGA
GPR18	GPR132	0.661605	3.64827e-43	TCGA
DCAF13	C8orf59	0.661318	4.07998e-43	TCGA
PVRIG	ARHGAP30	0.661011	4.59785e-43	TCGA
DCAF13	TOP1MT	0.660754	5.08026e-43	TCGA
PVRIG	CELF2	0.660315	6.02461e-43	TCGA
GPR18	POU2AF1	0.659948	6.94727e-43	TCGA
DCAF13	KIAA1429	0.659696	7.65856e-43	TCGA
PVRIG	CXCR6	0.659314	8.87744e-43	TCGA
GPR18	UCP2	0.659308	8.89652e-43	TCGA
DCAF13	INTS8	0.658792	1.08567e-42	TCGA
GPR18	VAV1	0.658479	1.22498e-42	TCGA
GPR18	PARVG	0.658024	1.45949e-42	TCGA
GPR18	MYO1F	0.657914	1.52257e-42	TCGA
PVRIG	MEI1	0.657672	1.67086e-42	TCGA
GPR18	BTK	0.657307	1.92218e-42	TCGA
GPR18	CXCL9	0.657201	2.00163e-42	TCGA
PVRIG	ASB2	0.657017	2.14798e-42	TCGA
PVRIG	SNX20	0.65687	2.27208e-42	TCGA
GPR18	CD3D	0.656806	2.32892e-42	TCGA
GPR18	INPP5D	0.656222	2.91048e-42	TCGA
GPR18	IFNG	0.656093	3.05835e-42	TCGA
GPR18	LOC100188949	0.655725	3.51893e-42	TCGA
PVRIG	GZMA	0.655605	3.68324e-42	TCGA
GPR18	FERMT3	0.655489	3.84966e-42	TCGA
GPR18	ATP2A3	0.655298	4.14022e-42	TCGA
PVRIG	BTLA	0.654782	5.03766e-42	TCGA
GPR18	PLCB2	0.654181	6.32633e-42	TCGA
GPR18	SYTL3	0.654176	6.33806e-42	TCGA
PVRIG	PLCB2	0.654029	6.70066e-42	TCGA
GPR18	LAG3	0.653876	7.10011e-42	TCGA
PVRIG	TIGIT	0.653774	7.38181e-42	TCGA
PVRIG	C11orf21	0.653619	7.82576e-42	TCGA
PVRIG	MIR155HG	0.653331	8.72686e-42	TCGA
GPR18	ZBED2	0.652966	1.00154e-41	TCGA
GPR18	HVCN1	0.652794	1.06872e-41	TCGA
PVRIG	CD3G	0.652699	1.10752e-41	TCGA
PVRIG	WAS	0.652639	1.13282e-41	TCGA
PVRIG	MYO1G	0.652629	1.13698e-41	TCGA
PVRIG	FCRL3	0.652542	1.17502e-41	TCGA
PVRIG	DAPP1	0.652129	1.37244e-41	TCGA
PVRIG	PTPRC	0.651901	1.49532e-41	TCGA
GPR18	LILRB1	0.651046	2.0605e-41	TCGA
PVRIG	RASAL3	0.650671	2.37129e-41	TCGA
PVRIG	CST7	0.650553	2.47765e-41	TCGA
GPR18	KLRD1	0.650485	2.54144e-41	TCGA
PVRIG	CORO1A	0.650145	2.88627e-41	TCGA
GPR18	C17orf87	0.650116	2.91751e-41	TCGA
GPR18	APOBEC3G	0.649446	3.74452e-41	TCGA
PVRIG	KCNA3	0.649387	3.8269e-41	TCGA
GPR18	HLA.DOA	0.649273	3.9937e-41	TCGA
DCAF13	TTC35	0.649239	4.04433e-41	TCGA
PVRIG	CCR7	0.648442	5.43709e-41	TCGA
PVRIG	LPXN	0.648356	5.61228e-41	TCGA
PVRIG	CD48	0.648272	5.78987e-41	TCGA
GPR18	TLR8	0.646973	9.35842e-41	TCGA
PVRIG	S1PR4	0.646945	9.45685e-41	TCGA
PVRIG	ATP2A3	0.646539	1.09827e-40	TCGA
GPR18	TNFRSF8	0.646261	1.21627e-40	TCGA
GPR18	ARHGAP15	0.646226	1.23236e-40	TCGA
GPR18	RAB39B	0.6462	1.24407e-40	TCGA
GPR18	IL18RAP	0.645969	1.35425e-40	TCGA
GPR18	GIMAP4	0.645932	1.37308e-40	TCGA
PVRIG	LY9	0.645835	1.42241e-40	TCGA
GPR18	FGD2	0.645753	1.46635e-40	TCGA
GPR18	GPR68	0.645604	1.5485e-40	TCGA
GPR18	NCF1	0.645073	1.88131e-40	TCGA
DCAF13	RPL7	0.644697	2.1586e-40	TCGA
DCAF13	MKI67IP	0.644641	2.20307e-40	TCGA
PVRIG	SYTL1	0.644319	2.47826e-40	TCGA
GPR18	KIAA0125	0.64426	2.53219e-40	TCGA
GPR18	LSP1	0.643763	3.03554e-40	TCGA
PVRIG	TRAT1	0.643609	3.21087e-40	TCGA
GPR18	PDCD1	0.642681	4.4984e-40	TCGA
PVRIG	CRTAM	0.642593	4.64395e-40	TCGA
GPR18	CLEC12A	0.642233	5.29125e-40	TCGA
GPR18	DOK2	0.640894	8.58367e-40	TCGA
GPR18	CD38	0.640744	9.06071e-40	TCGA
GPR18	IL10RA	0.640675	9.29004e-40	TCGA
PVRIG	CD79A	0.640145	1.12396e-39	TCGA
PVRIG	CXCR5	0.639809	1.26836e-39	TCGA
PVRIG	RIPK3	0.639342	1.49976e-39	TCGA
GPR18	RAB33A	0.639254	1.54762e-39	TCGA
GPR18	STAP1	0.638935	1.73478e-39	TCGA
PVRIG	IL18RAP	0.638902	1.75579e-39	TCGA
GPR18	EVI2A	0.638873	1.77391e-39	TCGA
DCAF13	RPL8	0.6388	1.82074e-39	TCGA
GPR18	CD226	0.638746	1.85605e-39	TCGA
PVRIG	SEMA4D	0.63872	1.87373e-39	TCGA
PVRIG	IGJ	0.637964	2.45392e-39	TCGA
PVRIG	LOC96610	0.637746	2.65227e-39	TCGA
PVRIG	AKNA	0.637287	3.12299e-39	TCGA
GPR18	GZMH	0.636917	3.56185e-39	TCGA
GPR18	FCRL6	0.636332	4.38437e-39	TCGA
DCAF13	CCT3	0.636192	4.60672e-39	TCGA
DCAF13	C8orf38	0.636114	4.73597e-39	TCGA
GPR18	NAPSB	0.635792	5.3074e-39	TCGA
GPR18	MCOLN2	0.635747	5.39377e-39	TCGA
PVRIG	IL21R	0.6357	5.48285e-39	TCGA
DCAF13	CHRAC1	0.635106	6.76268e-39	TCGA
PVRIG	MS4A1	0.634847	7.41091e-39	TCGA
GPR18	COTL1	0.634663	7.90675e-39	TCGA
DCAF13	NOP16	0.634289	9.02093e-39	TCGA
GPR18	SELL	0.63359	1.15319e-38	TCGA
PVRIG	DEF6	0.633575	1.1592e-38	TCGA
PVRIG	PARVG	0.633243	1.30227e-38	TCGA
PVRIG	CCL5	0.633234	1.30651e-38	TCGA
PVRIG	SPOCK2	0.633058	1.38943e-38	TCGA
PVRIG	SEPT1	0.632982	1.42689e-38	TCGA
GPR18	HLA.DQA1	0.632953	1.44148e-38	TCGA
PVRIG	GAB3	0.63278	1.53109e-38	TCGA
PVRIG	GPR132	0.631977	2.02705e-38	TCGA
GPR18	ITGB2	0.631797	2.15834e-38	TCGA
PVRIG	GVIN1	0.631776	2.1747e-38	TCGA
PVRIG	GPR65	0.631389	2.48772e-38	TCGA
DCAF13	EXOSC4	0.631058	2.7915e-38	TCGA
PVRIG	SLAMF7	0.630939	2.90915e-38	TCGA
GPR18	POU2F2	0.630545	3.33643e-38	TCGA
PVRIG	LAX1	0.630528	3.35556e-38	TCGA
GPR18	PRDM1	0.630198	3.76275e-38	TCGA
GPR18	CTSW	0.629753	4.38987e-38	TCGA
GPR18	KLHL6	0.629399	4.96118e-38	TCGA
DCAF13	TRMT12	0.629096	5.50884e-38	TCGA
PVRIG	FAM78A	0.628623	6.48383e-38	TCGA
GPR18	CSF2RB	0.628338	7.15177e-38	TCGA
PVRIG	CCR2	0.628197	7.50912e-38	TCGA
GPR18	CD180	0.628077	7.82368e-38	TCGA
GPR18	PRDM8	0.627997	8.04217e-38	TCGA
GPR18	HAPLN3	0.627975	8.10469e-38	TCGA
DCAF13	WDYHV1	0.627221	1.04985e-37	TCGA
GPR18	GATA3	0.627099	1.09479e-37	TCGA
GPR18	PLEK	0.627022	1.12407e-37	TCGA
GPR18	CD40LG	0.626724	1.24466e-37	TCGA
GPR18	RIPK3	0.626654	1.27491e-37	TCGA
GPR18	DGKA	0.626647	1.27765e-37	TCGA
PVRIG	PDCD1	0.626646	1.27817e-37	TCGA
PVRIG	PSTPIP1	0.625942	1.62563e-37	TCGA
GPR18	FGL2	0.625468	1.91071e-37	TCGA
PVRIG	CARD11	0.624629	2.54211e-37	TCGA
GPR18	CD244	0.624387	2.76004e-37	TCGA
GPR18	LRMP	0.623515	3.70763e-37	TCGA
GPR18	GIMAP5	0.623053	4.33395e-37	TCGA
PVRIG	FGD2	0.621819	6.56958e-37	TCGA
PVRIG	PTGER2	0.621676	6.89117e-37	TCGA
DCAF13	BOP1	0.621447	7.44238e-37	TCGA
DCAF13	ZNF7	0.621203	8.07824e-37	TCGA
GPR18	PDCD1LG2	0.621183	8.13194e-37	TCGA
PVRIG	TRAF1	0.621126	8.28959e-37	TCGA
PVRIG	EVI2B	0.620968	8.73921e-37	TCGA
GPR18	HLA.DPB1	0.620919	8.8859e-37	TCGA
GPR18	NCF1C	0.620885	8.98675e-37	TCGA
PVRIG	ICOS	0.620446	1.04077e-36	TCGA
DCAF13	FAM49B	0.620306	1.09093e-36	TCGA
GPR18	FMNL1	0.62013	1.15711e-36	TCGA
PVRIG	RAC2	0.619994	1.21062e-36	TCGA
PVRIG	FAIM3	0.619984	1.2146e-36	TCGA
PVRIG	GPR68	0.619703	1.33416e-36	TCGA
PVRIG	PIK3R5	0.618861	1.76621e-36	TCGA
PVRIG	WDFY4	0.618816	1.79254e-36	TCGA
PVRIG	CYTIP	0.618265	2.15288e-36	TCGA
PVRIG	SIRPG	0.618262	2.15471e-36	TCGA
DCAF13	TIGD5	0.618181	2.21387e-36	TCGA
GPR18	RCSD1	0.617752	2.55228e-36	TCGA
GPR18	DOK3	0.617534	2.7427e-36	TCGA
PVRIG	C5orf20	0.617065	3.20351e-36	TCGA
GPR18	CTLA4	0.616258	4.18117e-36	TCGA
GPR18	IGSF6	0.616084	4.42666e-36	TCGA
GPR18	LILRB2	0.615932	4.65389e-36	TCGA
PVRIG	GPSM3	0.615897	4.70796e-36	TCGA
PVRIG	LCP2	0.615846	4.78858e-36	TCGA
GPR18	EMB	0.615811	4.84334e-36	TCGA
GPR18	SAMSN1	0.615469	5.41884e-36	TCGA
PVRIG	EMB	0.615372	5.59546e-36	TCGA
GPR18	MPEG1	0.614952	6.4212e-36	TCGA
PVRIG	PRF1	0.614847	6.64777e-36	TCGA
GPR18	AOAH	0.614579	7.25618e-36	TCGA
PVRIG	CD53	0.61434	7.84709e-36	TCGA
GPR18	CD19	0.613994	8.7883e-36	TCGA
PVRIG	DOCK2	0.613954	8.90473e-36	TCGA
PVRIG	FMNL1	0.613651	9.83003e-36	TCGA
GPR18	ZBTB32	0.613484	1.03787e-35	TCGA
PVRIG	FYB	0.613395	1.06862e-35	TCGA
GPR18	FGD3	0.613279	1.10969e-35	TCGA
SGCB	SPATA18	0.612861	1.27151e-35	TCGA
GPR18	GZMM	0.612836	1.28218e-35	TCGA
PVRIG	CD226	0.612544	1.41004e-35	TCGA
GPR18	CCL4	0.612458	1.44987e-35	TCGA
PVRIG	SELPLG	0.612063	1.64823e-35	TCGA
PVRIG	CAMK4	0.611811	1.78863e-35	TCGA
PVRIG	KLRD1	0.611552	1.94547e-35	TCGA
GPR18	SLAMF8	0.611465	2.00126e-35	TCGA
GPR18	TBC1D10C	0.610355	2.8646e-35	TCGA
GPR18	HLA.DPA1	0.609956	3.2582e-35	TCGA
PVRIG	ADAM6	0.608846	4.6553e-35	TCGA
PVRIG	CD52	0.608437	5.30822e-35	TCGA
GPR18	CIITA	0.608267	5.60357e-35	TCGA
DCAF13	MTDH	0.608148	5.82242e-35	TCGA
GPR18	CMKLR1	0.608133	5.8497e-35	TCGA
PVRIG	MGC29506	0.607828	6.45019e-35	TCGA
PVRIG	SLA	0.607161	7.97967e-35	TCGA
PVRIG	MYO1F	0.607056	8.25336e-35	TCGA
PVRIG	P2RY10	0.606932	8.58394e-35	TCGA
PVRIG	SLAMF1	0.606214	1.07907e-34	TCGA
GPR18	LOC606724	0.606152	1.10029e-34	TCGA
GPR18	CR1	0.605981	1.16202e-34	TCGA
GPR18	CARD11	0.605882	1.19899e-34	TCGA
DCAF13	CCT5	0.60574	1.25417e-34	TCGA
PVRIG	IL12RB1	0.605494	1.35611e-34	TCGA
GPR18	ARRDC5	0.60545	1.37501e-34	TCGA
PVRIG	GATA3	0.605274	1.45383e-34	TCGA
DCAF13	RPL30	0.60504	1.56565e-34	TCGA
GPR18	DUSP2	0.604747	1.71785e-34	TCGA
DCAF13	DSCC1	0.60448	1.8693e-34	TCGA
GPR18	LRRC33	0.604331	1.95929e-34	TCGA
GPR18	HLA.DRA	0.604173	2.05975e-34	TCGA
GPR18	PRKCH	0.604077	2.12292e-34	TCGA
DCAF13	NDUFB9	0.603676	2.4093e-34	TCGA
GPR18	SP140	0.603162	2.83197e-34	TCGA
GPR18	GIMAP1	0.603052	2.93215e-34	TCGA
GPR18	SIDT1	0.602895	3.07983e-34	TCGA
GPR18	TCL1A	0.602629	3.34815e-34	TCGA
GPR18	NCF1B	0.602297	3.71583e-34	TCGA
DCAF13	GNL3	0.601948	4.14566e-34	TCGA
GPR18	P2RY13	0.60185	4.27509e-34	TCGA
PVRIG	JAK3	0.601676	4.51415e-34	TCGA
GPR18	CXCR2P1	0.601287	5.09819e-34	TCGA
GPR18	CD86	0.601147	5.32557e-34	TCGA
GPR18	GNG2	0.601082	5.43445e-34	TCGA
DCAF13	RRP12	0.601056	5.4794e-34	TCGA
PVRIG	SLFN12L	0.600602	6.31207e-34	TCGA
GPR18	KLRB1	0.600011	7.58776e-34	TCGA
GPR18	ABI3	0.599873	7.92082e-34	TCGA
PVRIG	GCET2	0.599452	9.02694e-34	TCGA
PVRIG	TBC1D10C	0.599397	9.18341e-34	TCGA
DCAF13	MED30	0.599162	9.87673e-34	TCGA
PVRIG	LOC100188949	0.599031	1.02873e-33	TCGA
DCAF13	UBE2V2	0.598487	1.21727e-33	TCGA
GPR18	CLEC10A	0.598133	1.35804e-33	TCGA
PVRIG	PRKCB	0.598008	1.41173e-33	TCGA
PVRIG	DGKA	0.596812	2.04069e-33	TCGA
PVRIG	INPP5D	0.59671	2.10602e-33	TCGA
DCAF13	PYCRL	0.596373	2.33598e-33	TCGA
DCAF13	NPM1	0.595562	2.99467e-33	TCGA
DCAF13	SHARPIN	0.594722	3.87254e-33	TCGA
PVRIG	JAKMIP1	0.59466	3.94676e-33	TCGA
GPR18	ITGA4	0.594175	4.57558e-33	TCGA
PVRIG	NCKAP1L	0.594072	4.72095e-33	TCGA
GPR18	SLC24A4	0.59395	4.89942e-33	TCGA
GPR18	SYTL1	0.593853	5.04637e-33	TCGA
DCAF13	DERL1	0.593524	5.57756e-33	TCGA
GPR18	HLA.DMB	0.593224	6.10978e-33	TCGA
GPR18	HCST	0.592817	6.91422e-33	TCGA
S100A9	TRPM2	0.592606	7.37089e-33	TCGA
GPR18	C1orf38	0.59209	8.61695e-33	TCGA
GPR18	DOCK8	0.591744	9.56747e-33	TCGA
S100A9	GNA15	0.591733	9.59864e-33	TCGA
PVRIG	DUSP2	0.591591	1.00209e-32	TCGA
PVRIG	WIPF1	0.591519	1.02384e-32	TCGA
GPR18	HCK	0.591454	1.04429e-32	TCGA
GPR18	KCNJ10	0.591224	1.11934e-32	TCGA
GPR18	PTGER2	0.591145	1.14638e-32	TCGA
GPR18	PDE6G	0.590926	1.22465e-32	TCGA
GPR18	LIMD2	0.590869	1.2457e-32	TCGA
PVRIG	FCRL5	0.590838	1.25752e-32	TCGA
PVRIG	AIM2	0.590805	1.27015e-32	TCGA
PVRIG	KLHL6	0.590758	1.28819e-32	TCGA
PVRIG	IL10RA	0.590731	1.29863e-32	TCGA
PVRIG	ST8SIA1	0.590293	1.48153e-32	TCGA
GPR18	GZMB	0.589927	1.65384e-32	TCGA
GPR18	HLA.DQB1	0.589693	1.77387e-32	TCGA
GPR18	CD70	0.589574	1.83862e-32	TCGA
PVRIG	CD8B	0.58953	1.86267e-32	TCGA
GPR18	CD200R1	0.589389	1.94346e-32	TCGA
GPR18	ERMN	0.589144	2.09123e-32	TCGA
GPR18	IL2RG	0.588888	2.25769e-32	TCGA
GPR18	GIMAP7	0.588862	2.27572e-32	TCGA
GPR18	CECR1	0.58866	2.41746e-32	TCGA
DCAF13	SCRIB	0.588611	2.45288e-32	TCGA
PVRIG	REC8	0.588522	2.51873e-32	TCGA
PVRIG	LTA	0.588155	2.81056e-32	TCGA
DCAF13	ATP6V1H	0.587976	2.96536e-32	TCGA
PVRIG	HCLS1	0.587728	3.19205e-32	TCGA
GPR18	ABCD2	0.587374	3.54723e-32	TCGA
GPR18	SH2D2A	0.587345	3.5779e-32	TCGA
GPR18	IKZF3	0.586957	4.01614e-32	TCGA
GPR18	PTPLAD2	0.586078	5.21302e-32	TCGA
PVRIG	PRDM8	0.585555	6.08539e-32	TCGA
GPR18	CD84	0.585177	6.80428e-32	TCGA
GPR18	LCP1	0.585076	7.00963e-32	TCGA
GPR18	FUT7	0.584933	7.31206e-32	TCGA
GPR18	SEMA4A	0.584626	8.00579e-32	TCGA
DCAF13	NME1	0.584492	8.32782e-32	TCGA
PVRIG	CD3D	0.584465	8.39422e-32	TCGA
GPR18	KCNN4	0.584402	8.55226e-32	TCGA
PVRIG	VAV1	0.584141	9.23464e-32	TCGA
DCAF13	SNHG6	0.584058	9.46354e-32	TCGA
GPR18	GIMAP6	0.583648	1.06748e-31	TCGA
GPR18	TNFAIP8L2	0.583349	1.16562e-31	TCGA
PVRIG	FERMT3	0.583239	1.20377e-31	TCGA
GPR18	LAPTM5	0.583049	1.27272e-31	TCGA
GPR18	CCND2	0.582749	1.3895e-31	TCGA
PVRIG	SP140	0.582557	1.46999e-31	TCGA
GPR18	RASSF2	0.582313	1.5788e-31	TCGA
GPR18	CLEC9A	0.582308	1.58109e-31	TCGA
DCAF13	PTK2	0.58168	1.89967e-31	TCGA
GPR18	SPI1	0.581266	2.14315e-31	TCGA
PVRIG	LOC283663	0.581254	2.15103e-31	TCGA
DCAF13	EIF2C2	0.581069	2.26998e-31	TCGA
GPR18	BANK1	0.580953	2.34774e-31	TCGA
GPR18	IL18BP	0.580891	2.3904e-31	TCGA
DCAF13	STK3	0.580768	2.4777e-31	TCGA
GPR18	NFAM1	0.580694	2.53153e-31	TCGA
PVRIG	NKG7	0.580497	2.68095e-31	TCGA
GPR18	GNGT2	0.580261	2.8712e-31	TCGA
GPR18	TFEC	0.579914	3.17546e-31	TCGA
PVRIG	ARRDC5	0.579616	3.46206e-31	TCGA
GPR18	SIGLEC7	0.578684	4.53295e-31	TCGA
PVRIG	GPR174	0.577884	5.71006e-31	TCGA
DCAF13	KIAA0196	0.577377	6.60573e-31	TCGA
S100A9	P2RY6	0.576939	7.49106e-31	TCGA
PVRIG	EVI2A	0.576664	8.10818e-31	TCGA
PVRIG	CTSW	0.576504	8.48776e-31	TCGA
DCAF13	TMEM70	0.576242	9.14829e-31	TCGA
GPR18	C1orf162	0.576159	9.36926e-31	TCGA
PVRIG	MCOLN2	0.575928	1.00093e-30	TCGA
GPR18	FCN1	0.575705	1.06678e-30	TCGA
GPR18	APOBEC3H	0.575419	1.15759e-30	TCGA
S100A9	SLC16A3	0.575106	1.26601e-30	TCGA
DCAF13	NOP58	0.574629	1.45048e-30	TCGA
PVRIG	DOK3	0.573999	1.73519e-30	TCGA
S100A9	FCGR1B	0.573904	1.7827e-30	TCGA
PVRIG	GPR55	0.573789	1.8418e-30	TCGA
PVRIG	PLA2G2D	0.573099	2.23982e-30	TCGA
GPR18	LY75	0.572995	2.3071e-30	TCGA
GPR18	PIM2	0.572432	2.70486e-30	TCGA
GPR18	C1QC	0.571755	3.2751e-30	TCGA
PVRIG	POU2F2	0.571406	3.614e-30	TCGA
GPR18	WARS	0.571054	3.99022e-30	TCGA
PVRIG	TNFRSF8	0.571022	4.0264e-30	TCGA
GPR18	CYTH4	0.570786	4.30234e-30	TCGA
GPR18	APOBEC3C	0.57062	4.50811e-30	TCGA
PVRIG	SAMSN1	0.570556	4.58917e-30	TCGA
PVRIG	CXCL9	0.570505	4.65606e-30	TCGA
GPR18	ITM2A	0.570415	4.7747e-30	TCGA
GPR18	SIGLEC10	0.570353	4.85909e-30	TCGA
PVRIG	LOC606724	0.570304	4.92552e-30	TCGA
GPR18	PIK3CG	0.57022	5.04388e-30	TCGA
DCAF13	PVT1	0.569788	5.69333e-30	TCGA
PVRIG	LAG3	0.569558	6.07226e-30	TCGA
PVRIG	PTPLAD2	0.569465	6.23117e-30	TCGA
GPR18	PPP1R16B	0.569193	6.72448e-30	TCGA
DCAF13	YBX1	0.569048	7.00197e-30	TCGA
GPR18	FLT3	0.568892	7.31479e-30	TCGA
PVRIG	SIDT1	0.568781	7.54506e-30	TCGA
S100A9	IMPDH1	0.568488	8.18749e-30	TCGA
PVRIG	PRDM1	0.567979	9.43605e-30	TCGA
GPR18	ZNF80	0.567972	9.45431e-30	TCGA
DCAF13	ZNF696	0.56785	9.77968e-30	TCGA
GPR18	FLJ40330	0.567471	1.08686e-29	TCGA
PVRIG	DDX26B	0.567211	1.16816e-29	TCGA
GPR18	GPR114	0.566663	1.35979e-29	TCGA
GPR18	CD300LF	0.566532	1.41011e-29	TCGA
DCAF13	CYC1	0.566289	1.50859e-29	TCGA
PVRIG	NCF1	0.566288	1.50865e-29	TCGA
DCAF13	AZIN1	0.566083	1.59697e-29	TCGA
DCAF13	MRPS28	0.56592	1.67035e-29	TCGA
PVRIG	STAP1	0.565895	1.68209e-29	TCGA
GPR18	FAM129C	0.565812	1.72117e-29	TCGA
PVRIG	HAPLN3	0.565618	1.81602e-29	TCGA
GPR18	TNFSF8	0.565349	1.95585e-29	TCGA
PVRIG	UCP2	0.565248	2.01092e-29	TCGA
GPR18	HLA.DOB	0.565156	2.06315e-29	TCGA
S100A9	PLAUR	0.564941	2.18862e-29	TCGA
GPR18	ANKRD58	0.564748	2.30837e-29	TCGA
GPR18	TMEM71	0.564638	2.37957e-29	TCGA
PVRIG	BTK	0.564598	2.40594e-29	TCGA
GPR18	CD4	0.563877	2.93302e-29	TCGA
DCAF13	PUS1	0.563855	2.95105e-29	TCGA
PVRIG	43160	0.563809	2.988e-29	TCGA
PVRIG	KIAA0125	0.563677	3.09872e-29	TCGA
PVRIG	ARHGDIB	0.562958	3.7729e-29	TCGA
PVRIG	PTGDR	0.562954	3.77796e-29	TCGA
GPR18	CD33	0.562672	4.08101e-29	TCGA
S100A9	BCL2A1	0.562527	4.2454e-29	TCGA
GPR18	TNFRSF13C	0.562376	4.42469e-29	TCGA
PVRIG	CSF2RB	0.562316	4.49758e-29	TCGA
GPR18	CLECL1	0.562309	4.50543e-29	TCGA
GPR18	MMP25	0.562272	4.55173e-29	TCGA
GPR18	MAL	0.562181	4.66677e-29	TCGA
GPR18	WNT10A	0.561685	5.34299e-29	TCGA
GPR18	SRGN	0.561639	5.41024e-29	TCGA
PVRIG	TNFRSF13B	0.561505	5.61093e-29	TCGA
GPR18	MNDA	0.56062	7.13773e-29	TCGA
PVRIG	NFAM1	0.560558	7.25861e-29	TCGA
S100A9	FCGR1A	0.56035	7.67976e-29	TCGA
GPR18	C13orf18	0.560264	7.86206e-29	TCGA
DCAF13	VPS28	0.560039	8.3572e-29	TCGA
GPR18	C1QB	0.5597	9.16019e-29	TCGA
GPR18	GMFG	0.559479	9.72382e-29	TCGA
GPR18	CXorf21	0.55911	1.07444e-28	TCGA
GPR18	PTGER4	0.559104	1.07623e-28	TCGA
PVRIG	COTL1	0.558839	1.15599e-28	TCGA
GPR18	ADAMDEC1	0.558729	1.19084e-28	TCGA
DCAF13	EEF1D	0.558632	1.22237e-28	TCGA
PVRIG	FGD3	0.55846	1.28061e-28	TCGA
PVRIG	KLRB1	0.558227	1.36334e-28	TCGA
PVRIG	LILRB1	0.558224	1.36469e-28	TCGA
DCAF13	PEX2	0.558178	1.38153e-28	TCGA
DCAF13	RNF139	0.557735	1.55654e-28	TCGA
DCAF13	TSTA3	0.557691	1.57496e-28	TCGA
DCAF13	PRR7	0.557421	1.69368e-28	TCGA
GPR18	CYBB	0.557301	1.74893e-28	TCGA
PVRIG	APOBEC3G	0.556576	2.12431e-28	TCGA
PVRIG	FGL2	0.556249	2.31898e-28	TCGA
DCAF13	TERF1	0.556147	2.38291e-28	TCGA
PVRIG	SYTL3	0.55604	2.45223e-28	TCGA
GPR18	STK17B	0.555755	2.64585e-28	TCGA
PVRIG	CIITA	0.555679	2.70021e-28	TCGA
S100A9	NCF4	0.555591	2.76425e-28	TCGA
GPR18	CD79B	0.555422	2.892e-28	TCGA
GPR18	CD101	0.555383	2.92242e-28	TCGA
GPR18	HLA.DPB2	0.555306	2.98286e-28	TCGA
PVRIG	LRRK1	0.55523	3.04384e-28	TCGA
GPR18	TTC16	0.555068	3.17838e-28	TCGA
PVRIG	CLEC12A	0.554759	3.45088e-28	TCGA
GPR18	EBI3	0.554727	3.48061e-28	TCGA
DCAF13	ZNF707	0.554438	3.75838e-28	TCGA
PVRIG	C1orf38	0.554361	3.83635e-28	TCGA
PVRIG	FAM26F	0.553273	5.12129e-28	TCGA
PVRIG	TTC16	0.553237	5.17059e-28	TCGA
PVRIG	IFNG	0.553059	5.41897e-28	TCGA
LRP10	MMP14	0.552451	6.36527e-28	TCGA
PVRIG	WNT10A	0.551998	7.17377e-28	TCGA
DCAF13	CCT2	0.551924	7.31405e-28	TCGA
PVRIG	TLR8	0.551461	8.26325e-28	TCGA
GPR18	LST1	0.551437	8.31631e-28	TCGA
GPR18	DPEP2	0.551306	8.60791e-28	TCGA
PVRIG	RCSD1	0.551233	8.77494e-28	TCGA
PVRIG	POU2AF1	0.551109	9.06603e-28	TCGA
GPR18	FGR	0.551039	9.23316e-28	TCGA
PVRIG	KCNN4	0.550853	9.69549e-28	TCGA
GPR18	KLRG1	0.550469	1.07252e-27	TCGA
PVRIG	DOCK8	0.550373	1.10003e-27	TCGA
LRP10	CLCF1	0.550012	1.20919e-27	TCGA
DCAF13	NLE1	0.549869	1.25518e-27	TCGA
GPR18	SYK	0.549688	1.31631e-27	TCGA
S100A9	GPR109A	0.549429	1.40833e-27	TCGA
GPR18	RGS18	0.548098	1.9931e-27	TCGA
DCAF13	CCT6A	0.547924	2.08569e-27	TCGA
PVRIG	SLC24A4	0.547912	2.09186e-27	TCGA
S100A9	ICAM1	0.547751	2.18169e-27	TCGA
GPR18	HLA.DRB1	0.547734	2.1913e-27	TCGA
LRP10	IL15RA	0.54771	2.20485e-27	TCGA
DCAF13	NOP2	0.547497	2.3306e-27	TCGA
PVRIG	CTLA4	0.547439	2.36551e-27	TCGA
PVRIG	CR1	0.547194	2.52109e-27	TCGA
GPR18	MS4A6A	0.546956	2.68139e-27	TCGA
DCAF13	LYAR	0.546786	2.80224e-27	TCGA
PVRIG	FCRL6	0.546721	2.85048e-27	TCGA
SGCB	PKD2	0.546632	2.91636e-27	TCGA
GPR18	P2RX1	0.546611	2.93233e-27	TCGA
PVRIG	CD40LG	0.546174	3.28408e-27	TCGA
PVRIG	TIFAB	0.546162	3.2936e-27	TCGA
GPR18	CFP	0.546144	3.30931e-27	TCGA
PVRIG	CD72	0.546118	3.33151e-27	TCGA
S100A9	SLC1A5	0.546043	3.39715e-27	TCGA
GPR18	PTPN6	0.546039	3.40017e-27	TCGA
PVRIG	SLAMF8	0.546029	3.4094e-27	TCGA
DCAF13	UQCRB	0.545826	3.59304e-27	TCGA
DCAF13	HSPD1	0.545799	3.61778e-27	TCGA
GPR18	IL2RA	0.545592	3.81623e-27	TCGA
DCAF13	BYSL	0.545354	4.05881e-27	TCGA
PVRIG	IL2RG	0.545006	4.43939e-27	TCGA
GPR18	43160	0.544883	4.58281e-27	TCGA
PVRIG	ZBED2	0.544736	4.75929e-27	TCGA
PVRIG	ARHGAP15	0.544571	4.96531e-27	TCGA
PVRIG	PLEK	0.544207	5.45195e-27	TCGA
S100A9	LAPTM5	0.544135	5.555e-27	TCGA
DCAF13	TRIM16	0.544071	5.64621e-27	TCGA
LRP10	LOC151162	0.543807	6.04284e-27	TCGA
GPR18	STAT1	0.54365	6.29118e-27	TCGA
PVRIG	PBX4	0.543581	6.40362e-27	TCGA
GPR18	LTB	0.543526	6.49335e-27	TCGA
DCAF13	ZFAND1	0.543287	6.90421e-27	TCGA
PVRIG	CMKLR1	0.543171	7.11205e-27	TCGA
S100A9	FCGR1C	0.542895	7.63393e-27	TCGA
GPR18	SAMD9L	0.54228	8.93237e-27	TCGA
GPR18	SIGLEC1	0.542128	9.28521e-27	TCGA
S100A9	TYROBP	0.542101	9.34871e-27	TCGA
PVRIG	ZNF80	0.541949	9.71905e-27	TCGA
DCAF13	NOP56	0.541743	1.02441e-26	TCGA
S100A9	TREM1	0.541551	1.07572e-26	TCGA
PVRIG	ITGB2	0.541506	1.08811e-26	TCGA
PVRIG	C17orf87	0.541344	1.13382e-26	TCGA
PVRIG	CD244	0.54107	1.21589e-26	TCGA
PVRIG	P2RX1	0.54092	1.263e-26	TCGA
GPR18	CERKL	0.540851	1.28533e-26	TCGA
GPR18	LGALS2	0.540793	1.30432e-26	TCGA
DCAF13	UCK2	0.540537	1.39192e-26	TCGA
PVRIG	NCF1B	0.540369	1.45277e-26	TCGA
PVRIG	FLJ40330	0.540155	1.5338e-26	TCGA
S100A9	IL4I1	0.540082	1.56245e-26	TCGA
DCAF13	GPAA1	0.539891	1.64001e-26	TCGA
PVRIG	LSP1	0.539889	1.64058e-26	TCGA
GPR18	LILRB4	0.539679	1.73001e-26	TCGA
S100A9	LY96	0.539654	1.74101e-26	TCGA
PVRIG	DOK2	0.539497	1.81166e-26	TCGA
PVRIG	HVCN1	0.539096	2.00502e-26	TCGA
GPR18	CD7	0.53887	2.12268e-26	TCGA
GPR18	XCL2	0.538788	2.16711e-26	TCGA
GPR18	ZCCHC18	0.538759	2.18314e-26	TCGA
GPR18	EMR1	0.538512	2.32336e-26	TCGA
GPR18	PILRA	0.538371	2.40768e-26	TCGA
PVRIG	CD70	0.538311	2.4444e-26	TCGA
GPR18	REC8	0.538254	2.4793e-26	TCGA
GPR18	GBP4	0.538171	2.53179e-26	TCGA
PVRIG	SEMA4A	0.538097	2.57923e-26	TCGA
GPR18	TNFSF13B	0.537861	2.73741e-26	TCGA
PVRIG	DENND1C	0.537832	2.75764e-26	TCGA
GPR18	FAM65B	0.537791	2.78612e-26	TCGA
SGCB	LTBP1	0.537441	3.04228e-26	TCGA
PVRIG	ITGA4	0.537065	3.34303e-26	TCGA
S100A9	ST6GALNAC4	0.53694	3.44969e-26	TCGA
PVRIG	TNFRSF17	0.536848	3.53007e-26	TCGA
GPR18	CPNE5	0.536694	3.66918e-26	TCGA
PVRIG	PDCD1LG2	0.536673	3.68834e-26	TCGA
GPR18	FLI1	0.536651	3.70878e-26	TCGA
PVRIG	GIMAP4	0.536594	3.7624e-26	TCGA
GPR18	IRF1	0.536591	3.76561e-26	TCGA
DCAF13	CHCHD7	0.536551	3.80274e-26	TCGA
DCAF13	LRRC14	0.536543	3.81034e-26	TCGA
GPR18	CLEC4A	0.536448	3.90233e-26	TCGA
GPR18	LOC100240735	0.536384	3.96555e-26	TCGA
PVRIG	GNG2	0.536248	4.10267e-26	TCGA
PVRIG	RASSF2	0.535964	4.40469e-26	TCGA
DCAF13	RBM45	0.535929	4.4433e-26	TCGA
GPR18	APOBEC3D	0.535867	4.51279e-26	TCGA
S100A9	SPI1	0.53585	4.53251e-26	TCGA
PVRIG	GPR114	0.535655	4.75825e-26	TCGA
GPR18	SIGLEC5	0.535281	5.2233e-26	TCGA
S100A9	LAIR1	0.535202	5.32716e-26	TCGA
S100A9	STAB1	0.534965	5.65187e-26	TCGA
DCAF13	ATIC	0.534925	5.70927e-26	TCGA
GPR18	CCR4	0.534759	5.94933e-26	TCGA
DCAF13	COX6C	0.534754	5.95626e-26	TCGA
PVRIG	TFEC	0.534525	6.30599e-26	TCGA
PVRIG	HLA.DQA1	0.534429	6.45846e-26	TCGA
PVRIG	HLA.DOA	0.534226	6.79242e-26	TCGA
PVRIG	RAB39B	0.534165	6.89724e-26	TCGA
DCAF13	CPSF1	0.533607	7.92146e-26	TCGA
PVRIG	SH2D2A	0.533558	8.01927e-26	TCGA
PVRIG	CCL4	0.533539	8.05725e-26	TCGA
GPR18	TARP	0.533492	8.15039e-26	TCGA
SGCB	DNAL1	0.533409	8.31969e-26	TCGA
GPR18	SNAI3	0.533329	8.48727e-26	TCGA
DCAF13	RRP9	0.53317	8.82781e-26	TCGA
PVRIG	CD84	0.532862	9.52649e-26	TCGA
S100A9	EMP3	0.532839	9.58041e-26	TCGA
GPR18	LRRK1	0.532765	9.75743e-26	TCGA
GPR18	PLEKHO2	0.532578	1.02211e-25	TCGA
PVRIG	ADCY7	0.532519	1.03701e-25	TCGA
S100A9	CYTH4	0.532358	1.07907e-25	TCGA
GPR18	C1QA	0.532336	1.08511e-25	TCGA
PVRIG	CECR1	0.532194	1.12363e-25	TCGA
GPR18	CD74	0.532171	1.13018e-25	TCGA
PVRIG	ERMN	0.531915	1.20381e-25	TCGA
S100A9	S100A4	0.531847	1.22405e-25	TCGA
PVRIG	SAMD9L	0.531404	1.3653e-25	TCGA
PVRIG	NCR3	0.531181	1.44225e-25	TCGA
S100A9	HK3	0.530853	1.56347e-25	TCGA
PVRIG	NAPSB	0.530691	1.62693e-25	TCGA
GPR18	CLEC7A	0.530131	1.86652e-25	TCGA
PVRIG	STK17B	0.529989	1.93297e-25	TCGA
PVRIG	UNC13D	0.529928	1.9617e-25	TCGA
PVRIG	NLRC5	0.529847	2.00147e-25	TCGA
GPR18	FAM113B	0.529736	2.05655e-25	TCGA
PVRIG	CLECL1	0.529659	2.09533e-25	TCGA
GPR18	GLIPR2	0.529645	2.10281e-25	TCGA
GPR18	IDO1	0.52941	2.22726e-25	TCGA
GPR18	CD80	0.529359	2.25536e-25	TCGA
GPR18	BASP1	0.529284	2.29672e-25	TCGA
GPR18	TRERF1	0.529233	2.32546e-25	TCGA
GPR18	ST8SIA4	0.529153	2.37187e-25	TCGA
PVRIG	TNFRSF13C	0.529092	2.40705e-25	TCGA
GPR18	DOCK10	0.529021	2.44938e-25	TCGA
GPR18	DDX26B	0.528755	2.61391e-25	TCGA
DCAF13	BRIX1	0.528526	2.76374e-25	TCGA
DCAF13	RAB2A	0.528511	2.77383e-25	TCGA
PVRIG	IL2RA	0.528415	2.8399e-25	TCGA
PVRIG	PARP15	0.528399	2.85102e-25	TCGA
S100A9	TBXAS1	0.528392	2.85548e-25	TCGA
PVRIG	LILRB2	0.527841	3.26617e-25	TCGA
GPR18	ZNF683	0.527675	3.40055e-25	TCGA
PVRIG	SELL	0.527598	3.46497e-25	TCGA
GPR18	LY86	0.527467	3.57691e-25	TCGA
PVRIG	SPI1	0.527464	3.5795e-25	TCGA
DCAF13	C3orf26	0.527398	3.6371e-25	TCGA
PVRIG	GZMM	0.527353	3.67719e-25	TCGA
PVRIG	CLEC10A	0.527204	3.81251e-25	TCGA
S100A9	CCRL2	0.526604	4.40945e-25	TCGA
PVRIG	C9orf139	0.526478	4.54722e-25	TCGA
GPR18	CCR1	0.526408	4.62405e-25	TCGA
DCAF13	BZW2	0.526298	4.74911e-25	TCGA
DCAF13	CYHR1	0.526136	4.93918e-25	TCGA
DCAF13	RAN	0.526135	4.93995e-25	TCGA
PVRIG	MAL	0.526056	5.03616e-25	TCGA
DCAF13	PABPC3	0.52604	5.05549e-25	TCGA
PVRIG	CD38	0.525984	5.12448e-25	TCGA
DCAF13	C10orf2	0.525971	5.14023e-25	TCGA
GPR18	CHST2	0.525475	5.7946e-25	TCGA
S100A9	FCER1G	0.525436	5.8501e-25	TCGA
GPR18	MFNG	0.525411	5.88553e-25	TCGA
PVRIG	TNFSF8	0.525177	6.22666e-25	TCGA
S100A9	CD300A	0.525163	6.24827e-25	TCGA
PVRIG	FGR	0.525041	6.43399e-25	TCGA
GPR18	EMR2	0.524912	6.63796e-25	TCGA
DCAF13	STIP1	0.52476	6.88516e-25	TCGA
S100A9	EMILIN2	0.524687	7.00652e-25	TCGA
GPR18	NCF4	0.524514	7.30534e-25	TCGA
PVRIG	SIGLEC1	0.524508	7.31644e-25	TCGA
LRP10	ST6GALNAC4	0.524277	7.7336e-25	TCGA
PVRIG	RAB33A	0.523499	9.32224e-25	TCGA
PVRIG	ZCCHC18	0.52349	9.34309e-25	TCGA
PVRIG	TMEM71	0.523039	1.04098e-24	TCGA
DCAF13	LOC442454	0.522915	1.07226e-24	TCGA
GPR18	TNF	0.522876	1.08227e-24	TCGA
PVRIG	FAM65B	0.522471	1.1923e-24	TCGA
GPR18	MS4A7	0.522469	1.19301e-24	TCGA
PVRIG	GZMH	0.522182	1.27756e-24	TCGA
DCAF13	G6PD	0.522129	1.29402e-24	TCGA
DCAF13	EBAG9	0.521854	1.38152e-24	TCGA
GPR18	PLAC8	0.521508	1.50053e-24	TCGA
S100A9	RAB3IL1	0.521391	1.54304e-24	TCGA
GPR18	NLRC4	0.521078	1.66218e-24	TCGA
S100A9	MICAL1	0.520984	1.69979e-24	TCGA
PVRIG	HLA.DOB	0.520928	1.72263e-24	TCGA
S100A9	ADAP2	0.520761	1.79254e-24	TCGA
S100A9	OSM	0.52069	1.82283e-24	TCGA
S100A9	TNFAIP8L2	0.519804	2.24938e-24	TCGA
DCAF13	TRIM16L	0.519653	2.33128e-24	TCGA
GPR18	AIF1	0.519598	2.3621e-24	TCGA
GPR18	APOB48R	0.519443	2.45038e-24	TCGA
GPR18	HAVCR2	0.519402	2.47405e-24	TCGA
PVRIG	MMP25	0.519241	2.56987e-24	TCGA
PVRIG	PIK3CG	0.519224	2.58031e-24	TCGA
GPR18	CD28	0.519163	2.61796e-24	TCGA
GPR18	ARL11	0.519154	2.62321e-24	TCGA
PVRIG	LY75	0.519006	2.71659e-24	TCGA
GPR18	CCL19	0.51877	2.87225e-24	TCGA
PVRIG	IKZF3	0.51857	3.01153e-24	TCGA
PVRIG	NCF1C	0.518558	3.01975e-24	TCGA
PVRIG	SNAI3	0.518435	3.10867e-24	TCGA
GPR18	CD1C	0.518417	3.12182e-24	TCGA
S100A9	GPR84	0.518288	3.21867e-24	TCGA
LRP10	SLC7A7	0.518169	3.31013e-24	TCGA
DCAF13	TMEM68	0.518081	3.37975e-24	TCGA
PVRIG	PRKCH	0.517755	3.64883e-24	TCGA
PVRIG	GIMAP5	0.517619	3.76746e-24	TCGA
PVRIG	PTGER4	0.517424	3.94429e-24	TCGA
PVRIG	APOBEC3C	0.517082	4.27427e-24	TCGA
GPR18	IL7R	0.51699	4.36758e-24	TCGA
PVRIG	BASP1	0.516696	4.67936e-24	TCGA
DCAF13	POP1	0.516122	5.3532e-24	TCGA
GPR18	EPB41L3	0.515932	5.59654e-24	TCGA
PVRIG	CYTH4	0.515888	5.65521e-24	TCGA
S100A9	TNFRSF18	0.515869	5.67936e-24	TCGA
DCAF13	MYC	0.515814	5.75364e-24	TCGA
DCAF13	MRPL15	0.515721	5.87947e-24	TCGA
GPR18	C9orf139	0.515593	6.05841e-24	TCGA
GPR18	IL10	0.51556	6.10459e-24	TCGA
GPR18	NLRC5	0.515338	6.43073e-24	TCGA
PVRIG	CLEC9A	0.515211	6.62387e-24	TCGA
GPR18	PTGDR	0.515181	6.66944e-24	TCGA
PVRIG	CD86	0.514824	7.24849e-24	TCGA
PVRIG	CLEC7A	0.514669	7.51506e-24	TCGA
DCAF13	NBN	0.514623	7.59722e-24	TCGA
GPR18	SLC9A9	0.514583	7.66848e-24	TCGA
DCAF13	CDC123	0.51452	7.78036e-24	TCGA
DCAF13	FBXL6	0.51442	7.96363e-24	TCGA
DCAF13	FAM82B	0.514397	8.00709e-24	TCGA
S100A9	JAK3	0.513993	8.79683e-24	TCGA
PVRIG	IL7R	0.513969	8.84463e-24	TCGA
DCAF13	FTL	0.513548	9.75338e-24	TCGA
GPR18	FCER2	0.513548	9.75421e-24	TCGA
PVRIG	FAM129C	0.513502	9.85939e-24	TCGA
PVRIG	HCK	0.513491	9.88257e-24	TCGA
GPR18	ITPRIPL1	0.513455	9.96546e-24	TCGA
DCAF13	SRXN1	0.513431	1.00224e-23	TCGA
PVRIG	CD200R1	0.513425	1.00363e-23	TCGA
DCAF13	ZNF16	0.513365	1.01772e-23	TCGA
PVRIG	TARP	0.512723	1.18085e-23	TCGA
PVRIG	LTB	0.512479	1.24939e-23	TCGA
GPR18	CLEC4E	0.512407	1.27048e-23	TCGA
DCAF13	METTL1	0.512401	1.27223e-23	TCGA
PVRIG	ZBTB32	0.512284	1.30714e-23	TCGA
PVRIG	IGSF6	0.512278	1.30891e-23	TCGA
DCAF13	FAM91A1	0.511864	1.44014e-23	TCGA
SGCB	KIAA0247	0.511783	1.46732e-23	TCGA
GPR18	MLC1	0.511779	1.4686e-23	TCGA
GPR18	PLEKHO1	0.511759	1.47549e-23	TCGA
PVRIG	KCNJ10	0.51173	1.48542e-23	TCGA
DCAF13	TRAM1	0.511522	1.55845e-23	TCGA
DCAF13	GPATCH4	0.511501	1.56615e-23	TCGA
DCAF13	RUVBL1	0.511373	1.61296e-23	TCGA
PVRIG	PLAC8	0.511223	1.66965e-23	TCGA
GPR18	GRAP2	0.511202	1.67749e-23	TCGA
PVRIG	ABCD2	0.511132	1.70506e-23	TCGA
GPR18	FAM55C	0.511121	1.70929e-23	TCGA
GPR18	RGS10	0.511117	1.71087e-23	TCGA
GPR18	KLRC3	0.511092	1.72084e-23	TCGA
S100A9	RNASE1	0.510694	1.88562e-23	TCGA
S100A9	HAVCR2	0.510545	1.95155e-23	TCGA
PVRIG	TRERF1	0.510531	1.95752e-23	TCGA
GPR18	VILL	0.510295	2.0668e-23	TCGA
GPR18	SLC8A1	0.510154	2.13462e-23	TCGA
S100A9	LRRC25	0.510143	2.14018e-23	TCGA
PVRIG	STK10	0.51008	2.17126e-23	TCGA
DCAF13	CCDC86	0.509944	2.23988e-23	TCGA
PVRIG	CD101	0.509318	2.58525e-23	TCGA
GPR18	CHI3L2	0.50926	2.62012e-23	TCGA
S100A9	FERMT3	0.509191	2.66164e-23	TCGA
GPR18	STK10	0.50919	2.66225e-23	TCGA
DCAF13	STAU2	0.509144	2.69042e-23	TCGA
PVRIG	MPEG1	0.509081	2.72966e-23	TCGA
S100A9	IL1B	0.508966	2.80226e-23	TCGA
PVRIG	LRRC33	0.50881	2.90417e-23	TCGA
S100A9	FPR1	0.508501	3.11665e-23	TCGA
GPR18	FCER1G	0.508053	3.45161e-23	TCGA
GPR18	LILRB3	0.507954	3.53074e-23	TCGA
S100A9	CCDC88B	0.507945	3.53784e-23	TCGA
PVRIG	HLA.DMB	0.507509	3.90715e-23	TCGA
PVRIG	CXCR4	0.507423	3.98429e-23	TCGA
PVRIG	P2RY13	0.507241	4.15241e-23	TCGA
GPR18	PBX4	0.507235	4.15838e-23	TCGA
GPR18	INPP4B	0.50723	4.16239e-23	TCGA
PVRIG	HLA.DPB1	0.507194	4.19731e-23	TCGA
SGCB	TWSG1	0.507093	4.29386e-23	TCGA
S100A9	IFI27L2	0.507011	4.37479e-23	TCGA
DCAF13	RARS	0.506582	4.82222e-23	TCGA
PVRIG	GIMAP1	0.506393	5.03315e-23	TCGA
S100A9	AIF1	0.506192	5.26835e-23	TCGA
PVRIG	AOAH	0.506129	5.34378e-23	TCGA
DCAF13	GRINA	0.506107	5.37087e-23	TCGA
GPR18	ITGAX	0.506073	5.41269e-23	TCGA
GPR18	ADCY7	0.50586	5.67888e-23	TCGA
GPR18	FPR3	0.505747	5.82632e-23	TCGA
DCAF13	MRTO4	0.505741	5.83386e-23	TCGA
DCAF13	FARSB	0.505626	5.98819e-23	TCGA
PVRIG	NBEAL2	0.505602	6.02078e-23	TCGA
PVRIG	RUNX2	0.505392	6.31273e-23	TCGA
GPR18	AGAP2	0.505192	6.60459e-23	TCGA
DCAF13	SSB	0.505032	6.84832e-23	TCGA
SGCB	EXOC5	0.504823	7.17832e-23	TCGA
S100A9	LILRB3	0.504464	7.78296e-23	TCGA
SGCB	BMPR2	0.50434	8.00376e-23	TCGA
PVRIG	TCL1A	0.504282	8.11003e-23	TCGA
PVRIG	CCND2	0.504251	8.16631e-23	TCGA
S100A9	SLC7A7	0.503798	9.04183e-23	TCGA
DCAF13	ZNF251	0.503797	9.04463e-23	TCGA
PVRIG	ST8SIA4	0.503796	9.04603e-23	TCGA
PVRIG	ZNF683	0.503594	9.46671e-23	TCGA
PVRIG	LAPTM5	0.503409	9.86773e-23	TCGA
GPR18	CD160	0.503224	1.02865e-22	TCGA
S100A9	S100A11	0.503202	1.0337e-22	TCGA
S100A9	PLTP	0.502956	1.0922e-22	TCGA
PVRIG	CD160	0.502827	1.12431e-22	TCGA
GPR18	CLEC2B	0.502779	1.13634e-22	TCGA
S100A9	PLEKHO2	0.502505	1.2084e-22	TCGA
PVRIG	IL18BP	0.502452	1.22273e-22	TCGA
PVRIG	ADAMDEC1	0.502434	1.22763e-22	TCGA
PVRIG	ADAM8	0.502334	1.25538e-22	TCGA
GPR18	RNASE6	0.502102	1.32233e-22	TCGA
GPR18	SH3BP1	0.502078	1.32944e-22	TCGA
PVRIG	HLA.DPA1	0.501915	1.37857e-22	TCGA
GPR18	TLR10	0.501573	1.488e-22	TCGA
S100A9	SIGLEC9	0.501496	1.51398e-22	TCGA
DCAF13	E2F5	0.501461	1.52577e-22	TCGA
GPR18	SIGLEC14	0.501243	1.60156e-22	TCGA
DCAF13	GSDMD	0.501212	1.6129e-22	TCGA
PVRIG	DOCK10	0.501019	1.68359e-22	TCGA
PVRIG	CLEC4A	0.500969	1.70259e-22	TCGA
S100A9	BCAT1	0.500671	1.81915e-22	TCGA
GPR18	FCGR1A	0.500654	1.82629e-22	TCGA
PVRIG	CXCR2P1	0.500563	1.86349e-22	TCGA
PVRIG	HLA.DPB2	0.500287	1.98137e-22	TCGA
S100A9	ADORA3	0.500185	2.02697e-22	TCGA
SGCB	RPL30	-0.502774	1.13761e-22	TCGA
DCAF13	SIK2	-0.50977	2.3315e-23	TCGA
LRP10	C7orf11	-0.572667	2.53149e-30	TCGA
DCAF13	GHR	-0.573584	1.95187e-30	TCGA
DCAF13	CNNM3	-0.591353	1.07667e-32	TCGA
S100A9	S100A8	0.781182	1.60935e-47	GSE14520
PVRIG	ITK	0.728926	1.45966e-38	GSE14520
GPR18	TRAF3IP3	0.717864	6.26449e-37	GSE14520
PVRIG	CD2	0.709584	9.3003e-36	GSE14520
PVRIG	CD48	0.6926	1.76804e-33	GSE14520
PVRIG	TRAC	0.692013	2.10632e-33	GSE14520
PVRIG	TRAF3IP3	0.68961	4.29041e-33	GSE14520
PVRIG	RUNX3	0.689412	4.54827e-33	GSE14520
PVRIG	TRA..	0.688432	6.06586e-33	GSE14520
PVRIG	CD52	0.685729	1.33448e-32	GSE14520
GPR18	CCR2.	0.684273	2.03334e-32	GSE14520
PVRIG	GZMA	0.682397	3.48485e-32	GSE14520
GPR18	TRAT1	0.682247	3.63802e-32	GSE14520
PVRIG	TRBV21.1.	0.680876	5.37989e-32	GSE14520
PVRIG	TRBV19.	0.680841	5.43351e-32	GSE14520
PVRIG	ZAP70	0.676576	1.80939e-31	GSE14520
PVRIG	RASGRP1	0.676256	1.9787e-31	GSE14520
PVRIG	CORO1A	0.675278	2.59919e-31	GSE14520
PVRIG	CD247	0.67429	3.41937e-31	GSE14520
PVRIG	LCK	0.674171	3.53444e-31	GSE14520
PVRIG	CCL5	0.673663	4.06784e-31	GSE14520
PVRIG	LCP2	0.670766	9.02163e-31	GSE14520
PVRIG	GPR171	0.664822	4.49686e-30	GSE14520
PVRIG	GZMK	0.663541	6.32686e-30	GSE14520
PVRIG	ARHGAP25	0.662954	7.39407e-30	GSE14520
GPR18	RASGRP1	0.662742	7.82166e-30	GSE14520
PVRIG	CST7	0.66173	1.02213e-29	GSE14520
PVRIG	PTPRC	0.659818	1.69009e-29	GSE14520
PVRIG	CD3E	0.654259	7.14616e-29	GSE14520
PVRIG	TRGC2.	0.653692	8.26398e-29	GSE14520
PVRIG	FYB	0.650424	1.89819e-28	GSE14520
PVRIG	IL2RB	0.648448	3.12283e-28	GSE14520
GPR18	IKZF1	0.646421	5.18364e-28	GSE14520
PVRIG	PTPRCAP	0.643753	1.00441e-27	GSE14520
PVRIG	PTPN7	0.64056	2.1979e-27	GSE14520
PVRIG	SELPLG	0.639515	2.83372e-27	GSE14520
PVRIG	KLRK1	0.635147	8.11639e-27	GSE14520
PVRIG	RAC2	0.634561	9.33427e-27	GSE14520
GPR18	TRBV21.1.	0.632537	1.50984e-26	GSE14520
GPR18	PIP3.E	0.63115	2.09458e-26	GSE14520
PVRIG	GMFG	0.630882	2.23111e-26	GSE14520
PVRIG	CD8A	0.630827	2.26014e-26	GSE14520
PVRIG	NKG7	0.628928	3.52699e-26	GSE14520
PVRIG	PSCDBP	0.627528	4.8879e-26	GSE14520
PVRIG	SLA	0.626966	5.56927e-26	GSE14520
GPR18	ITK	0.626914	5.63647e-26	GSE14520
GPR18	CRTAM	0.625641	7.56704e-26	GSE14520
PVRIG	CUGBP2	0.624101	1.07869e-25	GSE14520
PVRIG	ITGA4	0.622672	1.49616e-25	GSE14520
PVRIG	PRKCB1	0.622384	1.59754e-25	GSE14520
PVRIG	PIK3CD	0.620916	2.23121e-25	GSE14520
PVRIG	CXCR6	0.620431	2.49066e-25	GSE14520
PVRIG	HCLS1	0.619926	2.79236e-25	GSE14520
GPR18	TRA..	0.619563	3.03076e-25	GSE14520
GPR18	CXCR6	0.618436	3.90679e-25	GSE14520
GPR18	PRKCB1	0.614468	9.47769e-25	GSE14520
PVRIG	SELL	0.613612	1.14564e-24	GSE14520
FAM163A	NEUROD1	0.613466	1.18321e-24	GSE14520
PVRIG	CD37	0.611867	1.68265e-24	GSE14520
PVRIG	GIMAP4	0.610488	2.2763e-24	GSE14520
GPR18	PVRIG	0.609127	3.06321e-24	GSE14520
PVRIG	GPR18	0.609127	3.06321e-24	GSE14520
PVRIG	TFEC	0.609043	3.12002e-24	GSE14520
PVRIG	CD53	0.60822	3.73047e-24	GSE14520
GPR18	TRAC	0.607899	3.99883e-24	GSE14520
GPR18	CD2	0.60753	4.33198e-24	GSE14520
PVRIG	ICOS	0.607405	4.4506e-24	GSE14520
GPR18	MAP4K1	0.607074	4.78072e-24	GSE14520
GPR18	NKG7	0.606886	4.97819e-24	GSE14520
GPR18	CD3E	0.605372	6.896e-24	GSE14520
PVRIG	DOCK2	0.604942	7.5639e-24	GSE14520
PVRIG	CXorf9	0.604761	7.86302e-24	GSE14520
PVRIG	CD69	0.603179	1.1024e-23	GSE14520
GPR18	GZMK	0.600401	1.98661e-23	GSE14520
GPR18	LCK	0.599052	2.63902e-23	GSE14520
PVRIG	PLEK	0.598646	2.87387e-23	GSE14520
GPR18	RAC2	0.598451	2.99377e-23	GSE14520
GPR18	GPR171	0.597469	3.67601e-23	GSE14520
PVRIG	CD3G	0.594791	6.4145e-23	GSE14520
PVRIG	SLAMF8	0.594789	6.41728e-23	GSE14520
GPR18	CD8A	0.594553	6.73779e-23	GSE14520
PVRIG	LAG3	0.593179	8.94624e-23	GSE14520
PVRIG	GATA3	0.592094	1.11787e-22	GSE14520
PVRIG	CD86	0.591283	1.31956e-22	GSE14520
PVRIG	IKZF1	0.59112	1.36435e-22	GSE14520
PVRIG	MAP4K1	0.590728	1.47789e-22	GSE14520
GPR18	ITGA4	0.59045	1.5642e-22	GSE14520
PVRIG	SAMSN1	0.589302	1.97543e-22	GSE14520
PVRIG	TRAT1	0.588832	2.17312e-22	GSE14520
GPR18	GATA3	0.58883	2.17404e-22	GSE14520
PVRIG	IL2RG	0.588619	2.26879e-22	GSE14520
PVRIG	EVI2A	0.588131	2.50436e-22	GSE14520
GPR18	CD48	0.587959	2.59283e-22	GSE14520
GPR18	ZAP70	0.587227	3.00597e-22	GSE14520
PVRIG	WIPF1	0.586151	3.73244e-22	GSE14520
PVRIG	IGHM	0.586065	3.79689e-22	GSE14520
PVRIG	PRF1	0.585769	4.0297e-22	GSE14520
PVRIG	CCR2.	0.585708	4.07932e-22	GSE14520
PVRIG	FGL2	0.585001	4.69968e-22	GSE14520
GPR18	CCL5	0.584816	4.87631e-22	GSE14520
PVRIG	EVI2B	0.584738	4.95323e-22	GSE14520
PVRIG	CCL4	0.584159	5.55989e-22	GSE14520
GPR18	GZMA	0.58245	7.81076e-22	GSE14520
PVRIG	PIP3.E	0.581519	9.38982e-22	GSE14520
TNNI3K	FUT9	0.580442	1.16126e-21	GSE14520
PVRIG	LSP1	0.578586	1.67161e-21	GSE14520
GPR18	CD96	0.577102	2.23328e-21	GSE14520
GPR18	PTPRC	0.576341	2.58894e-21	GSE14520
PVRIG	IL10RA	0.57624	2.64014e-21	GSE14520
FAM163A	EFHC2	0.576091	2.71757e-21	GSE14520
PVRIG	IGL.	0.575318	3.15684e-21	GSE14520
PVRIG	UCP2	0.574477	3.71385e-21	GSE14520
GPR18	SP140	0.573873	4.17209e-21	GSE14520
PVRIG	HLA.C	0.573415	4.55677e-21	GSE14520
TNNI3K	NXPH4	0.573192	4.7556e-21	GSE14520
GPR18	IGHM	0.573082	4.85722e-21	GSE14520
PVRIG	AOAH	0.572738	5.18855e-21	GSE14520
PVRIG	NCKAP1L	0.572708	5.21877e-21	GSE14520
GPR18	SELL	0.572434	5.50047e-21	GSE14520
PVRIG	AIF1	0.571599	6.45297e-21	GSE14520
PVRIG	SP140	0.5713	6.83175e-21	GSE14520
GPR18	IL2RB	0.570167	8.47786e-21	GSE14520
GPR18	KLRC1.	0.569217	1.01517e-20	GSE14520
PVRIG	IGHA1.	0.568381	1.18929e-20	GSE14520
GPR18	IGL.	0.568291	1.20969e-20	GSE14520
GPR18	TRBV19.	0.568274	1.21354e-20	GSE14520
PVRIG	CYBB	0.566797	1.60277e-20	GSE14520
GPR18	PRF1	0.566563	1.67489e-20	GSE14520
TNNI3K	CKM	0.566401	1.72671e-20	GSE14520
PVRIG	BIN2	0.56525	2.14208e-20	GSE14520
GPR18	PIK3CD	0.565074	2.2137e-20	GSE14520
PVRIG	IGJ	0.564876	2.29715e-20	GSE14520
PVRIG	FCGR1A	0.563623	2.90119e-20	GSE14520
GPR18	EVI2A	0.562604	3.50521e-20	GSE14520
TNNI3K	C8orf71	0.562591	3.51402e-20	GSE14520
GPR18	IGHA1.	0.56228	3.72186e-20	GSE14520
FAM163A	MAGEL2	0.561503	4.29664e-20	GSE14520
GPR18	PTPN7	0.559922	5.74836e-20	GSE14520
FAM163A	CRYBA2	0.558344	7.67516e-20	GSE14520
TNNI3K	KHDRBS2	0.558173	7.91865e-20	GSE14520
PVRIG	SIRPG	0.557684	8.65738e-20	GSE14520
PVRIG	ITGB2	0.557402	9.1136e-20	GSE14520
FAM163A	SEZ6L	0.556991	9.82148e-20	GSE14520
PVRIG	FAIM3	0.556751	1.02598e-19	GSE14520
PVRIG	DUSP2	0.554858	1.44531e-19	GSE14520
FAM163A	KIAA1324	0.554839	1.45045e-19	GSE14520
GPR18	ARHGAP25	0.554588	1.51758e-19	GSE14520
GPR18	RUNX3	0.553496	1.84735e-19	GSE14520
LRP10	DYNC1H1	0.552508	2.20568e-19	GSE14520
GPR18	SEMA4D	0.551749	2.52629e-19	GSE14520
FAM163A	SCN3B	0.551286	2.74387e-19	GSE14520
GPR18	CD52	0.550878	2.95075e-19	GSE14520
GPR18	IL16	0.550677	3.05827e-19	GSE14520
GPR18	BANK1	0.549797	3.57607e-19	GSE14520
PVRIG	IGLV2.14	0.549674	3.65526e-19	GSE14520
TNNI3K	GCM2	0.549557	3.73177e-19	GSE14520
GPR18	CXCR3	0.548954	4.15235e-19	GSE14520
PVRIG	CCR7	0.548857	4.22479e-19	GSE14520
GPR18	TRGC2.	0.548707	4.33825e-19	GSE14520
GPR18	PTPN22	0.548521	4.48279e-19	GSE14520
FAM163A	INSM1	0.547662	5.21719e-19	GSE14520
PVRIG	SEMA4D	0.547452	5.41362e-19	GSE14520
GPR18	CCR7	0.547264	5.59525e-19	GSE14520
FAM163A	DPP6	0.546879	5.98764e-19	GSE14520
TNNI3K	SEMA3D	0.54635	6.5705e-19	GSE14520
PVRIG	VAV1	0.546214	6.72972e-19	GSE14520
GPR18	LOC96610	0.545899	7.1113e-19	GSE14520
GPR18	CD247	0.545388	7.77613e-19	GSE14520
PVRIG	IGLJ3	0.543428	1.09435e-18	GSE14520
GPR18	LAG3	0.541641	1.49146e-18	GSE14520
GPR18	LCP2	0.541583	1.50663e-18	GSE14520
TNNI3K	KCNK3	0.541333	1.57285e-18	GSE14520
S100A9	BCL2A1	0.540897	1.69574e-18	GSE14520
GPR18	NTN2L	0.540029	1.96908e-18	GSE14520
PVRIG	C1QA	0.540018	1.97255e-18	GSE14520
PVRIG	LAPTM5	0.539615	2.11384e-18	GSE14520
PVRIG	CD72	0.539363	2.20736e-18	GSE14520
PVRIG	GIMAP6	0.539175	2.27947e-18	GSE14520
PVRIG	CLEC7A	0.53903	2.33701e-18	GSE14520
GPR18	IFI6.	0.539028	2.33792e-18	GSE14520
PVRIG	ARHGDIB	0.538822	2.42164e-18	GSE14520
FAM163A	DRD1IP	0.537631	2.96796e-18	GSE14520
PVRIG	LILRB2	0.537477	3.0469e-18	GSE14520
GPR18	IFNG	0.53701	3.29909e-18	GSE14520
TNNI3K	FCER2	0.536923	3.34784e-18	GSE14520
GPR18	HLA.C	0.536671	3.49455e-18	GSE14520
PVRIG	PRG1	0.536449	3.62886e-18	GSE14520
GPR18	PTPRCAP	0.535893	3.98787e-18	GSE14520
PVRIG	LTB	0.535716	4.10888e-18	GSE14520
TNNI3K	HOXB8	0.53557	4.21215e-18	GSE14520
GPR18	DOCK2	0.535535	4.23711e-18	GSE14520
TNNI3K	LRP1B	0.535433	4.31105e-18	GSE14520
PVRIG	C1QB	0.535095	4.56427e-18	GSE14520
GPR18	CUGBP2	0.534961	4.66871e-18	GSE14520
GPR18	CST7	0.534941	4.6846e-18	GSE14520
GPR18	CORO1A	0.534921	4.70068e-18	GSE14520
TNNI3K	CASC5	0.534745	4.84268e-18	GSE14520
GPR18	NCF1.	0.53467	4.9038e-18	GSE14520
FAM163A	RLN2	0.534554	5.00105e-18	GSE14520
PVRIG	CSF2RB	0.533884	5.59844e-18	GSE14520
PVRIG	IFI6.	0.533531	5.94114e-18	GSE14520
PVRIG	RNASE6	0.532882	6.62569e-18	GSE14520
PVRIG	FCGR1B	0.532574	6.97647e-18	GSE14520
PVRIG	INPP5D	0.532549	7.0059e-18	GSE14520
PVRIG	HLA.DQB1	0.532477	7.09109e-18	GSE14520
GPR18	SLA	0.53164	8.15661e-18	GSE14520
PVRIG	COTL1	0.530453	9.94266e-18	GSE14520
GPR18	TRA.	0.529489	1.16695e-17	GSE14520
PVRIG	P2RY13	0.529005	1.26445e-17	GSE14520
TNNI3K	FLJ13231	0.528917	1.28315e-17	GSE14520
PVRIG	IGKC.	0.528763	1.31629e-17	GSE14520
PVRIG	SIGLEC1	0.528427	1.39142e-17	GSE14520
PVRIG	SPOCK2	0.528284	1.42459e-17	GSE14520
GPR18	CD3G	0.528162	1.45374e-17	GSE14520
TNNI3K	NIN	0.528083	1.47289e-17	GSE14520
PVRIG	CXCL9	0.527535	1.61223e-17	GSE14520
GPR18	FAIM3	0.527446	1.63612e-17	GSE14520
PVRIG	CCR5.	0.527244	1.69124e-17	GSE14520
TNNI3K	MAGEL2	0.52692	1.78395e-17	GSE14520
GPR18	KLRK1	0.526803	1.81855e-17	GSE14520
GPR18	CD38	0.525704	2.17835e-17	GSE14520
PVRIG	IL7R	0.524492	2.65569e-17	GSE14520
PVRIG	CCR1	0.523946	2.90282e-17	GSE14520
GPR18	LSP1	0.523381	3.18251e-17	GSE14520
PVRIG	ADCY7	0.522994	3.38894e-17	GSE14520
FAM163A	SCG3	0.522605	3.61014e-17	GSE14520
PVRIG	CXCL13	0.522316	3.78295e-17	GSE14520
GPR18	CD69	0.522268	3.81269e-17	GSE14520
FAM163A	CCDC52	0.521815	4.10293e-17	GSE14520
PVRIG	CD96	0.521698	4.18084e-17	GSE14520
TNNI3K	SCGB1D1	0.521681	4.19258e-17	GSE14520
GPR18	IGLV2.14	0.521203	4.52891e-17	GSE14520
PVRIG	IGSF6	0.521117	4.59243e-17	GSE14520
PVRIG	SH2D1A	0.520482	5.08791e-17	GSE14520
PVRIG	CD3D	0.52025	5.28115e-17	GSE14520
TNNI3K	SLC13A1	0.519686	5.78287e-17	GSE14520
GPR18	GIMAP4	0.518731	6.73995e-17	GSE14520
PVRIG	APOBEC3G	0.51864	6.83865e-17	GSE14520
PVRIG	KLRC1.	0.517843	7.76717e-17	GSE14520
TNNI3K	KRT35	0.517746	7.88831e-17	GSE14520
TNNI3K	GDF8	0.517649	8.01215e-17	GSE14520
PVRIG	PLEKHO1	0.516927	8.98944e-17	GSE14520
FAM163A	ACTL6B	0.516546	9.55096e-17	GSE14520
GPR18	IGHG1	0.516491	9.63509e-17	GSE14520
PVRIG	LY75	0.516286	9.95295e-17	GSE14520
TNNI3K	SERPINB13	0.516001	1.04136e-16	GSE14520
PVRIG	IGHD	0.515236	1.17571e-16	GSE14520
FAM163A	GAD2	0.515201	1.18227e-16	GSE14520
PVRIG	IGL..	0.515161	1.18976e-16	GSE14520
PVRIG	POU2AF1	0.515044	1.2119e-16	GSE14520
PVRIG	CTA.246H3.1	0.514891	1.24174e-16	GSE14520
PVRIG	IL16	0.514749	1.26984e-16	GSE14520
GPR18	PIM2	0.514379	1.34626e-16	GSE14520
GPR18	ADAMDEC1	0.513723	1.49297e-16	GSE14520
GPR18	IGKC.	0.513537	1.53746e-16	GSE14520
GPR18	IGJ	0.513261	1.60566e-16	GSE14520
FAM163A	FLJ23049	0.513133	1.63834e-16	GSE14520
FAM163A	TRPC7	0.513056	1.65821e-16	GSE14520
PVRIG	GPR65	0.512413	1.83443e-16	GSE14520
GPR18	FGD2	0.512355	1.85122e-16	GSE14520
TNNI3K	CHRM2	0.512332	1.85771e-16	GSE14520
GPR18	CD6	0.512063	1.93768e-16	GSE14520
PVRIG	C6orf32	0.512043	1.94392e-16	GSE14520
PVRIG	TYROBP	0.511118	2.24646e-16	GSE14520
PVRIG	NCF1.	0.509903	2.71505e-16	GSE14520
FAM163A	C1orf114	0.509222	3.01772e-16	GSE14520
PVRIG	CD27	0.508667	3.28891e-16	GSE14520
GPR18	SH2D1A	0.508016	3.63767e-16	GSE14520
TNNI3K	POU3F3	0.507816	3.75181e-16	GSE14520
PVRIG	MYO1F	0.507696	3.82242e-16	GSE14520
TNNI3K	ADAM7	0.507396	4.00317e-16	GSE14520
TNNI3K	OTOF	0.507329	4.04507e-16	GSE14520
FAM163A	RPIP8	0.50686	4.34785e-16	GSE14520
GPR18	IGL..	0.506658	4.48571e-16	GSE14520
GPR18	PLEKHO1	0.506521	4.58091e-16	GSE14520
TNNI3K	LOC442236	0.506257	4.77079e-16	GSE14520
TNNI3K	PLA2R1	0.50624	4.78302e-16	GSE14520
TNNI3K	DPP6	0.506227	4.79307e-16	GSE14520
GPR18	CD8B	0.505764	5.14629e-16	GSE14520
PVRIG	PIM2	0.505715	5.18519e-16	GSE14520
PVRIG	HCK	0.50547	5.38358e-16	GSE14520
GPR18	TNFRSF17	0.505355	5.47902e-16	GSE14520
TNNI3K	ZNRF4	0.505062	5.73108e-16	GSE14520
PVRIG	CECR1	0.504969	5.81336e-16	GSE14520
TNNI3K	C4orf6	0.504913	5.86337e-16	GSE14520
GPR18	WIPF1	0.504636	6.11677e-16	GSE14520
PVRIG	LPXN	0.504635	6.11779e-16	GSE14520
SGCB	TMEM165	0.504442	6.30105e-16	GSE14520
GPR18	TBX21	0.504273	6.46548e-16	GSE14520
TNNI3K	KIAA1045	0.504084	6.65477e-16	GSE14520
PVRIG	IL18RAP	0.503578	7.18835e-16	GSE14520
GPR18	SIRPG	0.502941	7.92125e-16	GSE14520
PVRIG	IGKV1D.13	0.502573	8.37585e-16	GSE14520
TNNI3K	ZNF460	0.502316	8.70898e-16	GSE14520
GPR18	CTA.246H3.1	0.502189	8.87968e-16	GSE14520
PVRIG	SDC3	0.502074	9.03491e-16	GSE14520
GPR18	DPEP2	0.501953	9.20258e-16	GSE14520
FAM163A	JAKMIP2	0.500559	1.13615e-15	GSE14520
TNNI3K	ATP1A3	0.500364	1.17014e-15	GSE14520
SGCB	IQSEC1	-0.516656	9.38443e-17	GSE14520
SGCB	LOC257407	-0.528752	1.31865e-17	GSE14520
