# Supplementary material for: Identification of an eight-gene signature for survival prediction for patients with hepatocellular carcinoma based on integrated bioinformatics analysis
Source: PeerJ. 2019 Mar 20;7:e6548. doi: 10.7717/peerj.6548 (PMC6431139; doi:10.7717/peerj.6548)
Supplement: Table S4 [file peerj-07-6548-s004.xls]

## Sheet: Sheet1
ONTOLOGY	ID	Description	GeneRatio	BgRatio	pvalue	p.adjust	qvalue	geneID	Count
BP	GO:0042110	T cell activation	113/621	463/17653	1.17903e-63	5.02621e-60	4.04097e-60	6352/5293/3932/916/10125/925/22914/914/26191/1236/3902/917/5788/5880/926/923/11151/2625/28755/919/2841/3458/3702/1794/7535/55423/30009/942/3575/939/7409/10288/199/3071/29851/915/64581/51571/3329/8767/814/6693/860/84174/3559/54440/8320/201633/399/3594/1493/26279/3662/1378/5133/5294/4063/114836/81704/54900/80380/64926/729230/10859/639/115650/160365/27040/151888/959/257101/387357/101/3718/944/7454/5…	113
BP	GO:0051249	regulation of lymphocyte activation	103/621	457/17653	2.86993e-54	6.11725e-51	4.91815e-51	6352/3932/916/10125/952/22914/914/26191/1236/3902/917/5788/5880/923/11151/3507/2625/28755/919/3458/3500/7535/55024/55423/30009/3635/942/3575/939/7409/10288/199/3071/29851/915/3495/64092/51571/3329/8767/4323/23529/814/6693/84174/3559/54440/201633/3594/1493/26279/3662/1378/5133/115352/81704/54900/80380/64926/729230/150372/10859/639/115650/160365/27040/151888/959/257101/695/101/374403/3718/5588/8443…	103
BP	GO:0007159	leukocyte cell-cell adhesion	87/621	335/17653	3.85962e-51	5.48452e-48	4.40945e-48	6279/6280/6352/10507/6402/3932/916/10125/22914/3676/26191/1236/3902/917/5788/5880/923/11151/2625/28755/919/3458/7535/55423/30009/3689/942/3575/939/7409/10288/199/3071/6404/29851/915/51571/7264/3329/8767/6693/3559/54440/201633/3594/1493/26279/5133/83706/81704/54900/80380/64926/729230/10859/115650/160365/151888/959/101/3718/5588/84433/6793/921/79626/11314/3553/3383/84868/283234/57045/6850/3659/5777…	87
BP	GO:0050863	regulation of T cell activation	85/621	321/17653	1.06626e-50	1.13636e-47	9.13615e-48	6352/3932/916/10125/22914/914/26191/1236/3902/917/5788/5880/923/11151/2625/28755/919/3458/7535/55423/30009/942/3575/939/7409/10288/199/3071/29851/915/51571/3329/8767/814/6693/3559/54440/201633/3594/1493/26279/3662/1378/5133/81704/54900/80380/64926/729230/10859/639/115650/160365/27040/151888/959/257101/101/3718/5588/84433/11035/27240/921/8784/79626/11314/3553/84868/283234/57045/6850/3659/5777/1067…	85
BP	GO:0002521	leukocyte differentiation	98/621	483/17653	3.46226e-47	2.95192e-44	2.37329e-44	5293/3932/10320/916/10125/925/914/3676/26191/1236/5788/2625/2841/3458/3702/1794/7535/30009/3059/3635/7305/1230/942/3575/939/7409/10288/3071/2124/915/4609/4830/8767/4323/23529/814/6693/860/3559/54440/8320/399/3594/1493/26279/3662/139716/1378/9290/973/9770/8111/4063/6688/114836/115352/150372/10859/639/79705/5452/9398/55619/959/257101/387357/695/101/3718/944/64218/5734/84433/11035/64919/22806/11025/…	98
BP	GO:0030098	lymphocyte differentiation	81/621	330/17653	1.50691e-45	1.07066e-42	8.6079e-43	5293/3932/10320/916/10125/925/914/3676/26191/1236/5788/2625/2841/3458/3702/1794/7535/30009/3635/942/3575/939/7409/10288/3071/915/8767/4323/23529/814/6693/860/3559/54440/8320/399/3594/1493/26279/3662/1378/973/4063/6688/114836/115352/150372/639/5452/55619/959/257101/387357/695/101/3718/944/64218/5734/84433/11035/64919/22806/2207/8784/6850/4242/3659/5777/974/940/2529/941/11006/3586/6363/972/26253/94…	81
BP	GO:1903037	regulation of leukocyte cell-cell adhesion	77/621	302/17653	1.35424e-44	8.24735e-42	6.6307e-42	6352/3932/916/10125/22914/3676/26191/1236/3902/917/5788/923/11151/2625/28755/919/3458/7535/55423/30009/942/3575/939/7409/10288/199/3071/29851/915/51571/3329/8767/6693/3559/54440/201633/3594/1493/26279/5133/81704/54900/80380/64926/729230/10859/115650/160365/151888/959/101/3718/5588/84433/921/79626/11314/3553/3383/84868/283234/57045/6850/3659/5777/10673/3620/940/941/7124/9402/11006/3586/6363/972/10…	77
BP	GO:0002696	positive regulation of leukocyte activation	79/621	351/17653	1.972e-41	1.05083e-38	8.44847e-39	6352/3932/916/10125/952/22914/914/1236/917/5788/923/11151/3507/2625/28755/919/3458/3500/7535/55423/30009/3689/3635/942/3575/939/7409/10288/199/3071/29851/915/3495/51571/3329/8767/4323/23529/3559/54440/3594/1493/5133/115352/81704/80380/64926/2268/729230/10859/639/115650/160365/151888/10666/959/695/101/3718/5588/84433/26228/921/2207/3553/84868/283234/6850/5777/10673/940/941/9402/11006/3586/6363/972…	79
BP	GO:0050867	positive regulation of cell activation	80/621	363/17653	3.10602e-41	1.47122e-38	1.18283e-38	6352/3932/916/10125/952/22914/914/1236/917/5788/923/11151/3507/2625/28755/919/3458/3500/7535/55423/30009/3689/3635/5341/942/3575/939/7409/10288/199/3071/29851/915/3495/51571/3329/8767/4323/23529/3559/54440/3594/1493/5133/115352/81704/80380/64926/2268/729230/10859/639/115650/160365/151888/10666/959/695/101/3718/5588/84433/26228/921/2207/3553/84868/283234/6850/5777/10673/940/941/9402/11006/3586/636…	80
BP	GO:1903039	positive regulation of leukocyte cell-cell adhesion	64/621	224/17653	2.05109e-40	8.74379e-38	7.02984e-38	6352/3932/916/10125/22914/3676/1236/917/5788/923/11151/2625/28755/919/3458/7535/55423/942/3575/939/7409/10288/199/3071/29851/915/51571/3329/8767/3559/54440/3594/1493/5133/81704/80380/64926/729230/10859/115650/160365/151888/959/101/3718/5588/84433/921/3553/3383/84868/283234/6850/5777/10673/940/941/7124/9402/11006/6363/972/10148/920	64
BP	GO:0046651	lymphocyte proliferation	67/621	260/17653	3.80316e-39	1.4739e-36	1.18498e-36	6352/916/952/26191/5788/5880/923/11151/1794/7535/3635/942/3575/10288/199/3071/3329/8767/23529/6693/3559/54440/3594/1493/26279/5294/973/115352/81704/80380/64926/729230/10859/639/115650/931/160365/959/695/3718/5588/84433/11035/23495/22806/3614/11314/3553/84868/283234/57045/6850/3659/5777/10673/4332/3620/940/7940/941/3586/6363/972/2322/4064/10148/920	67
BP	GO:0022407	regulation of cell-cell adhesion	80/621	388/17653	5.62876e-39	1.99962e-36	1.60765e-36	6352/3932/916/10125/22914/3676/26191/1236/3902/917/5788/923/11151/2625/28755/919/3458/7535/55423/30009/10563/942/3575/939/7409/10288/199/3071/29851/915/51571/5747/3329/8767/6693/3559/54440/201633/3594/1493/26279/5133/83706/81704/54900/80380/64926/729230/10859/115650/160365/151888/959/101/3718/5588/84433/921/79626/11314/3553/3383/84868/283234/57045/6850/3659/5777/10673/3620/940/941/7124/9402/11006…	80
BP	GO:0032943	mononuclear cell proliferation	67/621	262/17653	6.45059e-39	2.1153e-36	1.70066e-36	6352/916/952/26191/5788/5880/923/11151/1794/7535/3635/942/3575/10288/199/3071/3329/8767/23529/6693/3559/54440/3594/1493/26279/5294/973/115352/81704/80380/64926/729230/10859/639/115650/931/160365/959/695/3718/5588/84433/11035/23495/22806/3614/11314/3553/84868/283234/57045/6850/3659/5777/10673/4332/3620/940/7940/941/3586/6363/972/2322/4064/10148/920	67
BP	GO:0050870	positive regulation of T cell activation	61/621	213/17653	1.30746e-38	3.98123e-36	3.20083e-36	6352/3932/916/10125/22914/1236/917/5788/923/11151/2625/28755/919/3458/7535/55423/942/3575/939/7409/10288/199/3071/29851/915/51571/3329/8767/3559/54440/3594/1493/5133/81704/80380/64926/729230/10859/115650/160365/151888/959/101/3718/5588/84433/921/3553/84868/283234/6850/5777/10673/940/941/9402/11006/6363/972/10148/920	61
BP	GO:0022409	positive regulation of cell-cell adhesion	66/621	257/17653	1.81855e-38	5.16832e-36	4.15523e-36	6352/3932/916/10125/22914/3676/1236/917/5788/923/11151/2625/28755/919/3458/7535/55423/10563/942/3575/939/7409/10288/199/3071/29851/915/51571/3329/8767/3559/54440/3594/1493/5133/81704/80380/64926/729230/10859/115650/160365/151888/959/101/3718/5588/84433/921/3553/3383/84868/283234/6850/5777/10673/940/941/7124/9402/11006/3586/6363/972/10148/920	66
BP	GO:0051251	positive regulation of lymphocyte activation	72/621	315/17653	3.00692e-38	8.01156e-36	6.44113e-36	6352/3932/916/10125/952/22914/1236/917/5788/923/11151/3507/2625/28755/919/3458/3500/7535/55423/30009/3635/942/3575/939/7409/10288/199/3071/29851/915/3495/51571/3329/8767/4323/23529/3559/54440/3594/1493/5133/115352/81704/80380/64926/729230/10859/639/115650/160365/151888/959/695/101/3718/5588/84433/921/3553/84868/283234/6850/5777/10673/940/941/9402/11006/6363/972/10148/920	72
BP	GO:0070661	leukocyte proliferation	67/621	278/17653	3.68741e-37	9.24673e-35	7.43419e-35	6352/916/952/26191/5788/5880/923/11151/1794/7535/3635/942/3575/10288/199/3071/3329/8767/23529/6693/3559/54440/3594/1493/26279/5294/973/115352/81704/80380/64926/729230/10859/639/115650/931/160365/959/695/3718/5588/84433/11035/23495/22806/3614/11314/3553/84868/283234/57045/6850/3659/5777/10673/4332/3620/940/7940/941/3586/6363/972/2322/4064/10148/920	67
BP	GO:0030217	T cell differentiation	61/621	225/17653	4.43409e-37	1.05014e-34	8.44292e-35	5293/3932/916/10125/925/914/26191/1236/5788/2625/2841/3458/3702/1794/7535/30009/942/3575/939/7409/10288/3071/915/8767/814/6693/860/3559/54440/8320/399/3594/1493/26279/3662/1378/4063/114836/639/257101/387357/101/3718/944/64218/5734/84433/11035/64919/2207/8784/6850/3659/940/2529/941/11006/6363/972/26253/920	61
BP	GO:0050670	regulation of lymphocyte proliferation	57/621	201/17653	7.32724e-36	1.644e-33	1.32174e-33	6352/916/952/26191/5788/5880/923/11151/7535/3635/942/10288/199/3071/8767/23529/6693/3559/54440/3594/1493/26279/115352/80380/64926/729230/10859/639/115650/160365/959/695/3718/5588/84433/11035/23495/22806/11314/3553/84868/283234/57045/6850/3659/5777/10673/4332/3620/940/7940/941/3586/6363/972/10148/920	57
BP	GO:0032944	regulation of mononuclear cell proliferation	57/621	202/17653	9.88395e-36	2.10676e-33	1.6938e-33	6352/916/952/26191/5788/5880/923/11151/7535/3635/942/10288/199/3071/8767/23529/6693/3559/54440/3594/1493/26279/115352/80380/64926/729230/10859/639/115650/160365/959/695/3718/5588/84433/11035/23495/22806/11314/3553/84868/283234/57045/6850/3659/5777/10673/4332/3620/940/7940/941/3586/6363/972/10148/920	57
BP	GO:0070663	regulation of leukocyte proliferation	57/621	212/17653	1.77892e-34	3.6112e-32	2.90334e-32	6352/916/952/26191/5788/5880/923/11151/7535/3635/942/10288/199/3071/8767/23529/6693/3559/54440/3594/1493/26279/115352/80380/64926/729230/10859/639/115650/160365/959/695/3718/5588/84433/11035/23495/22806/11314/3553/84868/283234/57045/6850/3659/5777/10673/4332/3620/940/7940/941/3586/6363/972/10148/920	57
BP	GO:0045785	positive regulation of cell adhesion	69/621	392/17653	3.46258e-29	6.6584e-27	5.35322e-27	6352/3932/916/10125/22914/3676/1236/917/5788/923/11151/2625/28755/919/3458/7535/55423/9806/10563/942/3575/939/7409/10288/199/3071/29851/915/51571/3329/8767/3559/54440/201294/3594/1493/5133/81704/80380/64926/729230/10859/115650/160365/151888/959/101/3718/5588/84433/921/8784/3553/3383/84868/283234/6850/5777/10673/940/941/7124/9402/11006/3586/6363/972/10148/920	69
BP	GO:0002460	adaptive immune response based on somatic recombination of immune receptors built from immunoglobulin superfamily domains	62/621	314/17653	3.59238e-29	6.6584e-27	5.35322e-27	925/5788/3507/2625/3500/30009/713/3635/10563/3575/939/8807/3495/712/2208/51571/3329/4683/8767/23529/6693/64005/84174/54440/201294/3594/51311/3662/1378/4063/114836/729230/10859/89857/115650/4049/10068/5452/10666/959/695/3718/7454/5588/64218/11035/259197/2207/3553/3383/84868/5777/10673/940/941/7124/3586/6363/714/972/10148/920	62
BP	GO:0042129	regulation of T cell proliferation	44/621	149/17653	1.0375e-28	1.84286e-26	1.48162e-26	6352/916/5788/5880/923/11151/7535/942/10288/199/3071/8767/6693/3559/54440/3594/1493/26279/80380/64926/729230/10859/115650/160365/959/3718/5588/84433/11035/3553/84868/283234/57045/6850/3659/5777/10673/3620/940/941/3586/6363/10148/920	44
BP	GO:0042098	T cell proliferation	47/621	174/17653	1.11695e-28	1.90462e-26	1.53127e-26	6352/916/5788/5880/923/11151/1794/7535/942/10288/199/3071/8767/6693/3559/54440/3594/1493/26279/5294/81704/80380/64926/729230/10859/115650/160365/959/3718/5588/84433/11035/3553/84868/283234/57045/6850/3659/5777/10673/3620/940/941/3586/6363/10148/920	47
BP	GO:0046631	alpha-beta T cell activation	39/621	116/17653	5.7048e-28	9.35369e-26	7.52018e-26	916/2625/2841/3458/3702/1794/7535/30009/942/3071/8767/6693/54440/8320/3594/26279/3662/4063/114836/64926/729230/10859/639/257101/3718/944/5588/64218/5734/64919/11314/57045/6850/3659/940/2529/941/6363/10148	39
BP	GO:0050900	leukocyte migration	73/621	470/17653	2.74403e-27	4.33252e-25	3.48326e-25	6279/6280/6352/5293/962/6402/3932/22914/914/3676/1236/5880/2833/11151/3507/2625/3603/2841/7535/55423/30009/3689/9672/3635/4283/6351/1230/10563/7409/199/3055/3071/6404/9056/4323/6693/64005/255231/5294/81704/729230/1234/8832/1240/63940/51744/9046/101/5734/643/7852/11035/26228/6793/2207/2357/8784/11314/9123/7226/3553/3383/54210/3687/6850/2359/5777/6846/2529/7124/3586/6363/972	73
BP	GO:1902105	regulation of leukocyte differentiation	54/621	256/17653	5.43559e-27	8.27569e-25	6.65349e-25	10125/914/2625/3458/7535/30009/3059/3635/7305/1230/942/3575/939/10288/3071/2124/4609/4830/8767/4323/814/3559/54440/3594/1493/3662/1378/9290/9770/8111/115352/150372/10859/639/9398/257101/695/101/3718/84433/22806/11025/8784/6850/3659/5777/940/941/7124/11006/6363/714/972/920	54
BP	GO:0002768	immune response-regulating cell surface receptor signaling pathway	73/621	482/17653	1.37714e-26	2.0244e-24	1.62757e-24	7456/5293/3932/3937/916/952/22914/26191/1236/917/5788/3507/2625/28755/919/3702/3500/7535/50852/79037/3635/7409/10288/3055/3071/915/3495/2210/9404/2209/64581/5747/8767/64005/5579/84174/1493/1378/973/5583/115352/2268/150372/10859/89857/3783/27040/50856/10666/387357/695/7454/5588/84433/26228/53347/259197/10462/2207/2357/11314/6850/2359/2219/5777/4332/974/940/9402/11006/26253/930/920	73
CC	GO:0009897	external side of plasma membrane	56/646	287/18698	1.69817e-26	8.08327e-24	7.40043e-24	6402/3560/916/925/22914/914/1236/3902/5788/2833/3507/969/3500/3689/4283/3561/1230/942/3575/939/29851/3495/2208/131450/3559/1493/51311/5133/3824/973/343413/80380/729230/1234/10859/5023/115650/931/356/51744/10666/959/643/921/2207/3383/2219/974/940/1233/941/7124/972/945/930/920	56
BP	GO:0001819	positive regulation of cytokine production	67/621	411/17653	2.46247e-26	3.49917e-24	2.81326e-24	916/10125/22914/914/26191/1236/56253/923/2625/3458/1536/942/4050/10288/3495/79792/51571/3329/5440/10626/8767/6693/54440/201633/3594/51311/3662/255231/4063/114836/283420/2268/729230/150372/115650/4049/9447/63940/51744/10666/959/101/5588/5734/84433/943/81030/115362/2207/23643/3553/84868/283234/6850/3659/2219/3620/940/941/7124/3586/6363/972/26253/10148/920/6772	67
BP	GO:0002429	immune response-activating cell surface receptor signaling pathway	70/621	450/17653	3.16187e-26	4.34809e-24	3.49578e-24	7456/5293/3932/3937/916/952/22914/26191/1236/917/5788/3507/2625/28755/919/3702/3500/7535/50852/79037/3635/7409/3055/3071/915/3495/9404/2209/64581/5747/8767/64005/5579/84174/1493/1378/973/5583/115352/2268/150372/89857/3783/27040/50856/10666/387357/695/7454/5588/84433/26228/53347/259197/10462/2207/2357/11314/6850/2359/2219/5777/4332/974/940/9402/11006/26253/930/920	70
BP	GO:0002683	negative regulation of immune system process	68/621	426/17653	3.63038e-26	4.83635e-24	3.88833e-24	22914/26191/3902/10225/5788/29909/2841/55024/79037/30009/3635/942/3575/10288/9404/64092/3218/23513/4609/4830/9684/6693/84174/3559/201633/1493/26279/3662/1378/9290/10077/5133/8111/115352/54900/80380/729230/8832/10859/639/695/374403/3718/5734/84166/26228/23495/53347/197358/11025/2207/23643/79626/11314/84868/57045/3659/5777/4332/3620/7940/941/7124/146722/11006/3586/714/972	68
BP	GO:0002703	regulation of leukocyte mediated immunity	43/621	168/17653	2.74188e-25	3.54201e-23	2.84771e-23	10125/22914/3902/10225/56253/5788/5880/2625/4068/30009/3689/3575/7409/8807/2208/51571/3329/23529/54440/201294/3594/1378/114836/2268/729230/8832/10859/4049/10666/695/3718/7454/11035/259197/2207/11314/3553/84868/6850/5777/940/7124/3586	43
BP	GO:0002697	regulation of immune effector process	65/621	405/17653	3.55785e-25	4.46091e-23	3.58649e-23	10125/22914/3902/10225/56253/5788/5880/2625/4068/3458/3500/30009/3689/713/60489/942/3575/7409/8807/712/2208/51571/3329/8767/23529/3559/54440/201294/3594/3662/1378/10077/114836/115352/2268/729230/8832/10859/4049/9447/51744/10666/959/257101/695/3718/7454/11035/259197/2207/11314/3553/84868/5199/6850/5777/940/941/7124/3586/6363/714/972/930/6772	65
BP	GO:0042113	B cell activation	53/621	273/17653	1.10095e-24	1.34095e-22	1.0781e-22	5293/952/3676/5788/3507/3500/7535/55024/30009/3635/3575/939/3071/3495/64092/3329/4683/4323/23529/5579/84174/54440/1493/973/115352/54900/150372/639/115650/931/5452/55619/959/695/374403/3718/643/84433/23495/22806/11314/6850/4242/5777/10673/4332/974/940/3586/972/9452/2322/4064	53
BP	GO:0042102	positive regulation of T cell proliferation	33/621	96/17653	3.33435e-24	3.94842e-22	3.17445e-22	6352/916/5788/923/11151/7535/942/10288/199/3071/8767/3559/54440/3594/80380/64926/729230/115650/160365/959/3718/5588/84433/3553/84868/283234/6850/10673/940/941/6363/10148/920	33
BP	GO:0002449	lymphocyte mediated immunity	56/621	315/17653	4.84532e-24	5.5826e-22	4.4883e-22	10125/925/22914/3902/10225/56253/5788/11151/3507/2625/4068/3500/30009/713/3635/3575/939/7409/8807/3495/712/2208/51571/3329/4683/23529/64005/84174/54440/201294/3594/51311/1378/3824/57823/114836/10859/4049/5452/10666/959/695/7454/11035/259197/2207/3553/3383/84868/5777/940/3002/7124/3586/714/972	56
BP	GO:0002819	regulation of adaptive immune response	37/621	131/17653	1.46128e-23	1.63932e-21	1.31798e-21	962/5788/2625/30009/3575/64092/2208/51571/3329/8767/23529/54440/3594/1378/729230/10859/115650/4049/10666/695/3718/7454/5588/11035/259197/2207/3553/84868/3659/5777/10673/940/941/7124/3586/6363/920	37
BP	GO:0050671	positive regulation of lymphocyte proliferation	37/621	132/17653	1.96468e-23	2.14755e-21	1.72659e-21	6352/916/952/5788/923/11151/7535/942/10288/199/3071/8767/23529/3559/54440/3594/115352/80380/64926/729230/115650/160365/959/3718/5588/84433/3553/84868/283234/6850/10673/940/941/6363/972/10148/920	37
BP	GO:0032946	positive regulation of mononuclear cell proliferation	37/621	133/17653	2.63379e-23	2.80696e-21	2.25674e-21	6352/916/952/5788/923/11151/7535/942/10288/199/3071/8767/23529/3559/54440/3594/115352/80380/64926/729230/115650/160365/959/3718/5588/84433/3553/84868/283234/6850/10673/940/941/6363/972/10148/920	37
BP	GO:0050851	antigen receptor-mediated signaling pathway	52/621	282/17653	3.76882e-23	3.91866e-21	3.15052e-21	5293/3932/3937/916/952/26191/1236/917/5788/3507/2625/28755/919/3702/3500/7535/50852/79037/3635/3071/915/3495/9404/8767/5579/84174/1493/973/5583/115352/150372/89857/3783/27040/10666/387357/695/7454/5588/84433/26228/53347/11314/6850/5777/4332/974/940/9402/11006/930/920	52
BP	GO:0045619	regulation of lymphocyte differentiation	39/621	156/17653	1.23444e-22	1.25295e-20	1.00735e-20	10125/914/2625/3458/7535/30009/3635/942/3575/939/10288/3071/8767/4323/814/3559/54440/3594/1493/3662/1378/115352/150372/639/257101/695/101/3718/84433/22806/8784/6850/3659/5777/940/941/11006/6363/972	39
BP	GO:0070665	positive regulation of leukocyte proliferation	37/621	140/17653	1.89609e-22	1.87977e-20	1.5113e-20	6352/916/952/5788/923/11151/7535/942/10288/199/3071/8767/23529/3559/54440/3594/115352/80380/64926/729230/115650/160365/959/3718/5588/84433/3553/84868/283234/6850/10673/940/941/6363/972/10148/920	37
BP	GO:0032609	interferon-gamma production	32/621	102/17653	4.18697e-22	4.0566e-20	3.26143e-20	916/10125/22914/914/26191/1236/10225/2625/3702/8807/51571/3329/8767/6693/54440/8320/3594/51311/114836/80380/729230/10859/115650/4049/51744/10666/11035/3553/84868/7124/3586/10148	32
BP	GO:0002695	negative regulation of leukocyte activation	38/621	154/17653	7.24753e-22	6.86583e-20	5.51999e-20	26191/3902/55024/30009/3635/942/10288/64092/6693/84174/3559/201633/1493/26279/10077/54900/80380/729230/8832/10859/639/695/374403/3718/23495/79626/11314/84868/57045/3659/5777/4332/3620/7940/941/146722/3586/972	38
BP	GO:0002822	regulation of adaptive immune response based on somatic recombination of immune receptors built from immunoglobulin superfamily domains	34/621	120/17653	8.47734e-22	7.85628e-20	6.3163e-20	5788/2625/30009/3575/2208/51571/3329/8767/23529/54440/3594/1378/729230/10859/115650/4049/10666/695/3718/7454/5588/11035/259197/2207/3553/84868/5777/10673/940/941/7124/3586/6363/920	34
BP	GO:0002699	positive regulation of immune effector process	40/621	175/17653	1.25841e-21	1.1414e-19	9.17664e-20	10125/22914/3902/56253/5880/2625/4068/3458/30009/3689/942/7409/8807/2208/51571/3329/8767/23529/54440/201294/3594/114836/2268/729230/8832/10859/4049/51744/10666/695/259197/2207/11314/3553/6850/940/941/7124/6363/972	40
BP	GO:0002706	regulation of lymphocyte mediated immunity	34/621	124/17653	2.72782e-21	2.42264e-19	1.94776e-19	10125/22914/3902/10225/56253/5788/2625/4068/30009/3575/7409/8807/2208/51571/3329/23529/54440/3594/1378/114836/10859/4049/10666/695/7454/11035/259197/2207/3553/84868/5777/940/7124/3586	34
BP	GO:0046632	alpha-beta T cell differentiation	29/621	91/17653	2.29514e-20	1.99677e-18	1.60537e-18	2625/2841/3458/3702/7535/30009/942/3071/8767/6693/54440/8320/3594/26279/3662/4063/114836/639/257101/3718/944/64218/5734/64919/6850/3659/2529/941/6363	29
BP	GO:0051250	negative regulation of lymphocyte activation	34/621	132/17653	2.45175e-20	2.09036e-18	1.68061e-18	26191/3902/55024/30009/3635/942/10288/64092/6693/84174/3559/201633/1493/26279/54900/80380/10859/639/695/374403/3718/23495/79626/11314/84868/57045/3659/5777/4332/3620/7940/941/3586/972	34
BP	GO:0002285	lymphocyte activation involved in immune response	37/621	162/17653	4.41529e-20	3.69066e-18	2.96722e-18	11151/2625/3458/30009/942/3329/4683/8767/23529/6693/201294/8320/3594/3662/4063/114836/10859/51744/55619/959/257101/3718/64218/5734/2207/3383/84868/4242/940/3936/941/3586/6363/26253/9452/4064/911	37
BP	GO:0050866	negative regulation of cell activation	38/621	173/17653	5.84576e-20	4.7924e-18	3.85299e-18	26191/3902/55024/30009/3635/942/10288/64092/6693/84174/3559/201633/1493/26279/10077/54900/80380/729230/8832/10859/639/695/374403/3718/23495/79626/11314/84868/57045/3659/5777/4332/3620/7940/941/146722/3586/972	38
BP	GO:1903706	regulation of hemopoiesis	61/621	450/17653	8.10017e-20	6.51529e-18	5.23817e-18	10125/914/29909/2625/3458/7535/30009/3059/3635/7305/1230/942/3575/939/10288/3071/2124/3218/4609/4830/8767/7564/4323/814/5579/3559/54440/3594/1493/3662/1378/9290/9770/8111/6688/115352/150372/10859/639/9398/257101/695/101/3718/5588/84433/22806/11025/8784/6850/3659/5777/940/941/7124/11006/6363/714/972/920/6772	61
BP	GO:0046634	regulation of alpha-beta T cell activation	26/621	74/17653	1.29327e-19	1.02097e-17	8.20837e-18	916/2625/3458/7535/30009/942/3071/8767/54440/3594/3662/64926/729230/10859/639/257101/3718/5588/11314/57045/6850/3659/940/941/6363/10148	26
BP	GO:0032649	regulation of interferon-gamma production	28/621	91/17653	3.03577e-19	2.353e-17	1.89176e-17	916/10125/22914/914/26191/1236/10225/2625/51571/3329/8767/54440/3594/51311/114836/80380/729230/10859/115650/4049/51744/10666/11035/3553/84868/7124/3586/10148	28
BP	GO:0031295	T cell costimulation	26/621	77/17653	4.1139e-19	3.1317e-17	2.51783e-17	3932/916/22914/1236/917/28755/919/942/7409/29851/915/1493/5133/80380/115650/151888/959/84433/921/5777/10673/940/941/9402/6363/920	26
BP	GO:0031294	lymphocyte costimulation	26/621	78/17653	5.97021e-19	4.46509e-17	3.58984e-17	3932/916/22914/1236/917/28755/919/942/7409/29851/915/1493/5133/80380/115650/151888/959/84433/921/5777/10673/940/941/9402/6363/920	26
BP	GO:0045580	regulation of T cell differentiation	32/621	128/17653	8.59879e-19	6.32011e-17	5.08125e-17	10125/914/2625/3458/7535/30009/942/3575/939/10288/3071/8767/814/3559/54440/3594/1493/3662/1378/639/257101/101/3718/84433/8784/6850/3659/940/941/11006/6363/972	32
BP	GO:0002705	positive regulation of leukocyte mediated immunity	27/621	100/17653	5.54563e-17	4.00695e-15	3.22151e-15	10125/22914/3902/56253/2625/4068/30009/3689/7409/8807/2208/51571/3329/23529/54440/3594/114836/2268/4049/10666/695/259197/2207/3553/6850/940/7124	27
BP	GO:0002824	positive regulation of adaptive immune response based on somatic recombination of immune receptors built from immunoglobulin superfamily domains	24/621	77/17653	7.93288e-17	5.63631e-15	4.53149e-15	2625/30009/2208/51571/3329/8767/23529/54440/3594/729230/115650/4049/10666/695/5588/259197/2207/3553/10673/940/941/7124/6363/920	24
BP	GO:0050864	regulation of B cell activation	33/621	158/17653	8.48244e-17	5.92798e-15	4.76598e-15	952/5788/3507/3500/55024/30009/3635/939/3071/3495/64092/4323/23529/84174/54440/1493/115352/150372/639/115650/695/374403/84433/23495/22806/11314/6850/5777/10673/4332/940/3586/972	33
BP	GO:0031349	positive regulation of defense response	57/621	466/17653	1.68252e-16	1.15687e-14	9.30097e-15	6279/6280/6352/10125/22914/26191/1236/3902/56253/923/4068/3689/6351/7409/8807/3055/64581/3329/8767/9684/51311/3662/5294/114836/115352/729230/4049/9447/63940/50856/10666/695/101/5734/84166/84433/259197/10462/81030/115362/2207/23643/11314/3553/5008/84868/6850/81793/3659/2219/3620/940/58484/7124/146722/26253/4064	57
BP	GO:0045058	T cell selection	19/621	45/17653	1.89486e-16	1.28219e-14	1.03085e-14	916/1236/2625/1794/7535/30009/915/6693/3594/3662/4063/114836/387357/84433/64919/6850/940/972/920	19
BP	GO:0002708	positive regulation of lymphocyte mediated immunity	24/621	80/17653	2.12934e-16	1.40257e-14	1.12764e-14	10125/22914/3902/56253/2625/4068/30009/7409/8807/2208/51571/3329/23529/54440/3594/114836/4049/10666/695/259197/2207/3553/940/7124	24
BP	GO:0042119	neutrophil activation	59/621	498/17653	2.13856e-16	1.40257e-14	1.12764e-14	1778/6279/6280/6352/6402/5788/1794/3689/963/1536/7305/9535/10875/8807/10288/3071/51411/23406/79792/10576/2512/64386/84329/201294/1378/64333/2268/150372/23218/5023/51316/79930/101/374403/160364/6793/11025/5329/2207/2357/80301/3614/3101/11314/6282/7226/53831/27180/3903/3687/5199/6850/2219/5777/4332/100049587/8778/4033/945	59
BP	GO:1902107	positive regulation of leukocyte differentiation	30/621	133/17653	2.32047e-16	1.49881e-14	1.20502e-14	10125/2625/3458/7535/3059/3635/1230/942/3575/939/10288/3071/2124/8767/4323/3559/54440/3594/8111/639/9398/695/101/6850/941/7124/11006/6363/972/920	30
BP	GO:0050853	B cell receptor signaling pathway	26/621	97/17653	2.56656e-16	1.63302e-14	1.31292e-14	5293/3932/952/26191/5788/3507/3702/3500/3071/3495/9404/5579/1493/973/5583/115352/150372/89857/695/26228/11314/6850/5777/4332/974/930	26
BP	GO:0002821	positive regulation of adaptive immune response	24/621	81/17653	2.92755e-16	1.83532e-14	1.47556e-14	2625/30009/2208/51571/3329/8767/23529/54440/3594/729230/115650/4049/10666/695/5588/259197/2207/3553/10673/940/941/7124/6363/920	24
BP	GO:0030595	leukocyte chemotaxis	36/621	202/17653	6.90681e-16	4.26721e-14	3.43075e-14	6279/6280/6352/5293/22914/1236/5880/2833/11151/3603/2841/3689/4283/6351/1230/10563/7409/199/3071/5294/729230/1234/1240/63940/101/643/7852/26228/2207/7226/3553/6850/6846/3586/6363/972	36
BP	GO:0042100	B cell proliferation	25/621	93/17653	8.98776e-16	5.47355e-14	4.40062e-14	952/5788/3635/3575/3071/3329/23529/54440/1493/973/115352/639/115650/931/959/695/84433/23495/22806/11314/10673/4332/3586/972/4064	25
MF	GO:0004896	cytokine receptor activity	25/619	93/17548	9.55313e-16	6.89736e-13	6.16428e-13	3560/1236/10663/2833/3561/3587/1230/1439/3575/2690/3601/3559/3594/50615/729230/1234/1240/643/7852/9034/1233/972/2322/10148/920	25
BP	GO:0032729	positive regulation of interferon-gamma production	21/621	62/17653	1.01333e-15	6.05265e-14	4.86621e-14	916/10125/22914/914/26191/51571/3329/8767/54440/3594/51311/114836/729230/115650/4049/51744/10666/3553/84868/7124/10148	21
BP	GO:0043312	neutrophil degranulation	57/621	485/17653	1.02226e-15	6.05265e-14	4.86621e-14	1778/6279/6280/6402/5788/1794/3689/963/1536/7305/9535/10875/10288/3071/51411/23406/79792/10576/2512/64386/84329/201294/1378/64333/2268/150372/23218/5023/51316/79930/101/374403/160364/6793/11025/5329/2207/2357/80301/3614/3101/11314/6282/7226/53831/27180/3903/3687/5199/6850/2219/5777/4332/100049587/8778/4033/945	57
BP	GO:0045088	regulation of innate immune response	53/621	427/17653	1.10345e-15	6.44385e-14	5.18073e-14	6279/6280/6352/10125/22914/26191/3902/10225/56253/4068/3458/3689/7409/8807/3055/64581/3329/23513/8767/9684/51311/3662/1378/114836/115352/2268/10859/9447/50856/10666/695/101/84166/84433/259197/10462/81030/115362/197358/2207/23643/11314/84868/6850/81793/3659/2219/5777/58484/146722/26253/4064/6772	53
BP	GO:0002283	neutrophil activation involved in immune response	57/621	488/17653	1.34663e-15	7.75769e-14	6.23703e-14	1778/6279/6280/6402/5788/1794/3689/963/1536/7305/9535/10875/10288/3071/51411/23406/79792/10576/2512/64386/84329/201294/1378/64333/2268/150372/23218/5023/51316/79930/101/374403/160364/6793/11025/5329/2207/2357/80301/3614/3101/11314/6282/7226/53831/27180/3903/3687/5199/6850/2219/5777/4332/100049587/8778/4033/945	57
BP	GO:0042035	regulation of cytokine biosynthetic process	25/621	95/17653	1.55542e-15	8.84103e-14	7.10801e-14	916/3902/2625/3635/1536/942/4050/6693/51311/3662/729230/10859/115650/5588/84433/943/3553/6850/3659/940/941/7124/3586/10148/920	25
BP	GO:0031341	regulation of cell killing	22/621	71/17653	1.78735e-15	1.00256e-13	8.06041e-14	10125/22914/3902/56253/5788/4068/3458/5551/3575/7409/8807/2208/51571/3594/114836/10859/10666/11035/26228/259197/3383/84868	22
CC	GO:0042101	T cell receptor complex	13/646	19/18698	1.99038e-15	3.68081e-13	3.36987e-13	916/925/917/926/923/919/7535/50852/915/84433/6850/5777/920	13
BP	GO:0042108	positive regulation of cytokine biosynthetic process	20/621	57/17653	2.23208e-15	1.23576e-13	9.93529e-14	916/1536/942/4050/6693/51311/3662/729230/115650/5588/84433/943/3553/6850/3659/940/941/7124/10148/920	20
CC	GO:0001772	immunological synapse	16/646	33/18698	2.31984e-15	3.68081e-13	3.36987e-13	3932/916/3001/923/11151/7535/963/951/399/27040/5588/84433/3383/84868/940/3002	16
BP	GO:0002446	neutrophil mediated immunity	57/621	500/17653	3.95831e-15	2.16337e-13	1.7393e-13	1778/6279/6280/6402/5788/1794/3689/963/1536/7305/9535/10875/10288/3071/51411/23406/79792/10576/2512/64386/84329/201294/1378/64333/2268/150372/23218/5023/51316/79930/101/374403/160364/6793/11025/5329/2207/2357/80301/3614/3101/11314/6282/7226/53831/27180/3903/3687/5199/6850/2219/5777/4332/100049587/8778/4033/945	57
BP	GO:0001909	leukocyte mediated cytotoxicity	24/621	90/17653	4.14903e-15	2.2389e-13	1.80003e-13	10125/22914/3902/56253/5788/11151/4068/3575/7409/8807/51571/201294/3594/57823/114836/10859/10666/11035/26228/259197/3383/84868/5777/3002	24
BP	GO:1903708	positive regulation of hemopoiesis	32/621	170/17653	5.79434e-15	3.08766e-13	2.48242e-13	10125/2625/3458/7535/3059/3635/1230/942/3575/939/10288/3071/2124/8767/7564/4323/3559/54440/3594/8111/639/9398/695/101/6850/941/7124/11006/6363/972/920/6772	32
MF	GO:0042287	MHC protein binding	16/619	34/17548	5.80205e-15	2.09454e-12	1.87193e-12	925/22914/3902/926/10288/64581/51571/79139/3824/343413/10859/55016/51744/29992/972/920	16
BP	GO:0045621	positive regulation of lymphocyte differentiation	23/621	84/17653	8.2893e-15	4.36263e-13	3.50747e-13	10125/2625/3458/7535/3635/942/3575/939/10288/3071/8767/4323/3559/54440/3594/639/695/101/6850/941/11006/6363/972	23
BP	GO:0050663	cytokine secretion	34/621	196/17653	1.03289e-14	5.36976e-13	4.31718e-13	3937/10125/914/26191/1236/56253/2625/55024/3495/79792/10626/8767/51311/255231/283420/2268/10859/9447/160365/51744/5734/84433/115362/3553/84868/6850/5552/81793/2219/58484/7124/3586/6363/26253	34
BP	GO:0032945	negative regulation of mononuclear cell proliferation	21/621	69/17653	1.17865e-14	5.98166e-13	4.80914e-13	3635/942/10288/6693/3559/1493/26279/80380/10859/639/695/23495/11314/84868/57045/5777/4332/3620/7940/941/3586	21
BP	GO:0050672	negative regulation of lymphocyte proliferation	21/621	69/17653	1.17865e-14	5.98166e-13	4.80914e-13	3635/942/10288/6693/3559/1493/26279/80380/10859/639/695/23495/11314/84868/57045/5777/4332/3620/7940/941/3586	21
BP	GO:0060326	cell chemotaxis	40/621	273/17653	1.65649e-14	8.30779e-13	6.6793e-13	6279/6280/6352/5293/22914/1236/5880/2833/11151/3603/2841/3689/4283/6351/1230/10563/7409/199/3071/51411/5294/729230/1234/1240/63940/101/5588/643/7852/26228/2207/2357/7226/3553/6850/2359/6846/3586/6363/972	40
BP	GO:0042089	cytokine biosynthetic process	25/621	105/17653	1.95831e-14	9.7073e-13	7.80448e-13	916/3902/2625/3635/1536/942/4050/6693/51311/3662/729230/10859/115650/5588/84433/943/3553/6850/3659/940/941/7124/3586/10148/920	25
BP	GO:0042107	cytokine metabolic process	25/621	106/17653	2.47942e-14	1.21492e-12	9.76768e-13	916/3902/2625/3635/1536/942/4050/6693/51311/3662/729230/10859/115650/5588/84433/943/3553/6850/3659/940/941/7124/3586/10148/920	25
BP	GO:0035710	CD4-positive, alpha-beta T cell activation	21/621	73/17653	4.15291e-14	1.9892e-12	1.59928e-12	2625/3458/30009/942/3071/8767/6693/54440/3594/26279/3662/4063/114836/3718/5588/64218/5734/57045/2529/941/6363	21
BP	GO:0070664	negative regulation of leukocyte proliferation	21/621	73/17653	4.15291e-14	1.9892e-12	1.59928e-12	3635/942/10288/6693/3559/1493/26279/80380/10859/639/695/23495/11314/84868/57045/5777/4332/3620/7940/941/3586	21
BP	GO:0050868	negative regulation of T cell activation	24/621	100/17653	5.40725e-14	2.56123e-12	2.05918e-12	26191/3902/30009/942/10288/6693/3559/201633/1493/26279/54900/80380/10859/3718/79626/11314/84868/57045/3659/5777/3620/941/3586/972	24
BP	GO:0001910	regulation of leukocyte mediated cytotoxicity	19/621	59/17653	6.84753e-14	3.2078e-12	2.57901e-12	10125/22914/3902/56253/5788/4068/3575/7409/8807/51571/3594/114836/10859/10666/11035/26228/259197/3383/84868	19
BP	GO:0001906	cell killing	28/621	141/17653	7.25338e-14	3.361e-12	2.70217e-12	10125/22914/3902/56253/5788/11151/4068/3458/5551/3575/7409/8807/2208/51571/6156/201294/3594/57823/114836/10859/10666/11035/26228/259197/3383/84868/5777/3002	28
BP	GO:0002685	regulation of leukocyte migration	31/621	176/17653	1.0276e-13	4.71038e-12	3.78705e-12	6352/22914/3676/1236/5880/2833/2841/4283/6351/1230/10563/199/3071/4323/6693/81704/729230/1240/63940/101/5734/11035/26228/6793/8784/11314/3383/6846/7124/6363/972	31
BP	GO:0050852	T cell receptor signaling pathway	33/621	200/17653	1.12884e-13	5.1194e-12	4.1159e-12	5293/3932/3937/916/26191/1236/917/5788/2625/28755/919/3702/7535/50852/79037/3635/915/8767/3783/27040/10666/387357/695/7454/5588/84433/53347/11314/5777/940/9402/11006/920	33
BP	GO:0072676	lymphocyte migration	23/621	94/17653	1.16661e-13	5.235e-12	4.20883e-12	6352/5293/22914/3676/1236/2833/2625/7535/30009/4283/6351/10563/199/6693/64005/5294/81704/729230/101/11035/6793/6846/6363	23
BP	GO:0030888	regulation of B cell proliferation	19/621	61/17653	1.36266e-13	6.05105e-12	4.86493e-12	952/5788/3635/3071/23529/54440/1493/115352/639/115650/695/84433/23495/22806/11314/10673/4332/3586/972	19
BP	GO:0050854	regulation of antigen receptor-mediated signaling pathway	18/621	54/17653	1.58726e-13	6.97575e-12	5.60837e-12	3932/26191/1236/5788/50852/79037/9404/5579/5583/115352/150372/3783/10666/26228/53347/11314/5777/11006	18
BP	GO:0002286	T cell activation involved in immune response	23/621	96/17653	1.89488e-13	8.24272e-12	6.62699e-12	2625/3458/30009/942/8767/6693/8320/3594/3662/4063/114836/10859/3718/64218/5734/2207/3383/84868/3936/941/6363/26253/911	23
BP	GO:0002228	natural killer cell mediated immunity	19/621	63/17653	2.63394e-13	1.13419e-11	9.11867e-12	10125/22914/3902/10225/56253/11151/4068/7409/8807/201294/3824/57823/114836/10859/10666/259197/84868/5777/3002	19
BP	GO:0045089	positive regulation of innate immune response	44/621	353/17653	2.81529e-13	1.20016e-11	9.64905e-12	6279/6280/6352/10125/22914/26191/3902/56253/4068/3689/7409/8807/3055/64581/3329/8767/9684/51311/3662/114836/115352/9447/50856/10666/695/101/84166/84433/259197/10462/81030/115362/2207/23643/11314/84868/6850/81793/3659/2219/58484/146722/26253/4064	44
BP	GO:0043367	CD4-positive, alpha-beta T cell differentiation	19/621	64/17653	3.62475e-13	1.52993e-11	1.23003e-11	2625/3458/30009/942/3071/8767/6693/54440/3594/26279/3662/4063/114836/3718/64218/5734/2529/941/6363	19
BP	GO:0032103	positive regulation of response to external stimulus	39/621	289/17653	5.28506e-13	2.20885e-11	1.77587e-11	6279/6280/6352/1236/5880/923/3603/4283/6351/1230/10563/199/3071/8767/5294/729230/1240/4049/63940/695/101/5734/115362/2207/23643/3553/5008/84868/659/81793/6846/3620/940/1233/7124/6363/972/4064/9450	39
BP	GO:1903038	negative regulation of leukocyte cell-cell adhesion	24/621	112/17653	7.82331e-13	3.23794e-11	2.60324e-11	26191/3902/30009/942/10288/6693/3559/201633/1493/26279/54900/80380/10859/3718/79626/11314/84868/57045/3659/5777/3620/941/3586/972	24
BP	GO:0006968	cellular defense response	18/621	59/17653	8.99658e-13	3.68773e-11	2.96486e-11	4046/4068/3702/5551/50852/4283/7305/10288/6693/653361/729230/1234/11126/23643/4332/10219/3823/930	18
BP	GO:0031343	positive regulation of cell killing	16/621	46/17653	1.68976e-12	6.86043e-11	5.51565e-11	10125/22914/3902/56253/4068/3458/5551/7409/8807/2208/51571/3594/114836/10666/26228/259197	16
BP	GO:0002292	T cell differentiation involved in immune response	18/621	61/17653	1.70723e-12	6.86598e-11	5.52011e-11	2625/3458/30009/942/8767/6693/8320/3594/3662/4063/114836/3718/64218/5734/2207/941/6363/26253	18
BP	GO:0048872	homeostasis of number of cells	34/621	238/17653	3.33888e-12	1.33025e-10	1.06949e-10	5293/10320/1236/608/11151/2625/3059/3635/3575/3071/55646/2539/54475/7564/3559/54440/9770/6688/729230/115650/84636/27040/55619/3718/84433/11035/23495/27240/2207/10673/1233/972/2322/6772	34
BP	GO:0030183	B cell differentiation	24/621	121/17653	4.59376e-12	1.81326e-10	1.45783e-10	3676/3635/939/3071/4323/23529/973/115352/150372/639/5452/55619/959/695/3718/84433/22806/6850/4242/5777/974/3586/9452/2322	24
BP	GO:0045582	positive regulation of T cell differentiation	19/621	73/17653	4.9209e-12	1.92457e-10	1.54732e-10	10125/2625/3458/7535/942/3575/939/10288/3071/8767/3559/54440/3594/101/6850/941/11006/6363/972	19
BP	GO:0071887	leukocyte apoptotic process	22/621	102/17653	6.17332e-12	2.39244e-10	1.92348e-10	6352/5293/1236/917/3059/939/3559/5133/81704/1234/10859/356/695/101/3718/5588/11035/2207/3620/3586/6363/972	22
BP	GO:0032496	response to lipopolysaccharide	40/621	327/17653	6.40238e-12	2.45886e-10	1.97688e-10	6279/6352/22914/26191/1236/10225/923/4283/3587/1439/10563/942/939/10288/3055/3297/92140/8767/5732/80380/1234/10859/639/356/4049/10068/5734/26228/943/8784/23643/3553/3383/84868/3620/941/7124/3586/4064/9450	40
BP	GO:0032655	regulation of interleukin-12 production	16/621	50/17653	7.36108e-12	2.75266e-10	2.21308e-10	1236/3458/4050/3329/8767/201633/51311/6504/10859/1240/959/3718/3659/3620/3586/6363	16
BP	GO:0032663	regulation of interleukin-2 production	16/621	50/17653	7.36108e-12	2.75266e-10	2.21308e-10	916/3902/2625/30009/942/8767/54440/3662/729230/5588/84433/3553/84868/940/941/920	16
BP	GO:0046635	positive regulation of alpha-beta T cell activation	16/621	50/17653	7.36108e-12	2.75266e-10	2.21308e-10	916/3458/7535/942/3071/8767/54440/3594/64926/729230/5588/6850/940/941/6363/10148	16
BP	GO:2000106	regulation of leukocyte apoptotic process	20/621	84/17653	8.13356e-12	3.01507e-10	2.42406e-10	6352/5293/1236/917/3059/939/5133/81704/1234/10859/695/101/3718/5588/11035/2207/3620/3586/6363/972	20
BP	GO:0072678	T cell migration	16/621	51/17653	1.03807e-11	3.8149e-10	3.0671e-10	6352/5293/3676/2833/7535/4283/10563/199/6693/64005/5294/81704/729230/101/11035/6846	16
BP	GO:0042267	natural killer cell mediated cytotoxicity	17/621	59/17653	1.09204e-11	3.97896e-10	3.19901e-10	10125/22914/3902/56253/11151/4068/7409/8807/201294/57823/114836/10859/10666/259197/84868/5777/3002	17
BP	GO:0050707	regulation of cytokine secretion	28/621	172/17653	1.17667e-11	4.25097e-10	3.4177e-10	10125/914/26191/1236/56253/2625/55024/3495/79792/10626/8767/51311/283420/2268/10859/9447/51744/5734/3553/84868/6850/5552/81793/2219/7124/3586/6363/26253	28
BP	GO:0050715	positive regulation of cytokine secretion	23/621	116/17653	1.29453e-11	4.63748e-10	3.72844e-10	10125/914/26191/56253/2625/3495/79792/10626/8767/51311/283420/2268/9447/51744/5734/3553/84868/6850/2219/7124/3586/6363/26253	23
BP	GO:0032615	interleukin-12 production	16/621	52/17653	1.45114e-11	5.15517e-10	4.14466e-10	1236/3458/4050/3329/8767/201633/51311/6504/10859/1240/959/3718/3659/3620/3586/6363	16
BP	GO:0045086	positive regulation of interleukin-2 biosynthetic process	9/621	12/17653	1.56014e-11	5.4966e-10	4.41916e-10	916/942/3662/5588/84433/3553/940/941/920	9
BP	GO:0046637	regulation of alpha-beta T cell differentiation	16/621	53/17653	2.01172e-11	7.02947e-10	5.65156e-10	2625/3458/7535/30009/942/3071/8767/54440/3594/3662/639/257101/3718/6850/941/6363	16
BP	GO:0002237	response to molecule of bacterial origin	40/621	345/17653	3.45069e-11	1.19596e-09	9.61528e-10	6279/6352/22914/26191/1236/10225/923/4283/3587/1439/10563/942/939/10288/3055/3297/92140/8767/5732/80380/1234/10859/639/356/4049/10068/5734/26228/943/8784/23643/3553/3383/84868/3620/941/7124/3586/4064/9450	40
BP	GO:0002287	alpha-beta T cell activation involved in immune response	16/621	55/17653	3.77613e-11	1.28781e-09	1.03537e-09	2625/3458/30009/942/8767/6693/8320/3594/3662/4063/114836/3718/64218/5734/941/6363	16
BP	GO:0002293	alpha-beta T cell differentiation involved in immune response	16/621	55/17653	3.77613e-11	1.28781e-09	1.03537e-09	2625/3458/30009/942/8767/6693/8320/3594/3662/4063/114836/3718/64218/5734/941/6363	16
BP	GO:0002687	positive regulation of leukocyte migration	23/621	123/17653	4.55894e-11	1.54244e-09	1.24009e-09	6352/3676/1236/5880/4283/6351/1230/10563/199/3071/4323/6693/81704/729230/1240/63940/101/8784/3383/6846/7124/6363/972	23
BP	GO:0045577	regulation of B cell differentiation	12/621	28/17653	5.87298e-11	1.97138e-09	1.58495e-09	3635/939/3071/4323/115352/150372/639/695/84433/22806/6850/5777	12
MF	GO:0019955	cytokine binding	21/619	103/17548	6.09852e-11	1.46771e-08	1.31172e-08	3560/3676/1236/10663/2833/3561/3587/1230/10987/10626/3559/3594/729230/1234/10068/7852/4052/57045/659/972/920	21
BP	GO:0032623	interleukin-2 production	16/621	57/17653	6.88401e-11	2.27493e-09	1.829e-09	916/3902/2625/30009/942/8767/54440/3662/729230/5588/84433/3553/84868/940/941/920	16
BP	GO:0045576	mast cell activation	16/621	57/17653	6.88401e-11	2.27493e-09	1.829e-09	5293/3937/10125/5880/201294/399/5294/2268/8832/27040/10666/695/2207/11314/6850/146722	16
BP	GO:0045076	regulation of interleukin-2 biosynthetic process	10/621	18/17653	9.16661e-11	3.00594e-09	2.41672e-09	916/3902/942/3662/5588/84433/3553/940/941/920	10
BP	GO:0032743	positive regulation of interleukin-2 production	12/621	29/17653	9.70013e-11	3.15661e-09	2.53786e-09	916/942/8767/54440/3662/729230/5588/84433/3553/940/941/920	12
BP	GO:0097529	myeloid leukocyte migration	27/621	177/17653	1.27758e-10	4.10472e-09	3.30011e-09	6279/6280/6352/5293/1236/5880/3689/6351/1230/7409/199/3071/4323/255231/5294/729230/1240/101/5734/26228/2207/11314/3553/6850/6846/6363/972	27
BP	GO:1903555	regulation of tumor necrosis factor superfamily cytokine production	22/621	118/17653	1.28062e-10	4.10472e-09	3.30011e-09	10125/914/26191/2841/3458/1536/942/3297/8767/6693/54440/6504/729230/10859/101/943/197358/2207/23643/84868/3586/6363	22
BP	GO:0002573	myeloid leukocyte differentiation	28/621	191/17653	1.50597e-10	4.79102e-09	3.85189e-09	5293/1236/2625/3458/3059/3635/7305/1230/2124/4609/4830/814/3662/139716/9290/9770/8111/6688/10859/79705/9398/11025/7124/11006/6363/714/972/920	28
BP	GO:0097530	granulocyte migration	22/621	119/17653	1.5201e-10	4.80015e-09	3.85923e-09	6279/6280/6352/5293/1236/5880/3689/6351/7409/3071/255231/5294/1240/101/5734/2207/11314/3553/6850/6846/6363/972	22
BP	GO:0046633	alpha-beta T cell proliferation	11/621	24/17653	1.53922e-10	4.82478e-09	3.87903e-09	916/1794/7535/8767/64926/729230/57045/6850/3659/940/10148	11
BP	GO:0030099	myeloid cell differentiation	42/621	394/17653	1.61432e-10	5.02325e-09	4.03859e-09	5293/10320/1236/29909/2625/3458/3059/3635/7305/1230/3071/2124/3218/55646/2539/4609/4830/7564/814/5579/3662/139716/9290/9770/8111/6688/23218/10859/79705/9398/3718/5588/11025/5777/7124/2313/11006/6363/714/972/920/6772	42
BP	GO:0001912	positive regulation of leukocyte mediated cytotoxicity	13/621	37/17653	1.827e-10	5.64383e-09	4.53753e-09	10125/22914/3902/56253/4068/7409/8807/51571/3594/114836/10666/26228/259197	13
BP	GO:2000514	regulation of CD4-positive, alpha-beta T cell activation	14/621	45/17653	2.34156e-10	7.18134e-09	5.77366e-09	2625/3458/30009/942/3071/8767/54440/3594/3662/3718/5588/57045/941/6363	14
BP	GO:0043368	positive T cell selection	12/621	31/17653	2.47275e-10	7.47613e-09	6.01066e-09	1794/7535/30009/915/6693/3594/3662/4063/114836/387357/64919/972	12
BP	GO:0050869	negative regulation of B cell activation	12/621	31/17653	2.47275e-10	7.47613e-09	6.01066e-09	55024/3635/64092/84174/1493/639/695/374403/23495/11314/4332/3586	12
BP	GO:0071706	tumor necrosis factor superfamily cytokine production	22/621	123/17653	2.96239e-10	8.89342e-09	7.15013e-09	10125/914/26191/2841/3458/1536/942/3297/8767/6693/54440/6504/729230/10859/101/943/197358/2207/23643/84868/3586/6363	22
BP	GO:0002294	CD4-positive, alpha-beta T cell differentiation involved in immune response	15/621	54/17653	3.20817e-10	9.52765e-09	7.66004e-09	2625/3458/30009/942/8767/6693/3594/3662/4063/114836/3718/64218/5734/941/6363	15
BP	GO:0022408	negative regulation of cell-cell adhesion	25/621	159/17653	3.21835e-10	9.52765e-09	7.66004e-09	26191/3902/30009/942/10288/5747/6693/3559/201633/1493/26279/54900/80380/10859/3718/79626/11314/84868/57045/3659/5777/3620/941/3586/972	25
BP	GO:0006874	cellular calcium ion homeostasis	43/621	420/17653	3.50072e-10	1.02921e-08	8.27467e-09	55858/6352/1043/3932/952/1236/5788/2833/11151/2841/4283/1230/10563/8477/3777/9247/57113/2907/489/5579/27334/9290/5294/5729/5732/8698/729230/1234/356/5734/7852/123041/2769/2357/7226/5311/2359/5777/1233/6363/930/6546/920	43
MF	GO:0001637	G-protein coupled chemoattractant receptor activity	11/619	26/17548	4.59716e-10	6.6383e-08	5.93276e-08	1236/10663/2833/1230/729230/1234/1240/643/7852/9034/1233	11
MF	GO:0004950	chemokine receptor activity	11/619	26/17548	4.59716e-10	6.6383e-08	5.93276e-08	1236/10663/2833/1230/729230/1234/1240/643/7852/9034/1233	11
BP	GO:0072503	cellular divalent inorganic cation homeostasis	45/621	457/17653	4.77602e-10	1.39453e-08	1.12118e-08	6279/6280/55858/6352/1043/3932/952/1236/5788/2833/11151/2841/4283/1230/10563/8477/3777/9247/57113/2907/489/5579/27334/9290/5294/5729/5732/8698/729230/1234/356/5734/7852/123041/2769/2357/7226/5311/2359/5777/1233/6363/930/6546/920	45
BP	GO:0006909	phagocytosis	37/621	330/17653	4.97366e-10	1.44236e-08	1.15963e-08	7456/9938/917/5880/11151/3507/919/3500/1794/55423/3689/7409/199/3055/3071/3495/2209/51411/64581/55646/5747/64005/201294/399/6504/2268/7454/26228/2207/11314/3553/4689/6850/2219/23616/7124/146722	37
BP	GO:0072507	divalent inorganic cation homeostasis	46/621	475/17653	5.25007e-10	1.51223e-08	1.21581e-08	6279/6280/55858/6352/1043/3932/952/1236/5788/2833/11151/2841/4283/1230/10563/8477/3777/9247/57113/2907/489/5579/27334/9290/5294/5729/5732/8698/729230/1234/356/147138/5734/7852/123041/2769/2357/7226/5311/2359/5777/1233/6363/930/6546/920	46
BP	GO:0002715	regulation of natural killer cell mediated immunity	13/621	40/17653	5.59916e-10	1.60196e-08	1.28795e-08	10125/22914/3902/10225/56253/4068/7409/8807/114836/10859/10666/259197/84868	13
BP	GO:0001776	leukocyte homeostasis	18/621	84/17653	5.81275e-10	1.65198e-08	1.32816e-08	5293/608/11151/3071/3559/729230/115650/84636/27040/55619/3718/11035/23495/27240/2207/10673/972/2322	18
BP	GO:0042094	interleukin-2 biosynthetic process	10/621	21/17653	6.71404e-10	1.87072e-08	1.50402e-08	916/3902/942/3662/5588/84433/3553/940/941/920	10
BP	GO:0046640	regulation of alpha-beta T cell proliferation	10/621	21/17653	6.71404e-10	1.87072e-08	1.50402e-08	916/7535/8767/64926/729230/57045/6850/3659/940/10148	10
BP	GO:0050857	positive regulation of antigen receptor-mediated signaling pathway	10/621	21/17653	6.71404e-10	1.87072e-08	1.50402e-08	3932/1236/5788/50852/5579/5583/150372/3783/10666/26228	10
BP	GO:0055074	calcium ion homeostasis	43/621	431/17653	7.84949e-10	2.17288e-08	1.74695e-08	55858/6352/1043/3932/952/1236/5788/2833/11151/2841/4283/1230/10563/8477/3777/9247/57113/2907/489/5579/27334/9290/5294/5729/5732/8698/729230/1234/356/5734/7852/123041/2769/2357/7226/5311/2359/5777/1233/6363/930/6546/920	43
BP	GO:0050871	positive regulation of B cell activation	21/621	119/17653	9.72809e-10	2.67554e-08	2.15108e-08	952/5788/3507/3500/30009/3635/939/3071/3495/4323/23529/54440/115352/639/115650/695/84433/6850/10673/940/972	21
BP	GO:0051480	regulation of cytosolic calcium ion concentration	36/621	325/17653	1.19521e-09	3.26614e-08	2.62592e-08	1043/3932/952/1236/5788/2833/11151/2841/4283/1230/10563/8477/3777/57113/27334/9290/5294/5729/5732/8698/729230/1234/356/5734/7852/2769/2357/7226/5311/2359/5777/1233/6363/930/6546/920	36
BP	GO:0007204	positive regulation of cytosolic calcium ion concentration	34/621	295/17653	1.23588e-09	3.35578e-08	2.69798e-08	1043/3932/952/1236/5788/2833/11151/2841/4283/1230/10563/8477/27334/9290/5294/5729/5732/8698/729230/1234/356/5734/7852/2769/2357/7226/5311/2359/5777/1233/6363/930/6546/920	34
BP	GO:1990266	neutrophil migration	19/621	99/17653	1.40942e-09	3.80277e-08	3.05735e-08	6279/6280/6352/5293/1236/5880/3689/6351/7409/3071/255231/5294/101/2207/3553/6850/6846/6363/972	19
BP	GO:0030168	platelet activation	24/621	158/17653	1.49635e-09	4.01191e-08	3.2255e-08	5293/3932/3937/5880/5341/7409/57113/7534/5579/1606/54331/10077/5294/5583/83706/23533/5023/27040/959/5588/2207/2769/6850/5777	24
BP	GO:0002437	inflammatory response to antigenic stimulus	13/621	43/17653	1.54425e-09	4.11447e-08	3.30796e-08	10125/1236/923/2625/3559/4049/695/2207/3553/3383/940/7124/3586	13
CC	GO:0101003	ficolin-1-rich granule membrane	15/646	61/18698	1.63976e-09	1.95131e-07	1.78648e-07	3689/10288/3071/1378/23218/79930/101/374403/2207/2357/11314/7226/3687/100049587/8778	15
BP	GO:0019724	B cell mediated immunity	27/621	198/17653	1.66219e-09	4.40119e-08	3.53847e-08	3507/3500/30009/713/3635/939/3495/712/2208/3329/4683/23529/84174/51311/1378/4049/5452/10666/959/695/2207/5777/940/7124/3586/714/972	27
BP	GO:0007162	negative regulation of cell adhesion	31/621	255/17653	1.83619e-09	4.83191e-08	3.88476e-08	10507/26191/27299/3902/5788/30009/397/942/10288/9404/5747/4323/6693/3559/201633/1493/26279/54900/80380/10859/3718/79626/11314/84868/57045/3659/5777/3620/941/3586/972	31
BP	GO:0042093	T-helper cell differentiation	14/621	52/17653	1.97679e-09	5.16996e-08	4.15655e-08	2625/30009/942/8767/6693/3594/3662/4063/114836/3718/64218/5734/941/6363	14
BP	GO:0045954	positive regulation of natural killer cell mediated cytotoxicity	10/621	23/17653	2.04314e-09	5.31091e-08	4.26987e-08	10125/22914/3902/56253/4068/7409/8807/114836/10666/259197	10
CC	GO:0070820	tertiary granule	24/646	164/18698	2.29791e-09	2.18761e-07	2.00281e-07	3689/963/1536/10288/3071/79792/1378/23218/79930/101/374403/160364/2207/2357/11314/7226/53831/3903/3687/5199/5777/100049587/8778/945	24
BP	GO:0002456	T cell mediated immunity	17/621	81/17653	2.45777e-09	6.34998e-08	5.10526e-08	925/5788/2625/30009/3575/8807/51571/3329/64005/54440/3594/10859/7454/11035/259197/3553/3383	17
BP	GO:0042269	regulation of natural killer cell mediated cytotoxicity	12/621	37/17653	2.67447e-09	6.8271e-08	5.48885e-08	10125/22914/3902/56253/4068/7409/8807/114836/10859/10666/259197/84868	12
BP	GO:0043370	regulation of CD4-positive, alpha-beta T cell differentiation	12/621	37/17653	2.67447e-09	6.8271e-08	5.48885e-08	2625/3458/30009/942/3071/8767/54440/3594/3662/3718/941/6363	12
BP	GO:0002761	regulation of myeloid leukocyte differentiation	20/621	114/17653	2.71358e-09	6.88572e-08	5.53598e-08	3458/3059/3635/7305/1230/2124/4609/4830/814/9290/9770/8111/10859/9398/11025/7124/11006/714/972/920	20
CC	GO:0070821	tertiary granule membrane	16/646	73/18698	2.89473e-09	2.29648e-07	2.10249e-07	3689/963/1536/10288/23218/101/160364/2207/11314/7226/53831/3903/3687/100049587/8778/945	16
BP	GO:0070098	chemokine-mediated signaling pathway	17/621	82/17653	3.00068e-09	7.56916e-08	6.08546e-08	6352/1236/10663/2833/4283/6351/1230/10563/729230/1234/1240/643/7852/9034/6846/1233/6363	17
BP	GO:0045066	regulatory T cell differentiation	11/621	31/17653	4.17015e-09	1.04573e-07	8.40744e-08	3458/10288/3559/1493/26279/1378/8784/3659/940/2529/11006	11
BP	GO:0042130	negative regulation of T cell proliferation	14/621	55/17653	4.41297e-09	1.10014e-07	8.84495e-08	942/10288/6693/3559/1493/26279/80380/10859/84868/57045/5777/3620/941/3586	14
BP	GO:0045061	thymic T cell selection	9/621	19/17653	5.24878e-09	1.3009e-07	1.0459e-07	916/1236/2625/1794/7535/915/84433/940/972	9
BP	GO:0042088	T-helper 1 type immune response	12/621	39/17653	5.29336e-09	1.30437e-07	1.04869e-07	8807/8767/6693/3594/729230/10068/3718/64218/84868/941/6363/10148	12
BP	GO:0033077	T cell differentiation in thymus	15/621	65/17653	5.37019e-09	1.3157e-07	1.05779e-07	916/10125/1236/2625/1794/7535/3575/915/814/101/84433/11035/64919/940/972	15
MF	GO:0030246	carbohydrate binding	31/619	266/17548	5.45786e-09	6.56762e-07	5.86959e-07	6402/22914/969/4065/971/6614/64581/2208/22925/2539/3820/3824/283420/160365/50856/160364/10462/3101/27180/3957/2219/10219/100049587/27036/8778/26253/9976/1117/945/3823/89790	31
CC	GO:0101002	ficolin-1-rich granule	25/646	185/18698	5.71771e-09	3.54735e-07	3.24769e-07	3689/9535/10875/10288/3071/51411/23406/79792/1378/23218/79930/101/374403/2207/2357/80301/3614/3101/11314/7226/3687/2219/4332/100049587/8778	25
CC	GO:0030667	secretory granule membrane	33/646	303/18698	5.96194e-09	3.54735e-07	3.24769e-07	6402/5788/3689/963/1536/7305/10288/3071/64386/84329/1378/150372/23218/5023/79930/101/374403/160364/6793/11025/5329/2207/2357/11314/7226/53831/27180/3903/3687/100049587/8778/4033/945	33
BP	GO:0016064	immunoglobulin mediated immune response	26/621	197/17653	6.7186e-09	1.63665e-07	1.31584e-07	3507/3500/30009/713/3635/939/3495/712/2208/3329/4683/23529/51311/1378/4049/5452/10666/959/695/2207/5777/940/7124/3586/714/972	26
BP	GO:0002717	positive regulation of natural killer cell mediated immunity	10/621	26/17653	8.62064e-09	2.08806e-07	1.67876e-07	10125/22914/3902/56253/4068/7409/8807/114836/10666/259197	10
BP	GO:0032633	interleukin-4 production	11/621	33/17653	8.93938e-09	2.15303e-07	1.73099e-07	916/2625/3702/942/54440/3662/160365/959/5588/84868/940	11
BP	GO:2000107	negative regulation of leukocyte apoptotic process	13/621	49/17653	9.1285e-09	2.17401e-07	1.74786e-07	6352/1236/3059/939/81704/1234/10859/3718/5588/2207/3620/6363/972	13
BP	GO:2000401	regulation of lymphocyte migration	13/621	49/17653	9.1285e-09	2.17401e-07	1.74786e-07	6352/22914/3676/6351/10563/199/6693/81704/729230/101/11035/6793/6846	13
BP	GO:0030593	neutrophil chemotaxis	17/621	88/17653	9.32941e-09	2.20951e-07	1.77641e-07	6279/6280/6352/5293/1236/5880/3689/6351/7409/3071/5294/2207/3553/6850/6846/6363/972	17
BP	GO:0071222	cellular response to lipopolysaccharide	24/621	174/17653	1.06735e-08	2.51389e-07	2.02111e-07	6352/22914/26191/923/942/10288/3055/3297/92140/8767/80380/1234/10859/639/26228/23643/3553/3383/84868/941/7124/3586/4064/9450	24
BP	GO:0001818	negative regulation of cytokine production	29/621	245/17653	1.13071e-08	2.64846e-07	2.12931e-07	26191/3902/10225/2625/2841/3458/55024/30009/3635/3071/3297/201633/51311/6504/80380/8832/10859/1240/695/3718/5734/84166/197358/84868/57045/5552/3620/7124/3586	29
BP	GO:0050729	positive regulation of inflammatory response	20/621	124/17653	1.22106e-08	2.84446e-07	2.28689e-07	6279/6280/1236/923/6351/5294/729230/4049/63940/695/101/5734/115362/2207/3553/5008/81793/3620/940/7124	20
BP	GO:0036336	dendritic cell migration	10/621	27/17653	1.32621e-08	3.07263e-07	2.47034e-07	6352/1236/1230/5294/81704/729230/1234/7852/7226/6363	10
BP	GO:0071216	cellular response to biotic stimulus	26/621	204/17653	1.40617e-08	3.24026e-07	2.60511e-07	6352/22914/26191/923/942/10288/3055/3297/92140/8767/80380/1234/10859/639/695/26228/23643/3553/3383/84868/6850/941/7124/3586/4064/9450	26
BP	GO:0045123	cellular extravasation	13/621	51/17653	1.5518e-08	3.55663e-07	2.85946e-07	5293/6402/3676/3689/6404/6693/5294/729230/101/5734/11035/3383/7124	13
BP	GO:0050855	regulation of B cell receptor signaling pathway	9/621	21/17653	1.56772e-08	3.57391e-07	2.87335e-07	26191/9404/5579/5583/115352/150372/26228/11314/5777	9
BP	GO:0070227	lymphocyte apoptotic process	15/621	70/17653	1.58747e-08	3.58062e-07	2.87874e-07	6352/917/939/3559/5133/81704/356/695/101/3718/5588/11035/3620/3586/972	15
BP	GO:1903557	positive regulation of tumor necrosis factor superfamily cytokine production	15/621	70/17653	1.58747e-08	3.58062e-07	2.87874e-07	10125/914/3458/1536/942/8767/6693/54440/729230/101/943/2207/23643/84868/6363	15
MF	GO:0004715	non-membrane spanning protein tyrosine kinase activity	13/619	51/17548	1.60207e-08	1.65242e-06	1.4768e-06	6503/3932/3702/7535/3055/5747/8767/84174/2268/695/3718/6850/9402	13
BP	GO:0032680	regulation of tumor necrosis factor production	19/621	114/17653	1.6261e-08	3.64846e-07	2.93329e-07	10125/914/26191/2841/1536/3297/8767/6693/54440/6504/729230/10859/943/197358/2207/23643/84868/3586/6363	19
BP	GO:0043383	negative T cell selection	7/621	11/17653	1.88161e-08	4.19963e-07	3.37642e-07	916/1236/1794/7535/387357/940/972	7
BP	GO:0018108	peptidyl-tyrosine phosphorylation	37/621	379/17653	2.1856e-08	4.85272e-07	3.90149e-07	6352/10507/6503/3932/916/3458/3702/7535/55024/3689/3059/1439/3055/64092/5747/3297/2690/8767/23529/84174/653361/2268/79705/695/3718/26228/8784/11314/3383/5008/6850/5777/941/9402/972/2322/920	37
BP	GO:0030889	negative regulation of B cell proliferation	8/621	16/17653	2.24877e-08	4.96711e-07	3.99346e-07	3635/1493/639/695/23495/11314/4332/3586	8
BP	GO:0050777	negative regulation of immune response	21/621	141/17653	2.26249e-08	4.97165e-07	3.99711e-07	10225/5788/30009/3635/3575/64092/23513/3559/1493/1378/729230/8832/10859/3718/84166/197358/11314/84868/5777/7124/3586	21
BP	GO:0071621	granulocyte chemotaxis	18/621	105/17653	2.45989e-08	5.3777e-07	4.32356e-07	6279/6280/6352/5293/1236/5880/3689/6351/7409/3071/5294/1240/2207/3553/6850/6846/6363/972	18
BP	GO:0032640	tumor necrosis factor production	19/621	117/17653	2.5203e-08	5.45441e-07	4.38524e-07	10125/914/26191/2841/1536/3297/8767/6693/54440/6504/729230/10859/943/197358/2207/23643/84868/3586/6363	19
BP	GO:0050856	regulation of T cell receptor signaling pathway	11/621	36/17653	2.52057e-08	5.45441e-07	4.38524e-07	3932/26191/1236/50852/79037/3783/10666/53347/11314/5777/11006	11
BP	GO:0002709	regulation of T cell mediated immunity	13/621	53/17653	2.56969e-08	5.50662e-07	4.42721e-07	5788/2625/30009/3575/51571/3329/54440/3594/10859/7454/11035/259197/3553	13
BP	GO:0032753	positive regulation of interleukin-4 production	9/621	22/17653	2.57053e-08	5.50662e-07	4.42721e-07	916/2625/942/54440/3662/959/5588/84868/940	9
BP	GO:0071219	cellular response to molecule of bacterial origin	24/621	182/17653	2.60301e-08	5.54831e-07	4.46073e-07	6352/22914/26191/923/942/10288/3055/3297/92140/8767/80380/1234/10859/639/26228/23643/3553/3383/84868/941/7124/3586/4064/9450	24
BP	GO:0018212	peptidyl-tyrosine modification	37/621	382/17653	2.68897e-08	5.70302e-07	4.58512e-07	6352/10507/6503/3932/916/3458/3702/7535/55024/3689/3059/1439/3055/64092/5747/3297/2690/8767/23529/84174/653361/2268/79705/695/3718/26228/8784/11314/3383/5008/6850/5777/941/9402/972/2322/920	37
BP	GO:0002260	lymphocyte homeostasis	14/621	63/17653	2.92245e-08	6.16752e-07	4.95856e-07	608/11151/3071/3559/115650/84636/27040/55619/3718/11035/23495/27240/10673/972	14
BP	GO:0002279	mast cell activation involved in immune response	12/621	45/17653	3.2082e-08	6.6715e-07	5.36376e-07	5293/10125/5880/201294/5294/2268/8832/27040/695/2207/11314/6850	12
BP	GO:0002704	negative regulation of leukocyte mediated immunity	12/621	45/17653	3.2082e-08	6.6715e-07	5.36376e-07	10225/5788/30009/3575/1378/729230/8832/10859/3718/11314/84868/5777	12
BP	GO:0043303	mast cell degranulation	12/621	45/17653	3.2082e-08	6.6715e-07	5.36376e-07	5293/10125/5880/201294/5294/2268/8832/27040/695/2207/11314/6850	12
BP	GO:0002791	regulation of peptide secretion	41/621	455/17653	3.6673e-08	7.58918e-07	6.10155e-07	6279/6280/6352/10125/952/914/26191/1236/56253/2625/3458/55024/7351/3495/4760/79792/56943/10626/8767/51311/8111/283420/2268/10859/3783/9447/51744/959/101/5734/3553/84868/6850/5552/81793/2219/7124/3586/6363/972/26253	41
BP	GO:0002793	positive regulation of peptide secretion	29/621	259/17653	3.92982e-08	8.09314e-07	6.50673e-07	6279/6280/10125/952/914/26191/56253/2625/3495/79792/10626/8767/51311/8111/283420/2268/3783/9447/51744/101/5734/3553/84868/6850/2219/7124/3586/6363/26253	29
BP	GO:0045637	regulation of myeloid cell differentiation	28/621	244/17653	3.976e-08	8.14888e-07	6.55154e-07	29909/3458/3059/3635/7305/1230/3071/2124/3218/4609/4830/7564/814/5579/9290/9770/8111/6688/10859/9398/5588/11025/7124/11006/714/972/920/6772	28
BP	GO:0002407	dendritic cell chemotaxis	9/621	23/17653	4.09167e-08	8.34583e-07	6.70988e-07	6352/1236/1230/5294/729230/1234/7852/7226/6363	9
BP	GO:0046641	positive regulation of alpha-beta T cell proliferation	8/621	17/17653	4.11688e-08	8.35727e-07	6.71908e-07	916/7535/8767/64926/729230/6850/940/10148	8
BP	GO:0070228	regulation of lymphocyte apoptotic process	13/621	55/17653	4.15435e-08	8.39337e-07	6.74811e-07	6352/917/939/5133/81704/695/101/3718/5588/11035/3620/3586/972	13
BP	GO:0002712	regulation of B cell mediated immunity	12/621	46/17653	4.20292e-08	8.41175e-07	6.76288e-07	30009/2208/23529/1378/4049/10666/695/2207/5777/940/7124/3586	12
BP	GO:0002889	regulation of immunoglobulin mediated immune response	12/621	46/17653	4.20292e-08	8.41175e-07	6.76288e-07	30009/2208/23529/1378/4049/10666/695/2207/5777/940/7124/3586	12
BP	GO:0030101	natural killer cell activation	15/621	75/17653	4.26286e-08	8.49186e-07	6.82729e-07	5293/10125/22914/914/26191/11151/3689/201294/50615/57823/639/51744/257101/259197/84868	15
BP	GO:0070486	leukocyte aggregation	7/621	12/17653	4.37862e-08	8.68189e-07	6.98007e-07	6279/6280/10507/5880/7535/6793/3553	7
BP	GO:0050920	regulation of chemotaxis	25/621	202/17653	4.81159e-08	9.49621e-07	7.63477e-07	6352/10507/22914/1236/5880/3603/2841/4283/6351/1230/10563/199/3071/223117/729230/1240/63940/64218/7852/26228/659/6846/1233/6363/972	25
BP	GO:0009615	response to virus	32/621	310/17653	5.44474e-08	1.06869e-06	8.59205e-07	6352/11040/5788/2625/3458/5551/30009/4283/6351/60489/6039/1129/54512/22948/3559/201294/3594/51311/10077/2268/10859/9447/27350/84166/7852/3553/3659/7124/6363/164668/140564/6772	32
BP	GO:0002448	mast cell mediated immunity	12/621	47/17653	5.46503e-08	1.06869e-06	8.59205e-07	5293/10125/5880/201294/5294/2268/8832/27040/695/2207/11314/6850	12
BP	GO:0002688	regulation of leukocyte chemotaxis	18/621	111/17653	6.0029e-08	1.16851e-06	9.39459e-07	6352/22914/1236/5880/2841/4283/6351/1230/10563/199/3071/729230/1240/63940/26228/6846/6363/972	18
BP	GO:2000403	positive regulation of lymphocyte migration	10/621	31/17653	6.13829e-08	1.18943e-06	9.5628e-07	6352/3676/6351/10563/199/6693/81704/729230/101/6846	10
MF	GO:0005164	tumor necrosis factor receptor binding	10/619	31/17548	6.29586e-08	5.68201e-06	5.07811e-06	4050/7185/356/4049/970/959/944/10673/7124/6772	10
BP	GO:0045730	respiratory burst	10/621	32/17653	8.64869e-08	1.6683e-06	1.34128e-06	5293/1043/5880/1536/3055/653361/5294/654816/654817/4689	10
BP	GO:0002440	production of molecular mediator of immune response	26/621	223/17653	8.81587e-08	1.68609e-06	1.35558e-06	10225/5788/2625/30009/3575/8807/3329/4683/23529/54440/115352/10859/5452/51744/10666/959/695/3718/84433/2207/10673/940/7124/3586/972/9452	26
BP	GO:0050714	positive regulation of protein secretion	27/621	238/17653	8.82004e-08	1.68609e-06	1.35558e-06	10125/952/914/26191/56253/2625/3495/79792/10626/8767/51311/8111/283420/2268/3783/9447/51744/101/5734/3553/84868/6850/2219/7124/3586/6363/26253	27
BP	GO:0001771	immunological synapse formation	7/621	13/17653	9.19882e-08	1.74287e-06	1.40123e-06	1236/923/1794/5551/81704/84868/6363	7
BP	GO:0045579	positive regulation of B cell differentiation	7/621	13/17653	9.19882e-08	1.74287e-06	1.40123e-06	3635/939/3071/4323/639/695/6850	7
BP	GO:2000406	positive regulation of T cell migration	9/621	25/17653	9.60305e-08	1.81141e-06	1.45634e-06	6352/3676/10563/199/6693/81704/729230/101/6846	9
BP	GO:0051092	positive regulation of NF-kappaB transcription factor activity	20/621	141/17653	1.11998e-07	2.10329e-06	1.69101e-06	6279/6280/3689/92140/4869/8767/5579/5583/7185/9447/959/695/101/5588/84433/11035/3553/3383/58484/7124	20
BP	GO:2000404	regulation of T cell migration	10/621	33/17653	1.20203e-07	2.23836e-06	1.7996e-06	6352/3676/10563/199/6693/81704/729230/101/11035/6846	10
BP	GO:0002544	chronic inflammatory response	8/621	19/17653	1.2024e-07	2.23836e-06	1.7996e-06	6279/6352/10563/201294/4049/3620/7124/3586	8
MF	GO:0042288	MHC class I protein binding	8/619	19/17548	1.22772e-07	9.84906e-06	8.80226e-06	925/22914/926/10288/79139/10859/51744/29992	8
BP	GO:0050708	regulation of protein secretion	38/621	426/17653	1.51755e-07	2.81275e-06	2.2614e-06	6352/10125/952/914/26191/1236/56253/2625/3458/55024/7351/3495/4760/79792/56943/10626/8767/51311/8111/283420/2268/10859/3783/9447/51744/959/101/5734/3553/84868/6850/5552/81793/2219/7124/3586/6363/26253	38
MF	GO:0015026	coreceptor activity	11/619	42/17548	1.52258e-07	1.0993e-05	9.82463e-06	925/3676/10663/926/942/1234/7852/23643/940/941/920	11
BP	GO:0001773	myeloid dendritic cell activation	9/621	27/17653	2.06828e-07	3.80047e-06	3.0555e-06	914/1794/814/3662/10077/6688/6504/84868/3586	9
BP	GO:0032673	regulation of interleukin-4 production	9/621	27/17653	2.06828e-07	3.80047e-06	3.0555e-06	916/2625/942/54440/3662/959/5588/84868/940	9
BP	GO:0006959	humoral immune response	32/621	329/17653	2.15179e-07	3.93694e-06	3.16523e-06	6279/6280/1236/3507/2625/4068/3458/3500/713/10563/5450/6039/3495/712/2208/6156/1378/5133/729230/931/4049/5452/54210/5199/2219/5777/940/7124/714/930/10148/9450	32
BP	GO:0038083	peptidyl-tyrosine autophosphorylation	12/621	53/17653	2.30027e-07	4.19062e-06	3.36918e-06	6503/3932/3702/7535/3055/5747/84174/2268/695/3718/6850/9402	12
BP	GO:0032653	regulation of interleukin-10 production	11/621	44/17653	2.49024e-07	4.5174e-06	3.6319e-06	3329/54440/201633/3662/80380/10859/959/3718/2207/3620/940	11
CC	GO:0098802	plasma membrane receptor complex	22/646	179/18698	2.57446e-07	1.3616e-05	1.24658e-05	916/925/3676/917/926/923/919/7535/50852/3689/1439/915/23513/3594/10077/973/84433/3687/6850/5777/974/920	22
BP	GO:0031663	lipopolysaccharide-mediated signaling pathway	12/621	54/17653	2.86387e-07	5.17317e-06	4.15913e-06	6352/26191/923/3055/92140/8767/639/23643/3553/7124/4064/9450	12
BP	GO:0002218	activation of innate immune response	30/621	301/17653	3.05294e-07	5.49142e-06	4.415e-06	6279/6280/22914/26191/3689/3055/64581/3329/8767/9684/51311/3662/115352/9447/50856/695/84433/10462/2207/23643/11314/84868/6850/81793/3659/2219/58484/146722/26253/4064	30
BP	GO:0002690	positive regulation of leukocyte chemotaxis	15/621	87/17653	3.3307e-07	5.96588e-06	4.79645e-06	6352/1236/5880/4283/6351/1230/10563/199/3071/729230/1240/63940/6846/6363/972	15
BP	GO:0002863	positive regulation of inflammatory response to antigenic stimulus	6/621	10/17653	3.44406e-07	6.1175e-06	4.91835e-06	1236/4049/695/2207/940/7124	6
BP	GO:0045060	negative thymic T cell selection	6/621	10/17653	3.44406e-07	6.1175e-06	4.91835e-06	916/1236/1794/7535/940/972	6
BP	GO:0032613	interleukin-10 production	11/621	46/17653	4.06325e-07	7.18741e-06	5.77853e-06	3329/54440/201633/3662/80380/10859/959/3718/2207/3620/940	11
BP	GO:0045589	regulation of regulatory T cell differentiation	9/621	29/17653	4.14939e-07	7.24954e-06	5.82848e-06	3458/10288/3559/1493/1378/8784/3659/940/11006	9
BP	GO:0050690	regulation of defense response to virus by virus	9/621	29/17653	4.14939e-07	7.24954e-06	5.82848e-06	3932/926/919/1794/3055/23513/51606/940/920	9
BP	GO:2000516	positive regulation of CD4-positive, alpha-beta T cell activation	9/621	29/17653	4.14939e-07	7.24954e-06	5.82848e-06	3458/942/3071/8767/54440/3594/5588/941/6363	9
BP	GO:0050858	negative regulation of antigen receptor-mediated signaling pathway	8/621	22/17653	4.63213e-07	8.0599e-06	6.48e-06	26191/79037/9404/115352/53347/11314/5777/11006	8
BP	GO:0002831	regulation of response to biotic stimulus	18/621	127/17653	4.86742e-07	8.43489e-06	6.78148e-06	56253/60489/3329/8767/3559/3594/10077/10859/639/9447/10666/259197/23643/3553/84868/4064/9450/6772	18
BP	GO:0050727	regulation of inflammatory response	36/621	411/17653	5.02717e-07	8.67646e-06	6.9757e-06	6279/6280/6352/1236/923/2625/3500/713/6351/3055/712/81858/3559/1378/5294/729230/4049/63940/695/101/5734/115362/197358/2207/79626/3553/5008/5199/81793/3620/940/7124/3586/714/930/89790	36
BP	GO:0006911	phagocytosis, engulfment	15/621	90/17653	5.25636e-07	9.03543e-06	7.2643e-06	9938/5880/3507/3500/3689/199/3071/3495/2209/51411/399/26228/2207/11314/23616	15
BP	GO:0002700	regulation of production of molecular mediator of immune response	17/621	115/17653	5.49069e-07	9.40033e-06	7.55768e-06	10225/2625/30009/23529/54440/115352/10859/51744/10666/959/695/3718/2207/940/7124/3586/972	17
BP	GO:0032695	negative regulation of interleukin-12 production	7/621	16/17653	5.59098e-07	9.53374e-06	7.66494e-06	201633/51311/6504/10859/1240/3718/3586	7
BP	GO:0030335	positive regulation of cell migration	40/621	486/17653	5.91271e-07	1.00422e-05	8.07372e-06	6352/10507/5293/3676/1236/5788/5880/11151/2625/3458/4283/6351/1230/10563/199/3071/223117/3642/5747/4323/6693/83706/81704/2268/729230/1240/63940/101/64218/8784/3553/5031/3383/659/152007/6846/7124/6363/972/6546	40
CC	GO:0001891	phagocytic cup	8/646	23/18698	6.01867e-07	2.86489e-05	2.62288e-05	9938/11151/199/51411/64005/23616/3936/7124	8
MF	GO:0005126	cytokine receptor binding	28/619	278/17548	6.45006e-07	4.23358e-05	3.78362e-05	6352/2625/3458/4283/6351/10563/4050/23529/3594/7185/729230/356/4049/970/959/944/26228/3553/5008/9034/10673/6846/7124/146722/3586/6363/10148/6772	28
BP	GO:0070231	T cell apoptotic process	11/621	48/17653	6.45551e-07	1.09206e-05	8.77992e-06	6352/939/3559/5133/81704/356/101/3718/5588/11035/3620	11
BP	GO:0051897	positive regulation of protein kinase B signaling	20/621	157/17653	6.6091e-07	1.11362e-05	8.95329e-06	5293/3932/1236/2625/50852/3059/942/7409/29851/5747/6788/92140/5294/23533/101/940/941/7124/6363/930	20
BP	GO:0007599	hemostasis	32/621	346/17653	6.65556e-07	1.11703e-05	8.98072e-06	6280/5293/3932/3937/5880/2625/5341/7409/57113/7534/5579/1606/54331/10077/5294/5583/83706/81704/23533/5023/27040/959/7454/5588/5329/2207/2769/64780/6850/3659/5777/2313	32
BP	GO:0046638	positive regulation of alpha-beta T cell differentiation	10/621	39/17653	6.82219e-07	1.14051e-05	9.16947e-06	3458/7535/942/3071/8767/54440/3594/6850/941/6363	10
BP	GO:0010818	T cell chemotaxis	8/621	23/17653	6.88437e-07	1.14641e-05	9.21691e-06	6352/5293/2833/4283/10563/5294/729230/6846	8
BP	GO:0050921	positive regulation of chemotaxis	18/621	130/17653	6.92605e-07	1.14886e-05	9.23663e-06	6352/1236/5880/3603/4283/6351/1230/10563/199/3071/729230/1240/63940/659/6846/1233/6363/972	18
BP	GO:0002698	negative regulation of immune effector process	16/621	105/17653	7.76563e-07	1.28314e-05	1.03162e-05	10225/5788/30009/3575/3559/1378/115352/729230/8832/10859/3718/11314/84868/5777/7124/3586	16
BP	GO:0002758	innate immune response-activating signal transduction	28/621	283/17653	8.76727e-07	1.44305e-05	1.16018e-05	6279/6280/22914/26191/3689/3055/64581/3329/8767/9684/51311/3662/115352/50856/695/84433/10462/2207/23643/11314/84868/6850/81793/3659/2219/146722/26253/4064	28
CC	GO:0043235	receptor complex	33/646	374/18698	8.78286e-07	3.80058e-05	3.47952e-05	916/925/3676/917/926/923/919/7535/50852/3689/1439/915/22925/53353/3329/23513/2690/131450/3594/10077/3824/973/83416/84433/23643/53831/3687/6850/5777/974/972/2322/920	33
BP	GO:0048247	lymphocyte chemotaxis	12/621	60/17653	9.63417e-07	1.57963e-05	1.26999e-05	6352/5293/22914/2833/4283/6351/10563/5294/729230/101/6846/6363	12
BP	GO:0002507	tolerance induction	8/621	24/17653	1.00094e-06	1.63487e-05	1.3144e-05	916/10288/29851/3559/5133/84868/3620/1233	8
BP	GO:0051047	positive regulation of secretion	34/621	388/17653	1.03466e-06	1.6835e-05	1.3535e-05	6279/6280/10125/952/914/26191/56253/2625/3458/3689/3495/22925/79792/10626/8767/201294/51311/8111/283420/2268/3783/9447/51744/101/5734/2207/3553/84868/6850/2219/7124/3586/6363/26253	34
BP	GO:0050730	regulation of peptidyl-tyrosine phosphorylation	25/621	237/17653	1.04461e-06	1.69322e-05	1.36131e-05	6352/10507/916/3458/55024/3689/3059/64092/3297/2690/8767/23529/653361/79705/26228/8784/11314/3383/5008/6850/5777/941/972/2322/920	25
BP	GO:0002714	positive regulation of B cell mediated immunity	9/621	32/17653	1.05726e-06	1.6944e-05	1.36227e-05	30009/2208/23529/4049/10666/695/2207/940/7124	9
BP	GO:0002891	positive regulation of immunoglobulin mediated immune response	9/621	32/17653	1.05726e-06	1.6944e-05	1.36227e-05	30009/2208/23529/4049/10666/695/2207/940/7124	9
BP	GO:0032735	positive regulation of interleukin-12 production	9/621	32/17653	1.05726e-06	1.6944e-05	1.36227e-05	1236/3458/4050/3329/8767/959/3659/3620/6363	9
BP	GO:0002224	toll-like receptor signaling pathway	18/621	135/17653	1.21698e-06	1.94306e-05	1.56218e-05	6279/6280/26191/3689/3329/8767/9684/51311/3662/115352/695/23643/11314/84868/81793/3659/146722/4064	18
BP	GO:0050731	positive regulation of peptidyl-tyrosine phosphorylation	21/621	179/17653	1.37697e-06	2.1903e-05	1.76096e-05	6352/10507/916/3458/55024/3059/3297/2690/8767/23529/653361/79705/26228/8784/3383/5008/6850/941/972/2322/920	21
BP	GO:0043372	positive regulation of CD4-positive, alpha-beta T cell differentiation	8/621	25/17653	1.42678e-06	2.25816e-05	1.81552e-05	3458/942/3071/8767/54440/3594/941/6363	8
BP	GO:0007596	blood coagulation	31/621	341/17653	1.43418e-06	2.25816e-05	1.81552e-05	6280/5293/3932/3937/5880/2625/5341/7409/57113/7534/5579/1606/54331/10077/5294/5583/83706/81704/23533/5023/27040/959/7454/5588/5329/2207/2769/64780/6850/3659/5777	31
BP	GO:0030890	positive regulation of B cell proliferation	10/621	42/17653	1.43552e-06	2.25816e-05	1.81552e-05	952/5788/3071/23529/54440/115352/115650/84433/10673/972	10
MF	GO:0042169	SH2 domain binding	9/619	33/17548	1.44058e-06	8.08683e-05	7.22733e-05	3932/202559/5747/54900/10859/27240/6850/5777/89790	9
BP	GO:0002367	cytokine production involved in immune response	14/621	85/17653	1.45544e-06	2.28108e-05	1.83394e-05	10225/2625/30009/8807/3329/54440/10859/10666/695/3718/2207/7124/3586/972	14
MF	GO:0019956	chemokine binding	8/619	25/17548	1.45608e-06	8.08683e-05	7.22733e-05	3676/1236/10663/2833/1230/729230/1234/7852	8
BP	GO:0050764	regulation of phagocytosis	13/621	74/17653	1.6219e-06	2.53266e-05	2.03621e-05	1794/55423/3055/3071/55646/2268/26228/2207/11314/3553/6850/7124/146722	13
BP	GO:0099024	plasma membrane invagination	15/621	99/17653	1.84512e-06	2.87071e-05	2.30799e-05	9938/5880/3507/3500/3689/199/3071/3495/2209/51411/399/26228/2207/11314/23616	15
BP	GO:0070232	regulation of T cell apoptotic process	9/621	34/17653	1.8564e-06	2.87775e-05	2.31366e-05	6352/939/5133/81704/101/3718/5588/11035/3620	9
BP	GO:0051091	positive regulation of DNA binding transcription factor activity	25/621	245/17653	1.92381e-06	2.97145e-05	2.38899e-05	6279/6280/3689/4760/6788/10987/92140/4869/8767/5579/5583/7185/150372/9447/959/695/101/5588/84433/11035/3553/3383/58484/7124/3586	25
BP	GO:0050817	coagulation	31/621	347/17653	2.07114e-06	3.18745e-05	2.56265e-05	6280/5293/3932/3937/5880/2625/5341/7409/57113/7534/5579/1606/54331/10077/5294/5583/83706/81704/23533/5023/27040/959/7454/5588/5329/2207/2769/64780/6850/3659/5777	31
CC	GO:0035579	specific granule membrane	14/646	91/18698	2.7485e-06	0.000109024	9.98139e-05	3689/963/1536/64386/84329/5023/101/160364/6793/5329/7226/53831/3903/945	14
BP	GO:0002718	regulation of cytokine production involved in immune response	12/621	66/17653	2.79535e-06	4.26342e-05	3.42771e-05	10225/2625/30009/54440/10859/10666/695/3718/2207/7124/3586/972	12
BP	GO:0045670	regulation of osteoclast differentiation	12/621	66/17653	2.79535e-06	4.26342e-05	3.42771e-05	3458/3635/7305/1230/814/9290/9770/8111/10859/11025/7124/11006	12
BP	GO:0008037	cell recognition	21/621	187/17653	2.80028e-06	4.26342e-05	3.42771e-05	1236/56253/923/3507/3500/1794/5551/3495/64581/10576/7203/22948/84329/201633/81704/10666/259197/921/84868/2219/6363	21
BP	GO:0002886	regulation of myeloid leukocyte mediated immunity	10/621	45/17653	2.8297e-06	4.29289e-05	3.4514e-05	5880/3689/201294/2268/729230/8832/695/2207/11314/6850	10
BP	GO:1904951	positive regulation of establishment of protein localization	37/621	462/17653	2.98571e-06	4.51351e-05	3.62877e-05	10125/952/914/26191/56253/5880/2625/3458/3495/79792/908/8607/10576/22948/7534/51160/10626/8767/51311/8111/283420/2268/3783/9447/51744/101/5734/3553/84868/3687/6850/2219/3002/7124/3586/6363/26253	37
CC	GO:0009898	cytoplasmic side of plasma membrane	20/646	176/18698	3.08825e-06	0.000113077	0.000103525	6503/5778/3932/914/26191/3702/7535/3055/5747/2539/84174/54331/64926/2268/695/3718/2769/6850/9402/2793	20
BP	GO:0014065	phosphatidylinositol 3-kinase signaling	17/621	130/17653	3.14375e-06	4.73563e-05	3.80735e-05	6352/10507/5293/10125/2625/3059/5747/653361/5294/2268/23533/197358/5777/940/10870/26051/2322	17
BP	GO:0032418	lysosome localization	12/621	67/17653	3.29771e-06	4.93268e-05	3.96578e-05	5293/10125/5880/201294/5294/2268/8832/27040/695/2207/11314/6850	12
BP	GO:0032760	positive regulation of tumor necrosis factor production	12/621	67/17653	3.29771e-06	4.93268e-05	3.96578e-05	10125/914/1536/8767/6693/54440/729230/943/2207/23643/84868/6363	12
MF	GO:0032813	tumor necrosis factor receptor superfamily binding	10/619	46/17548	3.58812e-06	0.000185045	0.000165377	4050/7185/356/4049/970/959/944/10673/7124/6772	10
BP	GO:0002675	positive regulation of acute inflammatory response	8/621	28/17653	3.73423e-06	5.5661e-05	4.47503e-05	1236/5294/695/101/2207/3553/5008/7124	8
BP	GO:1902106	negative regulation of leukocyte differentiation	14/621	92/17653	3.84815e-06	5.7159e-05	4.59548e-05	30009/3635/4609/4830/1493/9290/8111/10859/3718/11025/3659/11006/714/972	14
BP	GO:0032715	negative regulation of interleukin-6 production	9/621	37/17653	4.00635e-06	5.93024e-05	4.7678e-05	26191/55024/3635/3071/6504/197358/84868/7124/3586	9
BP	GO:0036037	CD8-positive, alpha-beta T cell activation	6/621	14/17653	4.36415e-06	6.43751e-05	5.17563e-05	2841/3071/8320/10859/944/3659	6
BP	GO:1903532	positive regulation of secretion by cell	31/621	361/17653	4.69652e-06	6.90389e-05	5.55059e-05	10125/952/914/26191/56253/2625/3458/3689/3495/79792/10626/8767/201294/51311/8111/283420/2268/3783/9447/51744/101/5734/2207/3553/84868/6850/2219/7124/3586/6363/26253	31
BP	GO:0032635	interleukin-6 production	16/621	120/17653	4.72575e-06	6.92298e-05	5.56594e-05	26191/55024/3635/8807/10288/3071/3329/8767/51311/6504/197358/2207/3553/84868/7124/3586	16
BP	GO:0051090	regulation of DNA binding transcription factor activity	34/621	416/17653	4.85683e-06	7.0896e-05	5.6999e-05	6279/6280/3689/3055/4760/6788/10987/92140/4869/8767/9684/5579/5583/7185/150372/1240/9447/959/695/101/5588/84166/84433/11035/197358/3553/3383/84868/140/5311/6850/58484/7124/3586	34
BP	GO:0002861	regulation of inflammatory response to antigenic stimulus	7/621	21/17653	4.87275e-06	7.0896e-05	5.6999e-05	1236/4049/695/2207/940/7124/3586	7
BP	GO:0010324	membrane invagination	15/621	107/17653	4.98411e-06	7.22696e-05	5.81033e-05	9938/5880/3507/3500/3689/199/3071/3495/2209/51411/399/26228/2207/11314/23616	15
BP	GO:0002820	negative regulation of adaptive immune response	9/621	38/17653	5.08719e-06	7.35142e-05	5.91039e-05	5788/30009/3575/64092/1378/10859/3718/84868/5777	9
BP	GO:0042742	defense response to bacterium	27/621	293/17653	5.29666e-06	7.62826e-05	6.13297e-05	6279/6280/22914/3507/3500/10563/6039/3495/79792/6156/8767/6693/2268/4049/51316/11126/944/2207/23166/84868/5199/6850/58484/7124/3586/26253/920	27
BP	GO:0032612	interleukin-1 production	13/621	82/17653	5.34231e-06	7.6681e-05	6.165e-05	1236/3495/79792/10626/8767/51311/9447/115362/3553/84868/58484/3586/6363	13
CC	GO:0031234	extrinsic component of cytoplasmic side of plasma membrane	15/646	110/18698	5.71051e-06	0.00018235	0.000166946	6503/3932/3702/7535/3055/5747/84174/54331/2268/695/3718/2769/6850/9402/2793	15
CC	GO:0098562	cytoplasmic side of membrane	21/646	199/18698	5.74634e-06	0.00018235	0.000166946	6503/5778/3932/914/26191/3702/7535/3055/5747/2539/84174/54331/64926/2268/695/3718/2769/5311/6850/9402/2793	21
BP	GO:0002221	pattern recognition receptor signaling pathway	20/621	181/17653	6.16032e-06	8.81257e-05	7.08513e-05	6279/6280/26191/3689/64581/3329/8767/9684/51311/3662/115352/695/23643/11314/84868/81793/3659/2219/146722/4064	20
BP	GO:0033003	regulation of mast cell activation	9/621	39/17653	6.40868e-06	9.13719e-05	7.34612e-05	5880/201294/2268/8832/10666/2207/11314/6850/146722	9
BP	GO:0045622	regulation of T-helper cell differentiation	8/621	30/17653	6.60758e-06	9.38937e-05	7.54887e-05	30009/942/8767/3594/3662/3718/941/6363	8
BP	GO:0002825	regulation of T-helper 1 type immune response	7/621	22/17653	6.93053e-06	9.81557e-05	7.89152e-05	8767/3594/729230/3718/84868/941/6363	7
BP	GO:0002295	T-helper cell lineage commitment	6/621	15/17653	7.05737e-06	9.96211e-05	8.00934e-05	30009/6693/3594/3662/4063/114836	6
BP	GO:0007229	integrin-mediated signaling pathway	14/621	97/17653	7.26682e-06	0.000102239	8.21982e-05	3676/3689/5341/7305/7409/3055/5747/10077/83706/2268/27040/2207/3687/6850	14
BP	GO:0032675	regulation of interleukin-6 production	15/621	111/17653	7.89279e-06	0.000110681	8.89851e-05	26191/55024/3635/10288/3071/3329/8767/51311/6504/197358/2207/3553/84868/7124/3586	15
BP	GO:0033628	regulation of cell adhesion mediated by integrin	9/621	40/17653	8.01343e-06	0.000111638	8.97549e-05	6352/10563/3071/9404/5747/5294/83706/6850/5777	9
BP	GO:0097028	dendritic cell differentiation	9/621	40/17653	8.01343e-06	0.000111638	8.97549e-05	1236/10288/814/3662/6688/10859/7226/6363/2322	9
BP	GO:0043900	regulation of multi-organism process	32/621	391/17653	8.9637e-06	0.00012447	0.000100071	6352/3458/5551/397/6351/60489/2208/5440/26986/8767/3559/3594/10077/10859/639/4049/9447/27350/23643/3553/84868/2219/940/7124/3586/972/164668/140564/4064/9450/920/6772	32
BP	GO:0050701	interleukin-1 secretion	10/621	51/17653	9.37123e-06	0.000129706	0.000104281	1236/3495/79792/10626/8767/51311/9447/115362/58484/6363	10
BP	GO:0001914	regulation of T cell mediated cytotoxicity	7/621	23/17653	9.66145e-06	0.00013329	0.000107163	5788/3575/51571/3594/10859/11035/259197	7
BP	GO:0045639	positive regulation of myeloid cell differentiation	13/621	87/17653	1.04323e-05	0.000143461	0.000115339	3458/3059/3635/1230/3071/2124/7564/8111/9398/7124/972/920/6772	13
BP	GO:0071356	cellular response to tumor necrosis factor	26/621	287/17653	1.06939e-05	0.00014655	0.000117824	6352/608/2625/6351/939/4050/81858/7185/8115/115650/4049/9447/10068/970/959/944/23495/943/8784/3383/6850/10673/6846/7124/6363/6772	26
BP	GO:0006816	calcium ion transport	33/621	413/17653	1.07257e-05	0.00014655	0.000117824	55858/6352/3932/1236/5788/11151/3603/4283/6351/1230/10288/57113/2539/489/5579/255231/5294/115352/1234/8832/10859/5023/3783/356/123041/7226/3383/5311/5777/6363/930/6546/920	33
BP	GO:0002643	regulation of tolerance induction	6/621	16/17653	1.09563e-05	0.000148748	0.00011959	916/10288/3559/5133/84868/3620	6
BP	GO:0043373	CD4-positive, alpha-beta T cell lineage commitment	6/621	16/17653	1.09563e-05	0.000148748	0.00011959	30009/6693/3594/3662/4063/114836	6
CC	GO:0042581	specific granule	18/646	160/18698	1.09673e-05	0.000326277	0.000298714	1794/3689/963/1536/79792/64386/84329/5023/101/160364/6793/5329/7226/53831/3903/5199/5777/945	18
BP	GO:0002923	regulation of humoral immune response mediated by circulating immunoglobulin	5/621	10/17653	1.15347e-05	0.00015561	0.000125107	2208/1378/4049/5777/7124	5
BP	GO:0043374	CD8-positive, alpha-beta T cell differentiation	5/621	10/17653	1.15347e-05	0.00015561	0.000125107	2841/3071/8320/944/3659	5
MF	GO:0019957	C-C chemokine binding	5/619	10/17548	1.16885e-05	0.000562608	0.000502812	1236/1230/729230/1234/7852	5
BP	GO:0002833	positive regulation of response to biotic stimulus	9/621	42/17653	1.22717e-05	0.000165029	0.00013268	56253/3329/8767/10666/259197/23643/84868/4064/9450	9
BP	GO:0034695	response to prostaglandin E	7/621	24/17653	1.32275e-05	0.000176768	0.000142118	1236/54331/5729/5732/5734/5031/6363	7
BP	GO:0071800	podosome assembly	7/621	24/17653	1.32275e-05	0.000176768	0.000142118	3055/51411/653361/654816/654817/3936/7124	7
BP	GO:0043300	regulation of leukocyte degranulation	9/621	43/17653	1.50404e-05	0.000200367	0.000161091	5880/3689/201294/2268/729230/8832/2207/11314/6850	9
BP	GO:0002377	immunoglobulin production	17/621	146/17653	1.52128e-05	0.000202032	0.00016243	5788/30009/3575/3329/4683/23529/54440/115352/5452/959/695/84433/10673/940/7124/3586/9452	17
CC	GO:0002102	podosome	8/646	34/18698	1.59198e-05	0.000445755	0.0004081	9404/51411/653361/83706/654816/101/654817/3936	8
BP	GO:0002418	immune response to tumor cell	6/621	17/17653	1.64298e-05	0.000216174	0.000173799	56253/5551/3329/10666/259197/84868	6
BP	GO:0045063	T-helper 1 cell differentiation	6/621	17/17653	1.64298e-05	0.000216174	0.000173799	8767/6693/3718/64218/941/6363	6
BP	GO:0072643	interferon-gamma secretion	6/621	17/17653	1.64298e-05	0.000216174	0.000173799	10125/914/26191/2625/10859/51744	6
BP	GO:0030316	osteoclast differentiation	13/621	91/17653	1.7187e-05	0.000225441	0.00018125	3458/3635/7305/1230/814/9290/9770/8111/10859/79705/11025/7124/11006	13
BP	GO:0002312	B cell activation involved in immune response	11/621	66/17653	1.72791e-05	0.000225953	0.000181662	30009/3329/4683/23529/55619/959/4242/940/3586/9452/4064	11
BP	GO:0008360	regulation of cell shape	18/621	163/17653	1.7925e-05	0.000233683	0.000187876	7456/10507/11151/221472/51177/3689/3055/5747/57471/2268/55843/7454/64218/89846/752/3383/23136/7940	18
BP	GO:0050702	interleukin-1 beta secretion	9/621	44/17653	1.83238e-05	0.000238154	0.000191471	1236/79792/10626/8767/51311/9447/115362/58484/6363	9
BP	GO:0043087	regulation of GTPase activity	36/621	482/17653	1.89e-05	0.000244896	0.000196892	9922/6352/10507/9938/10125/22914/1236/1794/221472/397/6351/10563/7409/3071/8477/5747/23513/399/64333/81704/64926/257106/55843/117289/55619/374403/89846/9744/55803/3383/6846/23616/116986/6363/64407/6001	36
BP	GO:0035747	natural killer cell chemotaxis	5/621	11/17653	2.05344e-05	0.000265268	0.00021327	6352/5293/22914/6351/5294	5
BP	GO:0038093	Fc receptor signaling pathway	23/621	246/17653	2.06882e-05	0.000266446	0.000214217	7456/3937/917/919/3702/3500/7409/3055/3071/2210/2209/5747/64005/2268/27040/695/7454/5588/84433/2207/6850/9402/26253	23
BP	GO:0033627	cell adhesion mediated by integrin	10/621	56/17653	2.22931e-05	0.000286251	0.00023014	6352/10563/3071/9404/5747/5294/83706/3383/6850/5777	10
BP	GO:0002707	negative regulation of lymphocyte mediated immunity	8/621	35/17653	2.2746e-05	0.000290318	0.00023341	10225/5788/30009/3575/1378/10859/84868/5777	8
BP	GO:0002823	negative regulation of adaptive immune response based on somatic recombination of immune receptors built from immunoglobulin superfamily domains	8/621	35/17653	2.2746e-05	0.000290318	0.00023341	5788/30009/3575/1378/10859/3718/84868/5777	8
MF	GO:0001784	phosphotyrosine residue binding	8/619	35/17548	2.31934e-05	0.000965137	0.000862559	3932/7409/3055/64092/2268/26228/6850/5777	8
BP	GO:0032647	regulation of interferon-alpha production	7/621	26/17653	2.36448e-05	0.000300889	0.000241909	3329/8767/51311/197358/84868/3586/6772	7
MF	GO:0046934	phosphatidylinositol-4,5-bisphosphate 3-kinase activity	11/619	68/17548	2.37252e-05	0.000965137	0.000862559	5293/3932/50852/942/7409/29851/5294/23533/940/941/930	11
BP	GO:0002363	alpha-beta T cell lineage commitment	6/621	18/17653	2.39135e-05	0.000303402	0.000243929	30009/6693/3594/3662/4063/114836	6
MF	GO:0043325	phosphatidylinositol-3,4-bisphosphate binding	7/619	26/17548	2.40616e-05	0.000965137	0.000862559	5341/64005/653361/27071/654816/654817/55803	7
BP	GO:0002532	production of molecular mediator involved in inflammatory response	10/621	57/17653	2.61949e-05	0.000331361	0.000266408	10225/923/5023/63940/695/115362/197358/2207/6850/3620	10
BP	GO:0002762	negative regulation of myeloid leukocyte differentiation	9/621	46/17653	2.67446e-05	0.000337315	0.000271195	3635/4609/4830/9290/8111/10859/11025/11006/714	9
CC	GO:0019897	extrinsic component of plasma membrane	18/646	171/18698	2.72618e-05	0.000720924	0.000660023	6503/3932/3702/7535/3055/5747/84174/54331/2268/84958/94120/695/3718/2769/6850/2219/9402/2793	18
BP	GO:0002755	MyD88-dependent toll-like receptor signaling pathway	8/621	36/17653	2.83509e-05	0.000356519	0.000286634	3329/51311/695/23643/11314/81793/3659/146722	8
BP	GO:0051896	regulation of protein kinase B signaling	21/621	218/17653	3.01417e-05	0.000377924	0.000303843	5293/3932/1236/2625/50852/55024/3059/942/7409/29851/5747/6788/92140/5294/23533/101/940/941/7124/6363/930	21
BP	GO:0043491	protein kinase B signaling	23/621	252/17653	3.03523e-05	0.000378947	0.000304666	6352/5293/3932/1236/2625/50852/55024/3059/942/7409/29851/5747/6788/92140/5294/23533/101/3553/940/941/7124/6363/930	23
BP	GO:0046330	positive regulation of JNK cascade	15/621	124/17653	3.04011e-05	0.000378947	0.000304666	10125/11184/1236/221472/939/6788/8767/653361/9770/6504/959/3553/6850/7124/6363	15
BP	GO:0046777	protein autophosphorylation	22/621	235/17653	3.0517e-05	0.000379283	0.000304936	6503/11040/3932/11184/3702/7535/3055/5747/4683/23235/814/84174/9770/2268/695/3718/11035/6793/9262/6850/9402/2322	22
BP	GO:0034612	response to tumor necrosis factor	26/621	305/17653	3.08595e-05	0.000382425	0.000307462	6352/608/2625/6351/939/4050/81858/7185/8115/115650/4049/9447/10068/970/959/944/23495/943/8784/3383/6850/10673/6846/7124/6363/6772	26
BP	GO:0032607	interferon-alpha production	7/621	27/17653	3.09574e-05	0.000382526	0.000307543	3329/8767/51311/197358/84868/3586/6772	7
CC	GO:0043020	NADPH oxidase complex	5/646	12/18698	3.13678e-05	0.000785846	0.000719461	1536/653361/654816/654817/4689	5
BP	GO:0042533	tumor necrosis factor biosynthetic process	6/621	19/17653	3.39141e-05	0.000415163	0.000333783	1536/6693/729230/10859/943/3586	6
BP	GO:0042534	regulation of tumor necrosis factor biosynthetic process	6/621	19/17653	3.39141e-05	0.000415163	0.000333783	1536/6693/729230/10859/943/3586	6
BP	GO:0070233	negative regulation of T cell apoptotic process	6/621	19/17653	3.39141e-05	0.000415163	0.000333783	6352/939/81704/3718/5588/3620	6
BP	GO:0002517	T cell tolerance induction	5/621	12/17653	3.4183e-05	0.000415163	0.000333783	916/10288/29851/3559/3620	5
BP	GO:0038110	interleukin-2-mediated signaling pathway	5/621	12/17653	3.4183e-05	0.000415163	0.000333783	3560/3561/3559/3718/6850	5
BP	GO:0072540	T-helper 17 cell lineage commitment	5/621	12/17653	3.4183e-05	0.000415163	0.000333783	30009/3594/3662/4063/114836	5
BP	GO:0071346	cellular response to interferon-gamma	18/621	171/17653	3.4299e-05	0.000415388	0.000333964	6352/3458/6351/199/3055/2210/2209/3594/3662/4261/7454/84166/115362/3383/3659/6846/6363/6772	18
MF	GO:0016493	C-C chemokine receptor activity	5/619	12/17548	3.46332e-05	0.00123806	0.00110648	1236/1230/729230/1234/1233	5
MF	GO:0005125	cytokine activity	21/619	220/17548	3.58897e-05	0.00123806	0.00110648	6352/3603/3458/4283/6351/10563/4050/23529/356/4049/970/959/944/3553/5008/10673/6846/7124/3586/6363/10148	21
MF	GO:0052813	phosphatidylinositol bisphosphate kinase activity	11/619	71/17548	3.60102e-05	0.00123806	0.00110648	5293/3932/50852/942/7409/29851/5294/23533/940/941/930	11
BP	GO:0002381	immunoglobulin production involved in immunoglobulin mediated immune response	9/621	48/17653	3.82386e-05	0.000461788	0.000371268	30009/3329/4683/23529/5452/959/695/940/3586	9
BP	GO:0007249	I-kappaB kinase/NF-kappaB signaling	23/621	256/17653	3.88796e-05	0.000468202	0.000376425	11040/1236/81858/1936/92140/8767/5579/399/51311/356/695/84433/11035/497189/197358/6275/23643/3553/7124/6363/972/920/6772	23
BP	GO:0050878	regulation of body fluid levels	36/621	499/17653	3.93182e-05	0.00047215	0.0003796	6280/5293/3932/3937/5880/2625/5341/113/7409/57113/7534/4830/5579/1606/54331/10077/5294/5583/83706/81704/23533/5023/3783/27040/959/7454/5588/497189/5329/2207/2769/64780/6850/3659/5777/2313	36
BP	GO:0033209	tumor necrosis factor-mediated signaling pathway	18/621	173/17653	4.00595e-05	0.000479702	0.000385671	608/939/4050/81858/7185/115650/4049/9447/970/959/944/23495/943/8784/6850/10673/7124/6772	18
BP	GO:1903707	negative regulation of hemopoiesis	16/621	142/17653	4.04659e-05	0.00048321	0.000388491	29909/30009/3635/3218/4609/4830/1493/9290/8111/10859/3718/11025/3659/11006/714/972	16
BP	GO:0048015	phosphatidylinositol-mediated signaling	17/621	158/17653	4.25621e-05	0.000506822	0.000407475	6352/10507/5293/10125/2625/3059/5747/653361/5294/2268/23533/197358/5777/940/10870/26051/2322	17
BP	GO:0051607	defense response to virus	21/621	224/17653	4.5022e-05	0.000534621	0.000429825	5788/3458/5551/4283/60489/6039/54512/3559/201294/3594/51311/10077/10859/9447/27350/84166/3553/3659/164668/140564/6772	21
BP	GO:0009988	cell-cell recognition	11/621	73/17653	4.58187e-05	0.00054257	0.000436215	1236/923/1794/5551/10576/7203/22948/84329/81704/84868/6363	11
BP	GO:0043369	CD4-positive or CD8-positive, alpha-beta T cell lineage commitment	6/621	20/17653	4.70131e-05	0.000555171	0.000446347	30009/6693/3594/3662/4063/114836	6
BP	GO:0043547	positive regulation of GTPase activity	31/621	407/17653	4.9384e-05	0.000581558	0.000467561	9922/6352/10507/9938/10125/1236/1794/397/6351/10563/7409/3071/8477/23513/64333/81704/64926/257106/55843/117289/55619/374403/9744/55803/3383/6846/23616/116986/6363/64407/6001	31
CC	GO:0060205	cytoplasmic vesicle lumen	27/646	338/18698	5.02789e-05	0.00118484	0.00108475	1778/6279/6280/1794/9535/51411/23406/29106/79792/51571/10576/2512/201294/64333/1521/83706/2268/356/51316/3614/3101/6282/5199/5552/2219/5777/4332	27
BP	GO:0033006	regulation of mast cell activation involved in immune response	7/621	29/17653	5.11787e-05	0.000597752	0.000480581	5880/201294/2268/8832/2207/11314/6850	7
BP	GO:0043304	regulation of mast cell degranulation	7/621	29/17653	5.11787e-05	0.000597752	0.000480581	5880/201294/2268/8832/2207/11314/6850	7
BP	GO:0051222	positive regulation of protein transport	32/621	427/17653	5.11798e-05	0.000597752	0.000480581	10125/952/914/26191/56253/5880/2625/3458/3495/79792/8607/51160/10626/8767/51311/8111/283420/2268/3783/9447/51744/101/5734/3553/84868/3687/6850/2219/7124/3586/6363/26253	32
CC	GO:0031983	vesicle lumen	27/646	339/18698	5.28904e-05	0.00118484	0.00108475	1778/6279/6280/1794/9535/51411/23406/29106/79792/51571/10576/2512/201294/64333/1521/83706/2268/356/51316/3614/3101/6282/5199/5552/2219/5777/4332	27
BP	GO:0014066	regulation of phosphatidylinositol 3-kinase signaling	13/621	101/17653	5.30584e-05	0.000617999	0.000496859	6352/10507/10125/3059/5747/653361/2268/197358/5777/940/10870/26051/2322	13
BP	GO:0035723	interleukin-15-mediated signaling pathway	5/621	13/17653	5.3941e-05	0.000618082	0.000496926	3560/3561/3601/3718/920	5
BP	GO:0045006	DNA deamination	5/621	13/17653	5.3941e-05	0.000618082	0.000496926	60489/54512/27350/164668/140564	5
BP	GO:0050862	positive regulation of T cell receptor signaling pathway	5/621	13/17653	5.3941e-05	0.000618082	0.000496926	3932/1236/50852/3783/10666	5
BP	GO:0071350	cellular response to interleukin-15	5/621	13/17653	5.3941e-05	0.000618082	0.000496926	3560/3561/3601/3718/920	5
BP	GO:0071352	cellular response to interleukin-2	5/621	13/17653	5.3941e-05	0.000618082	0.000496926	3560/3561/3559/3718/6850	5
BP	GO:1904814	regulation of protein localization to chromosome, telomeric region	5/621	13/17653	5.3941e-05	0.000618082	0.000496926	7013/908/10576/22948/26354	5
BP	GO:0048017	inositol lipid-mediated signaling	17/621	161/17653	5.40803e-05	0.000618082	0.000496926	6352/10507/5293/10125/2625/3059/5747/653361/5294/2268/23533/197358/5777/940/10870/26051/2322	17
CC	GO:0034774	secretory granule lumen	26/646	321/18698	5.47617e-05	0.00118484	0.00108475	1778/6279/6280/1794/9535/51411/23406/29106/79792/51571/10576/2512/201294/64333/1521/83706/2268/51316/3614/3101/6282/5199/5552/2219/5777/4332	26
BP	GO:0002763	positive regulation of myeloid leukocyte differentiation	9/621	51/17653	6.31454e-05	0.000719756	0.00057867	3458/3059/1230/2124/8111/9398/7124/972/920	9
BP	GO:0002438	acute inflammatory response to antigenic stimulus	6/621	21/17653	6.38692e-05	0.000726065	0.000583742	1236/923/2625/695/2207/3383	6
BP	GO:0001913	T cell mediated cytotoxicity	7/621	30/17653	6.47438e-05	0.000730166	0.000587039	5788/3575/51571/3594/10859/11035/259197	7
BP	GO:0032733	positive regulation of interleukin-10 production	7/621	30/17653	6.47438e-05	0.000730166	0.000587039	3329/54440/201633/3662/959/2207/940	7
BP	GO:0050716	positive regulation of interleukin-1 secretion	7/621	30/17653	6.47438e-05	0.000730166	0.000587039	3495/79792/10626/8767/51311/9447/6363	7
MF	GO:0035004	phosphatidylinositol 3-kinase activity	11/619	76/17548	6.86815e-05	0.002254	0.00201444	5293/3932/50852/942/7409/29851/5294/23533/940/941/930	11
CC	GO:0019898	extrinsic component of membrane	24/646	289/18698	7.10683e-05	0.00147081	0.00134656	6503/5293/3932/3702/7535/3055/5747/84174/653361/54331/5294/2268/23533/84958/94120/695/3718/152789/5329/2769/6850/2219/9402/2793	24
BP	GO:0050766	positive regulation of phagocytosis	9/621	52/17653	7.40091e-05	0.000832456	0.000669278	1794/55423/3071/55646/26228/2207/3553/7124/146722	9
CC	GO:0042629	mast cell granule	6/646	22/18698	7.72037e-05	0.00153121	0.00140186	5293/10125/5294/27040/695/5552	6
BP	GO:0034694	response to prostaglandin	7/621	31/17653	8.11094e-05	0.000902247	0.000725389	1236/54331/5729/5732/5734/5031/6363	7
BP	GO:0070229	negative regulation of lymphocyte apoptotic process	7/621	31/17653	8.11094e-05	0.000902247	0.000725389	6352/939/81704/3718/5588/3620/972	7
BP	GO:0002834	regulation of response to tumor cell	5/621	14/17653	8.14837e-05	0.000902247	0.000725389	56253/3329/10666/259197/84868	5
BP	GO:0002837	regulation of immune response to tumor cell	5/621	14/17653	8.14837e-05	0.000902247	0.000725389	56253/3329/10666/259197/84868	5
BP	GO:0070669	response to interleukin-2	5/621	14/17653	8.14837e-05	0.000902247	0.000725389	3560/3561/3559/3718/6850	5
BP	GO:0070672	response to interleukin-15	5/621	14/17653	8.14837e-05	0.000902247	0.000725389	3560/3561/3601/3718/920	5
BP	GO:0019932	second-messenger-mediated signaling	27/621	342/17653	8.2254e-05	0.000908417	0.000730349	916/2833/7535/50852/5341/113/4283/6351/8477/4760/84174/54331/5729/5732/8698/1234/1240/27040/695/5734/7852/2357/7226/5311/6850/6546/920	27
BP	GO:0070838	divalent metal ion transport	33/621	458/17653	8.40307e-05	0.000925641	0.000744197	55858/6352/3932/1236/5788/11151/3603/4283/6351/1230/10288/57113/2539/489/5579/255231/5294/115352/1234/8832/10859/5023/3783/356/123041/7226/3383/5311/5777/6363/930/6546/920	33
BP	GO:0002347	response to tumor cell	6/621	22/17653	8.52212e-05	0.000931534	0.000748935	56253/5551/3329/10666/259197/84868	6
BP	GO:0072538	T-helper 17 type immune response	6/621	22/17653	8.52212e-05	0.000931534	0.000748935	30009/3594/3662/4063/114836/5588	6
BP	GO:1901623	regulation of lymphocyte chemotaxis	6/621	22/17653	8.52212e-05	0.000931534	0.000748935	6352/22914/6351/10563/729230/6846	6
BP	GO:0038094	Fc-gamma receptor signaling pathway	15/621	136/17653	8.93925e-05	0.00097463	0.000783583	7456/917/919/3500/7409/3055/3071/2209/5747/64005/2268/7454/2207/6850/26253	15
BP	GO:0045429	positive regulation of nitric oxide biosynthetic process	8/621	42/17653	9.1815e-05	0.000995948	0.000800722	22914/3458/3689/199/3553/3383/5311/7124	8
BP	GO:1904407	positive regulation of nitric oxide metabolic process	8/621	42/17653	9.1815e-05	0.000995948	0.000800722	22914/3458/3689/199/3553/3383/5311/7124	8
BP	GO:0002431	Fc receptor mediated stimulatory signaling pathway	15/621	137/17653	9.71941e-05	0.00105162	0.000845482	7456/917/919/3500/7409/3055/3071/2209/5747/64005/2268/10666/7454/2207/6850	15
BP	GO:0072511	divalent inorganic cation transport	33/621	462/17653	9.91411e-05	0.00106877	0.000859272	55858/6352/3932/1236/5788/11151/3603/4283/6351/1230/10288/57113/2539/489/5579/255231/5294/115352/1234/8832/10859/5023/3783/356/123041/7226/3383/5311/5777/6363/930/6546/920	33
BP	GO:0046328	regulation of JNK cascade	17/621	169/17653	9.92807e-05	0.00106877	0.000859272	10125/26191/11184/1236/221472/939/6788/10987/8767/653361/9770/6504/959/3553/6850/7124/6363	17
BP	GO:0002711	positive regulation of T cell mediated immunity	7/621	32/17653	0.000100696	0.00108127	0.000869323	2625/51571/3329/54440/3594/259197/3553	7
BP	GO:0032479	regulation of type I interferon production	14/621	123/17653	0.000108432	0.00116143	0.000933764	26191/3329/5440/8767/51311/10859/84166/81030/197358/84868/6850/3659/3586/6772	14
BP	GO:0019835	cytolysis	8/621	43/17653	0.000109363	0.00116554	0.000937072	3001/5551/79792/7264/3004/2999/10859/3002	8
BP	GO:0032732	positive regulation of interleukin-1 production	8/621	43/17653	0.000109363	0.00116554	0.000937072	3495/79792/10626/8767/51311/9447/84868/6363	8
BP	GO:0032611	interleukin-1 beta production	10/621	67/17653	0.000109716	0.00116639	0.000937752	1236/79792/10626/8767/51311/9447/115362/3553/58484/6363	10
MF	GO:0048020	CCR chemokine receptor binding	8/619	43/17548	0.000111439	0.00349823	0.00312642	6352/6351/10563/729230/9034/6846/6363/6772	8
BP	GO:0002691	regulation of cellular extravasation	6/621	23/17653	0.000111889	0.00118653	0.000953946	3676/729230/101/5734/11035/3383	6
BP	GO:0019722	calcium-mediated signaling	17/621	171/17653	0.000114791	0.00121428	0.000976258	916/2833/7535/50852/5341/6351/84174/1234/1240/27040/695/7852/7226/5311/6850/6546/920	17
BP	GO:0032606	type I interferon production	14/621	124/17653	0.000118364	0.00124021	0.000997103	26191/3329/5440/8767/51311/10859/84166/81030/197358/84868/6850/3659/3586/6772	14
BP	GO:0002467	germinal center formation	5/621	15/17653	0.000118697	0.00124021	0.000997103	10563/201294/89857/115650/10673	5
BP	GO:0002827	positive regulation of T-helper 1 type immune response	5/621	15/17653	0.000118697	0.00124021	0.000997103	8767/3594/729230/941/6363	5
BP	GO:0032645	regulation of granulocyte macrophage colony-stimulating factor production	5/621	15/17653	0.000118697	0.00124021	0.000997103	10125/8832/3553/6850/941	5
BP	GO:1904874	positive regulation of telomerase RNA localization to Cajal body	5/621	15/17653	0.000118697	0.00124021	0.000997103	908/8607/10576/7203/22948	5
BP	GO:0002701	negative regulation of production of molecular mediator of immune response	7/621	33/17653	0.000123962	0.00129205	0.00103878	10225/30009/115352/10859/3718/7124/3586	7
BP	GO:0061515	myeloid cell development	10/621	68/17653	0.000124643	0.00129598	0.00104195	7305/3071/2124/55646/2539/8111/10859/79705/5777/2313	10
BP	GO:0050704	regulation of interleukin-1 secretion	8/621	44/17653	0.000129595	0.00134419	0.0010807	1236/3495/79792/10626/8767/51311/9447/6363	8
MF	GO:0045309	protein phosphorylated amino acid binding	8/619	44/17548	0.000132043	0.00397231	0.00355011	3932/7409/3055/64092/2268/26228/6850/5777	8
BP	GO:1904894	positive regulation of STAT cascade	11/621	82/17653	0.000135489	0.00140192	0.00112711	6352/3458/3059/3575/3297/2690/23529/8784/11314/5008/2322	11
CC	GO:0045121	membrane raft	24/646	302/18698	0.000140303	0.00267138	0.00244571	962/3932/3937/925/5788/7535/3689/3635/3055/6404/3738/973/4118/5023/356/27040/10666/695/84433/3383/659/23209/7124/920	24
BP	GO:0014068	positive regulation of phosphatidylinositol 3-kinase signaling	10/621	69/17653	0.000141249	0.00145798	0.00117219	6352/10507/3059/5747/653361/2268/5777/940/10870/2322	10
BP	GO:0002719	negative regulation of cytokine production involved in immune response	6/621	24/17653	0.000144777	0.00148392	0.00119305	10225/30009/10859/3718/7124/3586	6
BP	GO:0050901	leukocyte tethering or rolling	6/621	24/17653	0.000144777	0.00148392	0.00119305	6402/3676/6404/6693/729230/7124	6
BP	GO:0034341	response to interferon-gamma	18/621	191/17653	0.000144807	0.00148392	0.00119305	6352/3458/6351/199/3055/2210/2209/3594/3662/4261/7454/84166/115362/3383/3659/6846/6363/6772	18
CC	GO:0098857	membrane microdomain	24/646	303/18698	0.000147539	0.00270109	0.00247292	962/3932/3937/925/5788/7535/3689/3635/3055/6404/3738/973/4118/5023/356/27040/10666/695/84433/3383/659/23209/7124/920	24
BP	GO:0097306	cellular response to alcohol	9/621	57/17653	0.000154788	0.00157963	0.00126999	113/1536/54331/5729/5732/6688/5734/5031/23209	9
BP	GO:0051209	release of sequestered calcium ion into cytosol	13/621	112/17653	0.000155258	0.00157963	0.00126999	3932/1236/5788/11151/4283/1234/356/7226/5311/5777/6363/930/6546	13
BP	GO:0051283	negative regulation of sequestering of calcium ion	13/621	112/17653	0.000155258	0.00157963	0.00126999	3932/1236/5788/11151/4283/1234/356/7226/5311/5777/6363/930/6546	13
CC	GO:0098636	protein complex involved in cell adhesion	7/646	35/18698	0.000164471	0.00289957	0.00265463	3676/3689/1493/10077/3687/940/941	7
BP	GO:0032604	granulocyte macrophage colony-stimulating factor production	5/621	16/17653	0.00016767	0.00169378	0.00136177	10125/8832/3553/6850/941	5
BP	GO:0048535	lymph node development	5/621	16/17653	0.00016767	0.00169378	0.00136177	3575/4050/4049/643/11035	5
BP	GO:0140131	positive regulation of lymphocyte chemotaxis	5/621	16/17653	0.00016767	0.00169378	0.00136177	6352/6351/10563/729230/6846	5
BP	GO:0051282	regulation of sequestering of calcium ion	13/621	113/17653	0.000169914	0.00171239	0.00137673	3932/1236/5788/11151/4283/1234/356/7226/5311/5777/6363/930/6546	13
BP	GO:0045428	regulation of nitric oxide biosynthetic process	9/621	58/17653	0.000177585	0.00178549	0.0014355	22914/3458/3689/199/3553/3383/5311/7124/3586	9
MF	GO:0035586	purinergic receptor activity	6/619	25/17548	0.000187625	0.00541861	0.0048427	29909/53829/27334/5023/5031/140	6
BP	GO:0032652	regulation of interleukin-1 production	10/621	72/17653	0.000202669	0.00203289	0.0016344	1236/3495/79792/10626/8767/51311/9447/84868/3586/6363	10
BP	GO:0032720	negative regulation of tumor necrosis factor production	8/621	47/17653	0.000209572	0.0020972	0.0016861	26191/2841/3297/6504/10859/197358/84868/3586	8
BP	GO:0050850	positive regulation of calcium-mediated signaling	7/621	36/17653	0.00022104	0.00219323	0.00176331	916/7535/50852/6351/5311/6850/920	7
BP	GO:0061756	leukocyte adhesion to vascular endothelial cell	7/621	36/17653	0.00022104	0.00219323	0.00176331	6402/3676/6404/6693/729230/3383/7124	7
BP	GO:0031532	actin cytoskeleton reorganization	12/621	101/17653	0.000221082	0.00219323	0.00176331	6280/5880/397/3059/5341/9535/3055/8477/399/26228/64098/7226	12
BP	GO:0051208	sequestering of calcium ion	13/621	116/17653	0.000221226	0.00219323	0.00176331	3932/1236/5788/11151/4283/1234/356/7226/5311/5777/6363/930/6546	13
BP	GO:0002526	acute inflammatory response	19/621	215/17653	0.000221777	0.00219359	0.0017636	6279/1236/923/2625/3500/713/712/1378/5294/695/101/2207/3553/3383/5008/5199/7124/714/930	19
BP	GO:0002577	regulation of antigen processing and presentation	5/621	17/17653	0.000230686	0.00226594	0.00182177	1236/10288/7454/6363/972	5
BP	GO:0033630	positive regulation of cell adhesion mediated by integrin	5/621	17/17653	0.000230686	0.00226594	0.00182177	6352/10563/3071/6850/5777	5
BP	GO:0071380	cellular response to prostaglandin E stimulus	5/621	17/17653	0.000230686	0.00226594	0.00182177	54331/5729/5732/5734/5031	5
BP	GO:0002360	T cell lineage commitment	6/621	26/17653	0.000233237	0.00228048	0.00183346	30009/6693/3594/3662/4063/114836	6
BP	GO:0050718	positive regulation of interleukin-1 beta secretion	6/621	26/17653	0.000233237	0.00228048	0.00183346	79792/10626/8767/51311/9447/6363	6
BP	GO:0002673	regulation of acute inflammatory response	15/621	149/17653	0.000248493	0.00242409	0.00194892	1236/3500/713/712/1378/5294/695/101/2207/3553/5008/5199/7124/714/930	15
CC	GO:0098589	membrane region	24/646	314/18698	0.00025192	0.00428264	0.00392086	962/3932/3937/925/5788/7535/3689/3635/3055/6404/3738/973/4118/5023/356/27040/10666/695/84433/3383/659/23209/7124/920	24
BP	GO:0045638	negative regulation of myeloid cell differentiation	11/621	88/17653	0.00025608	0.0024924	0.00200384	29909/3635/3218/4609/4830/9290/8111/10859/11025/11006/714	11
MF	GO:0008528	G-protein coupled peptide receptor activity	14/619	133/17548	0.000256316	0.00667014	0.00596121	1236/10663/2833/1230/729230/1234/1240/643/7852/2357/53831/9034/2359/1233	14
BP	GO:0007254	JNK cascade	18/621	200/17653	0.000257273	0.0024983	0.00200858	10125/26191/11184/1236/221472/939/6788/10987/8767/653361/9770/6504/959/5734/3553/6850/7124/6363	18
MF	GO:0001618	virus receptor activity	10/619	74/17548	0.00026056	0.00667014	0.00596121	942/6404/1378/6504/1234/7852/3383/6510/941/920	10
MF	GO:0104005	hijacked molecular function	10/619	74/17548	0.00026056	0.00667014	0.00596121	942/6404/1378/6504/1234/7852/3383/6510/941/920	10
BP	GO:0042092	type 2 immune response	7/621	37/17653	0.000264434	0.00255856	0.00205703	2625/30009/942/729230/3620/3586/972	7
BP	GO:0001768	establishment of T cell polarity	4/621	10/17653	0.000268879	0.00255856	0.00205703	1236/1794/81704/6363	4
BP	GO:0001820	serotonin secretion	4/621	10/17653	0.000268879	0.00255856	0.00205703	10859/5023/2207/6850	4
BP	GO:0002664	regulation of T cell tolerance induction	4/621	10/17653	0.000268879	0.00255856	0.00205703	916/10288/3559/3620	4
BP	GO:0045059	positive thymic T cell selection	4/621	10/17653	0.000268879	0.00255856	0.00205703	1794/7535/915/972	4
BP	GO:0045625	regulation of T-helper 1 cell differentiation	4/621	10/17653	0.000268879	0.00255856	0.00205703	8767/3718/941/6363	4
BP	GO:0070203	regulation of establishment of protein localization to telomere	4/621	10/17653	0.000268879	0.00255856	0.00205703	7013/908/10576/22948	4
BP	GO:1902713	regulation of interferon-gamma secretion	4/621	10/17653	0.000268879	0.00255856	0.00205703	10125/914/26191/51744	4
BP	GO:1904996	positive regulation of leukocyte adhesion to vascular endothelial cell	4/621	10/17653	0.000268879	0.00255856	0.00205703	3676/729230/3383/7124	4
MF	GO:0016176	superoxide-generating NADPH oxidase activator activity	4/619	10/17548	0.000271707	0.00667014	0.00596121	653361/654816/654817/4689	4
MF	GO:0001653	peptide receptor activity	14/619	134/17548	0.000277152	0.00667014	0.00596121	1236/10663/2833/1230/729230/1234/1240/643/7852/2357/53831/9034/2359/1233	14
BP	GO:1903556	negative regulation of tumor necrosis factor superfamily cytokine production	8/621	49/17653	0.000282559	0.00268274	0.00215687	26191/2841/3297/6504/10859/197358/84868/3586	8
BP	GO:0032874	positive regulation of stress-activated MAPK cascade	15/621	151/17653	0.000287429	0.00272291	0.00218916	10125/11184/1236/221472/939/6788/8767/653361/9770/6504/959/3553/6850/7124/6363	15
BP	GO:0070304	positive regulation of stress-activated protein kinase signaling cascade	15/621	152/17653	0.000308792	0.00290647	0.00233675	10125/11184/1236/221472/939/6788/8767/653361/9770/6504/959/3553/6850/7124/6363	15
BP	GO:0045655	regulation of monocyte differentiation	5/621	18/17653	0.000310215	0.00290647	0.00233675	3635/4609/8111/972/920	5
BP	GO:0050860	negative regulation of T cell receptor signaling pathway	5/621	18/17653	0.000310215	0.00290647	0.00233675	26191/79037/53347/5777/11006	5
BP	GO:0070230	positive regulation of lymphocyte apoptotic process	5/621	18/17653	0.000310215	0.00290647	0.00233675	6352/5133/101/3620/3586	5
BP	GO:1904872	regulation of telomerase RNA localization to Cajal body	5/621	18/17653	0.000310215	0.00290647	0.00233675	908/8607/10576/7203/22948	5
BP	GO:0031334	positive regulation of protein complex assembly	21/621	257/17653	0.00031176	0.00291454	0.00234324	7456/1236/5880/11151/3458/5341/9535/10563/3055/3071/54551/7013/399/8115/9447/7454/115362/3383/7453/3936/7124	21
BP	GO:0050706	regulation of interleukin-1 beta secretion	7/621	38/17653	0.000314421	0.00293299	0.00235807	1236/79792/10626/8767/51311/9447/6363	7
BP	GO:0051235	maintenance of location	24/621	314/17653	0.000325003	0.00302508	0.0024321	6279/6280/3932/1236/5788/11151/4283/8733/2512/1234/356/7226/3553/4052/5311/23136/5552/5777/7124/3586/6363/930/6546/920	24
BP	GO:0034113	heterotypic cell-cell adhesion	8/621	50/17653	0.000326159	0.00302923	0.00243544	914/3676/3689/10288/3553/3687/7124/3586	8
BP	GO:2000108	positive regulation of leukocyte apoptotic process	6/621	28/17653	0.000359485	0.00333149	0.00267845	6352/5293/5133/101/3620/3586	6
BP	GO:0043029	T cell homeostasis	7/621	39/17653	0.000371712	0.00343733	0.00276355	11151/3071/3559/84636/3718/11035/27240	7
BP	GO:0001959	regulation of cytokine-mediated signaling pathway	16/621	172/17653	0.000385462	0.00355676	0.00285957	6352/5788/3458/23513/81858/8767/7185/84166/26228/81030/6850/5777/7124/146722/972/6772	16
BP	GO:0002262	myeloid cell homeostasis	14/621	139/17653	0.000393774	0.00362561	0.00291492	5293/10320/2625/3059/3635/3071/55646/2539/7564/6688/729230/3718/2207/6772	14
BP	GO:0045624	positive regulation of T-helper cell differentiation	5/621	19/17653	0.000408893	0.0036332	0.00292102	942/8767/3594/941/6363	5
BP	GO:0090670	RNA localization to Cajal body	5/621	19/17653	0.000408893	0.0036332	0.00292102	908/8607/10576/7203/22948	5
BP	GO:0090671	telomerase RNA localization to Cajal body	5/621	19/17653	0.000408893	0.0036332	0.00292102	908/8607/10576/7203/22948	5
BP	GO:0090672	telomerase RNA localization	5/621	19/17653	0.000408893	0.0036332	0.00292102	908/8607/10576/7203/22948	5
BP	GO:0090685	RNA localization to nucleus	5/621	19/17653	0.000408893	0.0036332	0.00292102	908/8607/10576/7203/22948	5
BP	GO:0001767	establishment of lymphocyte polarity	4/621	11/17653	0.000410791	0.0036332	0.00292102	1236/1794/81704/6363	4
BP	GO:0002420	natural killer cell mediated cytotoxicity directed against tumor cell target	4/621	11/17653	0.000410791	0.0036332	0.00292102	56253/10666/259197/84868	4
BP	GO:0002423	natural killer cell mediated immune response to tumor cell	4/621	11/17653	0.000410791	0.0036332	0.00292102	56253/10666/259197/84868	4
BP	GO:0002523	leukocyte migration involved in inflammatory response	4/621	11/17653	0.000410791	0.0036332	0.00292102	6279/6280/3689/101	4
BP	GO:0002836	positive regulation of response to tumor cell	4/621	11/17653	0.000410791	0.0036332	0.00292102	56253/3329/10666/259197	4
BP	GO:0002839	positive regulation of immune response to tumor cell	4/621	11/17653	0.000410791	0.0036332	0.00292102	56253/3329/10666/259197	4
BP	GO:0002855	regulation of natural killer cell mediated immune response to tumor cell	4/621	11/17653	0.000410791	0.0036332	0.00292102	56253/10666/259197/84868	4
BP	GO:0002858	regulation of natural killer cell mediated cytotoxicity directed against tumor cell target	4/621	11/17653	0.000410791	0.0036332	0.00292102	56253/10666/259197/84868	4
BP	GO:0010820	positive regulation of T cell chemotaxis	4/621	11/17653	0.000410791	0.0036332	0.00292102	6352/10563/729230/6846	4
BP	GO:0042535	positive regulation of tumor necrosis factor biosynthetic process	4/621	11/17653	0.000410791	0.0036332	0.00292102	1536/6693/729230/943	4
BP	GO:0045091	regulation of single stranded viral RNA replication via double stranded DNA intermediate	4/621	11/17653	0.000410791	0.0036332	0.00292102	60489/27350/164668/140564	4
BP	GO:0070202	regulation of establishment of protein localization to chromosome	4/621	11/17653	0.000410791	0.0036332	0.00292102	7013/908/10576/22948	4
BP	GO:1904816	positive regulation of protein localization to chromosome, telomeric region	4/621	11/17653	0.000410791	0.0036332	0.00292102	908/10576/22948/26354	4
BP	GO:1990173	protein localization to nucleoplasm	4/621	11/17653	0.000410791	0.0036332	0.00292102	908/10576/7203/22948	4
BP	GO:0051048	negative regulation of secretion	18/621	208/17653	0.000414756	0.00366067	0.00294311	26191/55024/7351/22925/56943/51311/729230/8832/10859/5734/497189/11314/3553/5008/5552/7124/3586/972	18
MF	GO:0016175	superoxide-generating NADPH oxidase activity	4/619	11/17548	0.000415079	0.00936523	0.00836986	1536/653361/654816/654817	4
MF	GO:0050786	RAGE receptor binding	4/619	11/17548	0.000415079	0.00936523	0.00836986	6279/6280/2357/6275	4
BP	GO:0042116	macrophage activation	9/621	65/17653	0.000428565	0.00377473	0.00303481	7305/199/3329/51311/26228/84868/6850/3586/972	9
BP	GO:0097305	response to alcohol	17/621	191/17653	0.00043014	0.0037808	0.00303969	6279/1236/2625/113/1536/939/2539/54331/5729/5732/6688/1234/5734/5031/3383/23209/6363	17
BP	GO:0050848	regulation of calcium-mediated signaling	10/621	79/17653	0.000436994	0.00382584	0.0030759	916/7535/50852/5341/6351/84174/1240/5311/6850/920	10
BP	GO:0030866	cortical actin cytoskeleton organization	7/621	40/17653	0.00043706	0.00382584	0.0030759	7456/5341/3071/7454/752/23136/7124	7
BP	GO:0001782	B cell homeostasis	6/621	29/17653	0.000439913	0.00384293	0.00308964	3071/115650/55619/23495/10673/972	6
BP	GO:0002920	regulation of humoral immune response	13/621	125/17653	0.000461743	0.00402538	0.00323633	1236/3500/713/10563/712/2208/1378/4049/5199/5777/7124/714/930	13
BP	GO:0007260	tyrosine phosphorylation of STAT protein	10/621	80/17653	0.00048399	0.00420214	0.00337844	6352/3458/3059/3297/2690/23529/3718/8784/5008/2322	10
BP	GO:0046427	positive regulation of JAK-STAT cascade	10/621	80/17653	0.00048399	0.00420214	0.00337844	6352/3458/3059/3297/2690/23529/8784/11314/5008/2322	10
MF	GO:0042379	chemokine receptor binding	9/619	66/17548	0.000490549	0.0107326	0.00959191	6352/4283/6351/10563/729230/9034/6846/6363/6772	9
BP	GO:1903428	positive regulation of reactive oxygen species biosynthetic process	8/621	53/17653	0.000490889	0.00425338	0.00341963	22914/3458/3689/199/3553/3383/5311/7124	8
BP	GO:0097696	STAT cascade	16/621	176/17653	0.000497727	0.00430388	0.00346023	6352/3458/3059/3575/4760/3297/2690/23529/729230/3718/8784/11314/5008/5311/2322/6772	16
BP	GO:0051924	regulation of calcium ion transport	19/621	230/17653	0.000518126	0.00447119	0.00359475	6352/11151/3603/4283/6351/1230/10288/2539/5294/115352/8832/10859/5023/3383/5311/5777/930/6546/920	19
BP	GO:0042832	defense response to protozoan	5/621	20/17653	0.00052952	0.00455037	0.00365841	64581/3662/10077/283234/3586	5
BP	GO:0072539	T-helper 17 cell differentiation	5/621	20/17653	0.00052952	0.00455037	0.00365841	30009/3594/3662/4063/114836	5
BP	GO:0000027	ribosomal large subunit assembly	6/621	30/17653	0.000533705	0.00455037	0.00365841	23246/54475/51154/23212/4839/55299	6
BP	GO:0002828	regulation of type 2 immune response	6/621	30/17653	0.000533705	0.00455037	0.00365841	2625/30009/942/729230/3620/972	6
BP	GO:0032689	negative regulation of interferon-gamma production	6/621	30/17653	0.000533705	0.00455037	0.00365841	10225/2625/80380/10859/84868/3586	6
BP	GO:0072677	eosinophil migration	6/621	30/17653	0.000533705	0.00455037	0.00365841	6352/6351/101/5734/11314/6846	6
BP	GO:0042531	positive regulation of tyrosine phosphorylation of STAT protein	9/621	67/17653	0.000538639	0.00458327	0.00368486	6352/3458/3059/3297/2690/23529/8784/5008/2322	9
BP	GO:0050922	negative regulation of chemotaxis	8/621	54/17653	0.000558785	0.00474522	0.00381506	10507/22914/2841/10563/199/223117/64218/26228	8
BP	GO:0097553	calcium ion transmembrane import into cytosol	13/621	128/17653	0.000580123	0.00491663	0.00395287	3932/1236/5788/11151/4283/1234/356/7226/5311/5777/6363/930/6546	13
BP	GO:0002204	somatic recombination of immunoglobulin genes involved in immune response	7/621	42/17653	0.000595147	0.00501406	0.0040312	30009/3329/4683/23529/959/940/3586	7
BP	GO:0002208	somatic diversification of immunoglobulins involved in immune response	7/621	42/17653	0.000595147	0.00501406	0.0040312	30009/3329/4683/23529/959/940/3586	7
BP	GO:0045190	isotype switching	7/621	42/17653	0.000595147	0.00501406	0.0040312	30009/3329/4683/23529/959/940/3586	7
BP	GO:0010819	regulation of T cell chemotaxis	4/621	12/17653	0.000599095	0.00501757	0.00403402	6352/10563/729230/6846	4
BP	GO:0016554	cytidine to uridine editing	4/621	12/17653	0.000599095	0.00501757	0.00403402	60489/27350/164668/140564	4
BP	GO:0039692	single stranded viral RNA replication via double stranded DNA intermediate	4/621	12/17653	0.000599095	0.00501757	0.00403402	60489/27350/164668/140564	4
MF	GO:0035591	signaling adaptor activity	10/619	82/17548	0.000603129	0.0124865	0.0111594	6503/4068/50852/84174/27040/9046/9047/26228/940/9402	10
BP	GO:0060402	calcium ion transport into cytosol	14/621	145/17653	0.000604285	0.00505111	0.00406099	3932/1236/5788/11151/4283/1234/356/7226/5311/5777/6363/930/6546/920	14
MF	GO:0004126	cytidine deaminase activity	4/619	12/17548	0.000605302	0.0124865	0.0111594	60489/27350/164668/140564	4
BP	GO:0070371	ERK1 and ERK2 cascade	24/621	328/17653	0.000608941	0.00508007	0.00408427	6352/10125/26191/1236/6351/1230/4609/8767/9290/6504/374403/5734/3553/3383/84868/6850/152007/5777/6846/7124/6363/972/2322/920	24
BP	GO:0060759	regulation of response to cytokine stimulus	16/621	180/17653	0.000636961	0.00530345	0.00426387	6352/5788/3458/23513/81858/8767/7185/84166/26228/81030/6850/5777/7124/146722/972/6772	16
BP	GO:0032872	regulation of stress-activated MAPK cascade	18/621	216/17653	0.000649688	0.00539887	0.00434059	10125/26191/11184/1236/221472/939/6788/10987/4609/8767/653361/9770/6504/959/3553/6850/7124/6363	18
BP	GO:0006809	nitric oxide biosynthetic process	9/621	69/17653	0.000670873	0.00556407	0.0044734	22914/3458/3689/199/3553/3383/5311/7124/3586	9
BP	GO:0001562	response to protozoan	5/621	21/17653	0.000675036	0.0055769	0.00448371	64581/3662/10077/283234/3586	5
BP	GO:0071677	positive regulation of mononuclear cell migration	5/621	21/17653	0.000675036	0.0055769	0.00448371	6352/1230/199/729230/7124	5
BP	GO:0046834	lipid phosphorylation	12/621	114/17653	0.000677571	0.00558701	0.00449185	5293/3932/50852/942/7409/29851/1606/5294/23533/940/941/930	12
MF	GO:0001614	purinergic nucleotide receptor activity	5/619	21/17548	0.000683434	0.0133362	0.0119188	29909/53829/27334/5023/5031	5
MF	GO:0016502	nucleotide receptor activity	5/619	21/17548	0.000683434	0.0133362	0.0119188	29909/53829/27334/5023/5031	5
BP	GO:0070302	regulation of stress-activated protein kinase signaling cascade	18/621	217/17653	0.000685867	0.0056445	0.00453807	10125/26191/11184/1236/221472/939/6788/10987/4609/8767/653361/9770/6504/959/3553/6850/7124/6363	18
MF	GO:1901981	phosphatidylinositol phosphate binding	14/619	147/17548	0.000711356	0.0135158	0.0120793	221472/5341/79792/64005/653361/64333/124460/27071/79958/654816/695/654817/55803/4689	14
BP	GO:1904019	epithelial cell apoptotic process	11/621	99/17653	0.000712379	0.00585139	0.0047044	2625/5275/4760/6788/5294/356/959/3383/659/7124/3586	11
BP	GO:0002562	somatic diversification of immune receptors via germline recombination within a single locus	8/621	56/17653	0.000717341	0.00585828	0.00470994	30009/3329/4683/23529/959/64919/940/3586	8
BP	GO:0002637	regulation of immunoglobulin production	8/621	56/17653	0.000717341	0.00585828	0.00470994	30009/23529/54440/115352/959/940/7124/3586	8
BP	GO:0016444	somatic cell DNA recombination	8/621	56/17653	0.000717341	0.00585828	0.00470994	30009/3329/4683/23529/959/64919/940/3586	8
BP	GO:0035587	purinergic receptor signaling pathway	6/621	32/17653	0.00076732	0.00625447	0.00502847	29909/53829/27334/5023/5031/140	6
BP	GO:0030838	positive regulation of actin filament polymerization	11/621	100/17653	0.000775568	0.00629732	0.00506292	7456/1236/5880/11151/9535/3055/3071/54551/399/7454/3383	11
BP	GO:0002433	immune response-regulating cell surface receptor signaling pathway involved in phagocytosis	13/621	132/17653	0.000777009	0.00629732	0.00506292	7456/917/919/3500/7409/3055/3071/2209/5747/64005/2268/7454/6850	13
BP	GO:0038096	Fc-gamma receptor signaling pathway involved in phagocytosis	13/621	132/17653	0.000777009	0.00629732	0.00506292	7456/917/919/3500/7409/3055/3071/2209/5747/64005/2268/7454/6850	13
CC	GO:0005832	chaperonin-containing T-complex	4/646	13/18698	0.000786634	0.0129116	0.0118209	908/10576/7203/22948	4
MF	GO:0005070	SH3/SH2 adaptor activity	8/619	57/17548	0.000823585	0.0152469	0.0136264	6503/4068/84174/27040/9047/26228/940/9402	8
BP	GO:0042273	ribosomal large subunit biogenesis	9/621	71/17653	0.000828484	0.00670176	0.00538808	23246/54475/51154/51491/23212/6129/4869/4839/55299	9
BP	GO:0002693	positive regulation of cellular extravasation	4/621	13/17653	0.000841385	0.00674851	0.00542567	3676/729230/101/3383	4
BP	GO:0032352	positive regulation of hormone metabolic process	4/621	13/17653	0.000841385	0.00674851	0.00542567	2625/3458/3553/7124	4
BP	GO:0032725	positive regulation of granulocyte macrophage colony-stimulating factor production	4/621	13/17653	0.000841385	0.00674851	0.00542567	10125/3553/6850/941	4
BP	GO:0046629	gamma-delta T cell activation	4/621	13/17653	0.000841385	0.00674851	0.00542567	2841/3071/10859/6850	4
BP	GO:0019058	viral life cycle	23/621	316/17653	0.000842895	0.00674851	0.00542567	6352/10663/60489/942/6404/5901/26986/51160/1378/6504/1234/27350/7852/3383/6510/2219/940/941/7124/972/164668/140564/920	23
BP	GO:0019882	antigen processing and presentation	18/621	221/17653	0.000848429	0.00674851	0.00542567	1778/925/1236/3902/1536/10288/2210/2209/9363/653361/55016/7454/2207/4689/3383/6363/972/911	18
BP	GO:0002888	positive regulation of myeloid leukocyte mediated immunity	5/621	22/17653	0.000848511	0.00674851	0.00542567	3689/2268/695/2207/6850	5
BP	GO:0035590	purinergic nucleotide receptor signaling pathway	5/621	22/17653	0.000848511	0.00674851	0.00542567	29909/53829/27334/5023/5031	5
BP	GO:0071379	cellular response to prostaglandin stimulus	5/621	22/17653	0.000848511	0.00674851	0.00542567	54331/5729/5732/5734/5031	5
MF	GO:0019865	immunoglobulin binding	5/619	22/17548	0.000858999	0.0155049	0.013857	2210/2209/2208/2207/920	5
BP	GO:0008154	actin polymerization or depolymerization	17/621	203/17653	0.000859716	0.00682489	0.00548708	7456/1236/5880/11151/3059/5341/9535/199/3055/3071/54551/399/7454/64780/3383/23616/50853	17
BP	GO:1902624	positive regulation of neutrophil migration	6/621	33/17653	0.000910289	0.00721294	0.00579906	1236/5880/3071/101/6363/972	6
BP	GO:0045824	negative regulation of innate immune response	7/621	45/17653	0.000913953	0.00722853	0.0058116	10225/23513/1378/10859/84166/197358/84868	7
BP	GO:0046854	phosphatidylinositol phosphorylation	11/621	102/17653	0.000915942	0.00723086	0.00581347	5293/3932/50852/942/7409/29851/5294/23533/940/941/930	11
BP	GO:0043122	regulation of I-kappaB kinase/NF-kappaB signaling	18/621	223/17653	0.000941387	0.00741799	0.00596392	11040/1236/81858/1936/92140/8767/5579/399/356/84433/197358/6275/3553/7124/6363/972/920/6772	18
BP	GO:0046718	viral entry into host cell	12/621	119/17653	0.000993357	0.0078009	0.00627177	942/6404/1378/6504/1234/7852/3383/6510/2219/941/972/920	12
BP	GO:0009119	ribonucleoside metabolic process	11/621	103/17653	0.00099364	0.0078009	0.00627177	60489/23513/5901/4830/7371/5729/27350/84433/3614/168537/164668	11
BP	GO:0032481	positive regulation of type I interferon production	9/621	73/17653	0.00101496	0.00793905	0.00638284	26191/3329/5440/8767/51311/81030/6850/3659/6772	9
BP	GO:0046209	nitric oxide metabolic process	9/621	73/17653	0.00101496	0.00793905	0.00638284	22914/3458/3689/199/3553/3383/5311/7124/3586	9
BP	GO:0050710	negative regulation of cytokine secretion	8/621	59/17653	0.00102117	0.00797294	0.00641009	26191/55024/51311/10859/5734/5552/7124/3586	8
BP	GO:0016447	somatic recombination of immunoglobulin gene segments	7/621	46/17653	0.0010458	0.00815038	0.00655275	30009/3329/4683/23529/959/940/3586	7
BP	GO:0032660	regulation of interleukin-17 production	5/621	23/17653	0.00105313	0.00817757	0.0065746	3458/3071/4063/114836/5588	5
BP	GO:0051043	regulation of membrane protein ectodomain proteolysis	5/621	23/17653	0.00105313	0.00817757	0.0065746	3458/101/3553/7124/3586	5
CC	GO:0005767	secondary lysosome	4/646	14/18698	0.00107135	0.0164504	0.0150607	2512/653361/101/4689	4
CC	GO:0101031	chaperone complex	4/646	14/18698	0.00107135	0.0164504	0.0150607	908/10576/7203/22948	4
BP	GO:0002702	positive regulation of production of molecular mediator of immune response	9/621	74/17653	0.00112019	0.0086825	0.00698056	2625/30009/23529/54440/51744/10666/2207/940/972	9
BP	GO:0060333	interferon-gamma-mediated signaling pathway	10/621	89/17653	0.00112746	0.0087225	0.00701272	3458/3055/2210/2209/3662/4261/84166/3383/3659/6772	10
BP	GO:0043901	negative regulation of multi-organism process	15/621	172/17653	0.00112944	0.0087225	0.00701272	6352/397/6351/60489/3559/639/4049/27350/84868/2219/7124/3586/164668/140564/6772	15
BP	GO:0034121	regulation of toll-like receptor signaling pathway	8/621	60/17653	0.00114263	0.00878167	0.00706029	26191/9684/3662/115352/23643/11314/3659/146722	8
BP	GO:0035589	G-protein coupled purinergic nucleotide receptor signaling pathway	4/621	14/17653	0.00114535	0.00878167	0.00706029	29909/53829/27334/5031	4
BP	GO:0042362	fat-soluble vitamin biosynthetic process	4/621	14/17653	0.00114535	0.00878167	0.00706029	3458/5360/3553/7124	4
BP	GO:0070234	positive regulation of T cell apoptotic process	4/621	14/17653	0.00114535	0.00878167	0.00706029	6352/5133/101/3620	4
MF	GO:0001608	G-protein coupled nucleotide receptor activity	4/619	14/17548	0.00115704	0.01989	0.017776	29909/53829/27334/5031	4
MF	GO:0045028	G-protein coupled purinergic nucleotide receptor activity	4/619	14/17548	0.00115704	0.01989	0.017776	29909/53829/27334/5031	4
BP	GO:0043405	regulation of MAP kinase activity	24/621	344/17653	0.00117914	0.00902455	0.00725556	10125/26191/11184/221472/1844/6788/2690/8767/5294/54900/23533/959/101/7852/2357/11314/3553/6850/5777/7124/6363/5148/972/2322	24
BP	GO:0071622	regulation of granulocyte chemotaxis	7/621	47/17653	0.00119214	0.00910772	0.00732243	6352/1236/5880/3071/1240/6363/972	7
BP	GO:1903305	regulation of regulated secretory pathway	12/621	122/17653	0.0012357	0.00942356	0.00757636	5880/3689/201294/2268/729230/8832/84958/94120/2207/11314/64780/6850	12
BP	GO:0032731	positive regulation of interleukin-1 beta production	6/621	35/17653	0.00125691	0.00953415	0.00766527	79792/10626/8767/51311/9447/6363	6
BP	GO:0098751	bone cell development	6/621	35/17653	0.00125691	0.00953415	0.00766527	7305/8111/10859/79705/5777/2313	6
BP	GO:2000249	regulation of actin cytoskeleton reorganization	6/621	35/17653	0.00125691	0.00953415	0.00766527	397/3059/9535/3055/26228/7226	6
BP	GO:0007259	JAK-STAT cascade	15/621	174/17653	0.00126924	0.00961061	0.00772674	6352/3458/3059/4760/3297/2690/23529/729230/3718/8784/11314/5008/5311/2322/6772	15
MF	GO:0016814	hydrolase activity, acting on carbon-nitrogen (but not peptide) bonds, in cyclic amidines	6/619	35/17548	0.00127461	0.0214016	0.0191269	60489/471/27350/81030/164668/140564	6
BP	GO:0007202	activation of phospholipase C activity	5/621	24/17653	0.00129217	0.00974958	0.00783847	3702/9290/8698/5330/2769	5
BP	GO:0035588	G-protein coupled purinergic receptor signaling pathway	5/621	24/17653	0.00129217	0.00974958	0.00783847	29909/53829/27334/5031/140	5
BP	GO:0060401	cytosolic calcium ion transport	14/621	157/17653	0.00131864	0.00993174	0.00798492	3932/1236/5788/11151/4283/1234/356/7226/5311/5777/6363/930/6546/920	14
BP	GO:2001057	reactive nitrogen species metabolic process	9/621	76/17653	0.0013571	0.0102034	0.00820333	22914/3458/3689/199/3553/3383/5311/7124/3586	9
BP	GO:0030218	erythrocyte differentiation	11/621	107/17653	0.00136089	0.0102139	0.00821177	10320/2625/3059/3635/3071/55646/2539/7564/6688/3718/6772	11
MF	GO:0051219	phosphoprotein binding	9/619	76/17548	0.00138282	0.0226909	0.0202792	3932/7409/3055/64092/2268/26228/5311/6850/5777	9
BP	GO:0042509	regulation of tyrosine phosphorylation of STAT protein	9/621	77/17653	0.00148982	0.0111619	0.00897395	6352/3458/3059/3297/2690/23529/8784/5008/2322	9
BP	GO:0001911	negative regulation of leukocyte mediated cytotoxicity	4/621	15/17653	0.00151867	0.0112203	0.00902089	5788/3575/10859/84868	4
BP	GO:0002830	positive regulation of type 2 immune response	4/621	15/17653	0.00151867	0.0112203	0.00902089	2625/942/3620/972	4
BP	GO:0002922	positive regulation of humoral immune response	4/621	15/17653	0.00151867	0.0112203	0.00902089	1236/2208/4049/7124	4
BP	GO:0006837	serotonin transport	4/621	15/17653	0.00151867	0.0112203	0.00902089	10859/5023/2207/6850	4
BP	GO:0030852	regulation of granulocyte differentiation	4/621	15/17653	0.00151867	0.0112203	0.00902089	3059/3635/2124/714	4
BP	GO:0051044	positive regulation of membrane protein ectodomain proteolysis	4/621	15/17653	0.00151867	0.0112203	0.00902089	3458/101/3553/7124	4
BP	GO:0070200	establishment of protein localization to telomere	4/621	15/17653	0.00151867	0.0112203	0.00902089	7013/908/10576/22948	4
BP	GO:0072075	metanephric mesenchyme development	4/621	15/17653	0.00151867	0.0112203	0.00902089	4609/10409/5311/6772	4
BP	GO:0009116	nucleoside metabolic process	12/621	125/17653	0.00152505	0.0112479	0.00904312	60489/23513/5901/4830/7371/471/5729/27350/84433/3614/168537/164668	12
BP	GO:0070372	regulation of ERK1 and ERK2 cascade	22/621	311/17653	0.00155995	0.0114854	0.00923405	6352/10125/26191/1236/6351/1230/8767/9290/6504/374403/3553/3383/84868/6850/152007/5777/6846/7124/6363/972/2322/920	22
MF	GO:0017124	SH3 domain binding	12/619	125/17548	0.00156018	0.0250322	0.0223717	7456/916/26191/3059/3635/202559/653361/9047/7454/64780/5777/23616	12
BP	GO:0002230	positive regulation of defense response to virus by host	5/621	25/17653	0.00156899	0.0115321	0.00927158	60489/3594/10859/9447/6772	5
BP	GO:0032677	regulation of interleukin-8 production	8/621	63/17653	0.00157749	0.0115746	0.00930576	914/26191/51311/51744/3553/2219/7124/3586	8
BP	GO:0002792	negative regulation of peptide secretion	12/621	126/17653	0.00163309	0.011962	0.0096172	26191/55024/7351/56943/51311/10859/5734/3553/5552/7124/3586/972	12
BP	GO:0002534	cytokine production involved in inflammatory response	6/621	37/17653	0.00169627	0.0124034	0.0099721	10225/923/63940/115362/197358/3620	6
BP	GO:0030865	cortical cytoskeleton organization	7/621	50/17653	0.00172903	0.0126214	0.0101473	7456/5341/3071/7454/752/23136/7124	7
BP	GO:2001056	positive regulation of cysteine-type endopeptidase activity	13/621	144/17653	0.0017321	0.0126221	0.0101479	6279/6280/3932/3297/3329/4609/8767/5023/356/9447/83982/58484/7124	13
BP	GO:0032204	regulation of telomere maintenance	9/621	79/17653	0.00178652	0.0129743	0.0104311	7013/908/10576/7203/22948/4609/4683/26354/5588	9
BP	GO:0071674	mononuclear cell migration	9/621	79/17653	0.00178652	0.0129743	0.0104311	6352/6351/1230/199/729230/1240/6846/7124/6363	9
BP	GO:0072593	reactive oxygen species metabolic process	19/621	256/17653	0.00184708	0.0133913	0.0107664	22914/5880/3458/3689/1536/7409/199/22925/2539/653361/654816/654817/11035/3553/3383/5311/6850/7124/3586	19
BP	GO:0008064	regulation of actin polymerization or depolymerization	15/621	181/17653	0.00187836	0.013595	0.0109301	7456/1236/5880/11151/3059/5341/9535/3055/3071/54551/399/7454/3383/23616/50853	15
BP	GO:0032620	interleukin-17 production	5/621	26/17653	0.00188703	0.0136115	0.0109434	3458/3071/4063/114836/5588	5
BP	GO:0032814	regulation of natural killer cell activation	5/621	26/17653	0.00188703	0.0136115	0.0109434	10125/26191/639/257101/84868	5
BP	GO:0032206	positive regulation of telomere maintenance	7/621	51/17653	0.00194443	0.0140019	0.0112572	908/10576/7203/22948/4683/26354/5588	7
BP	GO:0050691	regulation of defense response to virus by host	6/621	38/17653	0.00195536	0.0140096	0.0112635	60489/3594/10859/9447/3553/6772	6
BP	GO:0071675	regulation of mononuclear cell migration	6/621	38/17653	0.00195536	0.0140096	0.0112635	6352/1230/199/729230/1240/7124	6
BP	GO:1902622	regulation of neutrophil migration	6/621	38/17653	0.00195536	0.0140096	0.0112635	1236/5880/3071/101/6363/972	6
BP	GO:0045072	regulation of interferon-gamma biosynthetic process	4/621	16/17653	0.00196901	0.0140837	0.011323	51311/10859/115650/10148	4
BP	GO:0030832	regulation of actin filament length	15/621	182/17653	0.00198257	0.0141569	0.0113819	7456/1236/5880/11151/3059/5341/9535/3055/3071/54551/399/7454/3383/23616/50853	15
MF	GO:0050664	oxidoreductase activity, acting on NAD(P)H, oxygen as acceptor	4/619	16/17548	0.0019888	0.0312155	0.0278978	1536/653361/654816/654817	4
MF	GO:0004713	protein tyrosine kinase activity	15/619	182/17548	0.00203479	0.0312579	0.0279357	6503/3932/3702/7535/1439/3055/5747/8767/84174/2268/695/3718/6850/9402/2322	15
BP	GO:0070374	positive regulation of ERK1 and ERK2 cascade	18/621	239/17653	0.00205017	0.0146152	0.0117503	6352/10125/26191/1236/6351/1230/8767/9290/6504/3383/84868/152007/6846/7124/6363/972/2322/920	18
BP	GO:1903531	negative regulation of secretion by cell	15/621	183/17653	0.00209154	0.0148852	0.0119674	26191/55024/7351/56943/51311/729230/8832/10859/5734/11314/3553/5008/5552/7124/3586	15
BP	GO:0051056	regulation of small GTPase mediated signal transduction	23/621	339/17653	0.0021201	0.0150633	0.0121106	9922/9938/10125/5880/2841/221472/397/7409/8477/399/27334/9290/27128/64333/64926/257106/55843/117289/89846/9744/55803/23616/116986	23
BP	GO:0032602	chemokine production	9/621	81/17653	0.0021287	0.0150741	0.0121193	6279/6280/8767/255231/3553/84868/7124/3586/972	9
BP	GO:0070542	response to fatty acid	9/621	81/17653	0.0021287	0.0150741	0.0121193	1236/7351/4830/54331/5729/5732/5734/5031/6363	9
BP	GO:0046488	phosphatidylinositol metabolic process	17/621	221/17653	0.00216004	0.0152707	0.0122774	5293/3932/50852/3635/5341/942/7409/29851/8733/26279/5294/23533/5329/8821/940/941/930	17
BP	GO:0048010	vascular endothelial growth factor receptor signaling pathway	10/621	97/17653	0.00217189	0.0153291	0.0123243	1536/7409/3071/5747/5579/653361/9047/3553/4689/659	10
BP	GO:0035690	cellular response to drug	23/621	340/17653	0.00220101	0.0155089	0.0124689	26191/11184/969/113/1536/8807/199/1129/3297/4609/4830/8767/6688/9447/10068/2769/7226/3553/3383/7124/3586/6546/6001	23
BP	GO:0045671	negative regulation of osteoclast differentiation	5/621	27/17653	0.00224976	0.0157742	0.0126821	3635/9290/10859/11025/11006	5
BP	GO:0070198	protein localization to chromosome, telomeric region	5/621	27/17653	0.00224976	0.0157742	0.0126821	7013/908/10576/22948/26354	5
BP	GO:0080111	DNA demethylation	5/621	27/17653	0.00224976	0.0157742	0.0126821	2625/60489/27350/164668/140564	5
BP	GO:0045807	positive regulation of endocytosis	12/621	131/17653	0.00227204	0.0159043	0.0127867	1794/55423/3071/55646/51160/26228/2207/3553/6850/7124/146722/6363	12
BP	GO:0042136	neurotransmitter biosynthetic process	10/621	98/17653	0.00234443	0.0163841	0.0131725	22914/3458/3689/199/2572/3553/3383/5311/7124/3586	10
BP	GO:0002200	somatic diversification of immune receptors	8/621	67/17653	0.00235037	0.0163987	0.0131843	30009/3329/4683/23529/959/64919/940/3586	8
BP	GO:0043123	positive regulation of I-kappaB kinase/NF-kappaB signaling	14/621	167/17653	0.00236009	0.0164397	0.0132172	11040/1236/81858/1936/92140/8767/5579/356/84433/6275/7124/6363/972/920	14
BP	GO:0034101	erythrocyte homeostasis	11/621	115/17653	0.00243025	0.0169007	0.0135879	10320/2625/3059/3635/3071/55646/2539/7564/6688/3718/6772	11
MF	GO:0050839	cell adhesion molecule binding	30/619	489/17548	0.00244032	0.0367065	0.0328052	6402/3676/56253/3689/10288/2208/22827/3646/10528/8607/23513/5901/7534/1936/5917/28969/471/4323/201633/83706/10666/101/259197/6282/3553/3383/6850/5777/3936/6772	30
BP	GO:0002710	negative regulation of T cell mediated immunity	4/621	17/17653	0.00250387	0.0172719	0.0138862	5788/30009/3575/10859	4
BP	GO:0016553	base conversion or substitution editing	4/621	17/17653	0.00250387	0.0172719	0.0138862	60489/27350/164668/140564	4
BP	GO:0032693	negative regulation of interleukin-10 production	4/621	17/17653	0.00250387	0.0172719	0.0138862	80380/10859/3718/3620	4
BP	GO:0042095	interferon-gamma biosynthetic process	4/621	17/17653	0.00250387	0.0172719	0.0138862	51311/10859/115650/10148	4
BP	GO:0090026	positive regulation of monocyte chemotaxis	4/621	17/17653	0.00250387	0.0172719	0.0138862	6352/1230/199/729230	4
MF	GO:0046625	sphingolipid binding	4/619	17/17548	0.00252885	0.0372619	0.0333015	6402/5360/146722/375298	4
BP	GO:0050688	regulation of defense response to virus	8/621	68/17653	0.00258351	0.0177924	0.0143048	60489/3559/3594/10077/10859/9447/3553/6772	8
BP	GO:0046636	negative regulation of alpha-beta T cell activation	5/621	28/17653	0.00266068	0.0182649	0.0146846	30009/10859/3718/11314/57045	5
BP	GO:0051125	regulation of actin nucleation	5/621	28/17653	0.00266068	0.0182649	0.0146846	7456/11151/9535/54551/7454	5
BP	GO:0010952	positive regulation of peptidase activity	15/621	188/17653	0.00271384	0.0185998	0.0149539	6279/6280/3932/3297/3329/4609/8767/4323/1378/5023/356/9447/83982/58484/7124	15
BP	GO:1903426	regulation of reactive oxygen species biosynthetic process	9/621	84/17653	0.00273776	0.0187336	0.0150615	22914/3458/3689/199/3553/3383/5311/7124/3586	9
BP	GO:0051099	positive regulation of binding	14/621	170/17653	0.00278022	0.0189937	0.0152706	2625/3458/4760/3646/3297/6788/5901/4830/8767/79139/3662/149628/5329/4242	14
BP	GO:0030260	entry into host cell	12/621	135/17653	0.00291882	0.0198136	0.0159297	942/6404/1378/6504/1234/7852/3383/6510/2219/941/972/920	12
BP	GO:0044409	entry into host	12/621	135/17653	0.00291882	0.0198136	0.0159297	942/6404/1378/6504/1234/7852/3383/6510/2219/941/972/920	12
BP	GO:0051806	entry into cell of other organism involved in symbiotic interaction	12/621	135/17653	0.00291882	0.0198136	0.0159297	942/6404/1378/6504/1234/7852/3383/6510/2219/941/972/920	12
BP	GO:0051828	entry into other organism involved in symbiotic interaction	12/621	135/17653	0.00291882	0.0198136	0.0159297	942/6404/1378/6504/1234/7852/3383/6510/2219/941/972/920	12
BP	GO:0010950	positive regulation of endopeptidase activity	14/621	171/17653	0.00293321	0.0198796	0.0159828	6279/6280/3932/3297/3329/4609/8767/1378/5023/356/9447/83982/58484/7124	14
BP	GO:0051403	stress-activated MAPK cascade	19/621	267/17653	0.00296234	0.0200452	0.0161159	10125/26191/11184/1236/221472/939/6788/10987/4609/8767/653361/9770/6504/959/5734/3553/6850/7124/6363	19
MF	GO:0005543	phospholipid binding	26/619	410/17548	0.00297668	0.0429833	0.0384149	10125/3507/221472/5341/51411/79792/8733/64005/653361/201294/1606/64333/124460/84958/94120/27071/79958/654816/695/654817/26228/5360/55803/11314/4689/146722	26
BP	GO:0043388	positive regulation of DNA binding	7/621	55/17653	0.00302056	0.0203745	0.0163807	2625/3458/4760/4830/3662/149628/5329	7
BP	GO:0070527	platelet aggregation	7/621	55/17653	0.00302056	0.0203745	0.0163807	5341/10077/5294/83706/5588/6850/5777	7
BP	GO:0043406	positive regulation of MAP kinase activity	19/621	268/17653	0.00308697	0.0207895	0.0167144	10125/11184/221472/6788/2690/8767/5294/23533/959/101/7852/2357/3553/6850/7124/6363/5148/972/2322	19
BP	GO:0032637	interleukin-8 production	8/621	70/17653	0.00310378	0.0208697	0.0167788	914/26191/51311/51744/3553/2219/7124/3586	8
BP	GO:0031342	negative regulation of cell killing	4/621	18/17653	0.00313063	0.0209841	0.0168708	5788/3575/10859/84868	4
BP	GO:0033005	positive regulation of mast cell activation	4/621	18/17653	0.00313063	0.0209841	0.0168708	2268/10666/2207/6850	4
BP	GO:2000116	regulation of cysteine-type endopeptidase activity	18/621	249/17653	0.00319014	0.0213494	0.0171645	6279/6280/3932/8530/939/3297/54475/3329/4609/8767/5023/356/9447/5329/83982/64780/58484/7124	18
BP	GO:0006509	membrane protein ectodomain proteolysis	6/621	42/17653	0.00330003	0.0220502	0.0177279	3458/101/5588/3553/7124/3586	6
MF	GO:0044183	protein binding involved in protein folding	6/619	42/17548	0.00334463	0.0473495	0.042317	908/3329/10576/7203/22948/972	6
BP	GO:0016445	somatic diversification of immunoglobulins	7/621	56/17653	0.00334959	0.0223464	0.017966	30009/3329/4683/23529/959/940/3586	7
BP	GO:0050709	negative regulation of protein secretion	11/621	120/17653	0.00338894	0.0225735	0.0181487	26191/55024/7351/56943/51311/10859/5734/3553/5552/7124/3586	11
BP	GO:0043902	positive regulation of multi-organism process	14/621	175/17653	0.00361583	0.0240472	0.0193335	6352/3458/5551/2208/5440/26986/8767/23643/84868/940/972/4064/9450/920	14
BP	GO:1903409	reactive oxygen species biosynthetic process	10/621	104/17653	0.00362442	0.0240663	0.0193488	22914/3458/3689/1536/199/3553/3383/5311/7124/3586	10
BP	GO:0030851	granulocyte differentiation	5/621	30/17653	0.00364127	0.0240663	0.0193488	3059/3635/2124/6688/714	5
BP	GO:0043552	positive regulation of phosphatidylinositol 3-kinase activity	5/621	30/17653	0.00364127	0.0240663	0.0193488	1236/5747/2268/6363/2322	5
BP	GO:0090023	positive regulation of neutrophil chemotaxis	5/621	30/17653	0.00364127	0.0240663	0.0193488	1236/5880/3071/6363/972	5
BP	GO:0045453	bone resorption	7/621	57/17653	0.00370525	0.0244134	0.0196279	952/5880/3635/9290/79705/101/6850	7
BP	GO:0072577	endothelial cell apoptotic process	7/621	57/17653	0.00370525	0.0244134	0.0196279	2625/356/959/3383/659/7124/3586	7
BP	GO:0071902	positive regulation of protein serine/threonine kinase activity	23/621	355/17653	0.00376709	0.0247826	0.0199247	10125/11184/3458/221472/6788/2690/8767/5294/23533/8115/894/959/101/7852/2357/3553/5311/6850/7124/6363/5148/972/2322	23
BP	GO:0030041	actin filament polymerization	14/621	176/17653	0.0038053	0.0249954	0.0200958	7456/1236/5880/11151/3059/9535/199/3055/3071/54551/399/7454/3383/50853	14
BP	GO:0001779	natural killer cell differentiation	4/621	19/17653	0.00385643	0.0251376	0.0202101	5293/10125/639/257101	4
BP	GO:0032703	negative regulation of interleukin-2 production	4/621	19/17653	0.00385643	0.0251376	0.0202101	3902/2625/30009/84868	4
BP	GO:0033622	integrin activation	4/621	19/17653	0.00385643	0.0251376	0.0202101	5341/10563/83706/5734	4
BP	GO:0036035	osteoclast development	4/621	19/17653	0.00385643	0.0251376	0.0202101	7305/8111/10859/79705	4
BP	GO:0072074	kidney mesenchyme development	4/621	19/17653	0.00385643	0.0251376	0.0202101	4609/10409/5311/6772	4
BP	GO:0043254	regulation of protein complex assembly	27/621	441/17653	0.00389258	0.0253345	0.0203684	7456/1236/5880/11151/3458/3059/5341/9535/10563/3055/3071/54551/3642/7013/399/8115/9447/7454/147138/5734/115362/197358/3383/7453/3936/7124/50853	27
BP	GO:0007265	Ras protein signal transduction	28/621	463/17653	0.00393526	0.0255732	0.0205603	9922/10125/5880/2841/221472/397/7409/199/8477/5862/9363/399/27334/9290/116442/27128/64926/26034/27040/9046/7454/89846/154075/9744/55803/23616/116986/9402	28
BP	GO:0010517	regulation of phospholipase activity	7/621	58/17653	0.00408888	0.0264907	0.021298	6352/3702/22925/9290/8698/5330/2769	7
BP	GO:0032651	regulation of interleukin-1 beta production	7/621	58/17653	0.00408888	0.0264907	0.021298	1236/79792/10626/8767/51311/9447/6363	7
BP	GO:0031098	stress-activated protein kinase signaling cascade	20/621	296/17653	0.004198	0.0271564	0.0218332	10125/26191/11184/1236/221472/939/6788/10987/4609/8767/653361/9770/6504/959/5734/6793/3553/6850/7124/6363	20
BP	GO:0071353	cellular response to interleukin-4	5/621	31/17653	0.00421799	0.0272444	0.021904	11151/2625/3561/3718/146722	5
BP	GO:0002887	negative regulation of myeloid leukocyte mediated immunity	3/621	10/17653	0.00432024	0.0274065	0.0220343	729230/8832/11314	3
BP	GO:0006216	cytidine catabolic process	3/621	10/17653	0.00432024	0.0274065	0.0220343	60489/27350/164668	3
BP	GO:0009972	cytidine deamination	3/621	10/17653	0.00432024	0.0274065	0.0220343	60489/27350/164668	3
BP	GO:0033089	positive regulation of T cell differentiation in thymus	3/621	10/17653	0.00432024	0.0274065	0.0220343	10125/3575/101	3
BP	GO:0033623	regulation of integrin activation	3/621	10/17653	0.00432024	0.0274065	0.0220343	5341/10563/5734	3
BP	GO:0046087	cytidine metabolic process	3/621	10/17653	0.00432024	0.0274065	0.0220343	60489/27350/164668	3
BP	GO:0046886	positive regulation of hormone biosynthetic process	3/621	10/17653	0.00432024	0.0274065	0.0220343	3458/3553/7124	3
BP	GO:0051665	membrane raft localization	3/621	10/17653	0.00432024	0.0274065	0.0220343	914/1794/4118	3
BP	GO:0072672	neutrophil extravasation	3/621	10/17653	0.00432024	0.0274065	0.0220343	5293/5294/101	3
BP	GO:0097048	dendritic cell apoptotic process	3/621	10/17653	0.00432024	0.0274065	0.0220343	1236/10859/6363	3
BP	GO:2000341	regulation of chemokine (C-X-C motif) ligand 2 production	3/621	10/17653	0.00432024	0.0274065	0.0220343	255231/7124/972	3
BP	GO:2000668	regulation of dendritic cell apoptotic process	3/621	10/17653	0.00432024	0.0274065	0.0220343	1236/10859/6363	3
BP	GO:0051495	positive regulation of cytoskeleton organization	16/621	217/17653	0.00435407	0.0275801	0.0221739	1778/7456/1236/5880/11151/3059/5341/9535/3055/3071/8477/54551/399/7454/26228/3383	16
BP	GO:0034109	homotypic cell-cell adhesion	8/621	74/17653	0.00438582	0.02774	0.0223024	6352/5341/10077/5294/83706/5588/6850/5777	8
BP	GO:0006925	inflammatory cell apoptotic process	4/621	20/17653	0.00468816	0.0293524	0.0235988	6352/5293/1234/356	4
BP	GO:0010528	regulation of transposition	4/621	20/17653	0.00468816	0.0293524	0.0235988	60489/27350/164668/140564	4
BP	GO:0010529	negative regulation of transposition	4/621	20/17653	0.00468816	0.0293524	0.0235988	60489/27350/164668/140564	4
BP	GO:0032727	positive regulation of interferon-alpha production	4/621	20/17653	0.00468816	0.0293524	0.0235988	3329/8767/51311/6772	4
BP	GO:0048305	immunoglobulin secretion	4/621	20/17653	0.00468816	0.0293524	0.0235988	5452/959/10673/7124	4
BP	GO:0032757	positive regulation of interleukin-8 production	6/621	45/17653	0.00468895	0.0293524	0.0235988	914/51311/51744/3553/2219/7124	6
BP	GO:0043551	regulation of phosphatidylinositol 3-kinase activity	6/621	45/17653	0.00468895	0.0293524	0.0235988	1236/5747/2268/23533/6363/2322	6
BP	GO:0006919	activation of cysteine-type endopeptidase activity involved in apoptotic process	9/621	91/17653	0.00469688	0.0293589	0.023604	6279/6280/3932/3329/5023/356/83982/58484/7124	9
BP	GO:0030833	regulation of actin filament polymerization	13/621	162/17653	0.00482338	0.0301055	0.0242043	7456/1236/5880/11151/3059/9535/3055/3071/54551/399/7454/3383/50853	13
BP	GO:0071624	positive regulation of granulocyte chemotaxis	5/621	32/17653	0.00485701	0.0302711	0.0243374	1236/5880/3071/6363/972	5
BP	GO:0050830	defense response to Gram-positive bacterium	9/621	92/17653	0.00504834	0.0313718	0.0252223	22914/6039/79792/8767/2268/4049/944/84868/7124	9
BP	GO:2000379	positive regulation of reactive oxygen species metabolic process	9/621	92/17653	0.00504834	0.0313718	0.0252223	22914/3458/3689/199/11035/3553/3383/5311/7124	9
BP	GO:0043903	regulation of symbiosis, encompassing mutualism through parasitism	16/621	222/17653	0.00541222	0.0335841	0.027001	6352/6351/60489/5440/26986/4049/27350/2219/940/7124/3586/972/164668/140564/920/6772	16
BP	GO:0042255	ribosome assembly	7/621	61/17653	0.00542127	0.0335914	0.0270068	23246/54475/51154/23212/4869/4839/55299	7
BP	GO:0010863	positive regulation of phospholipase C activity	5/621	33/17653	0.00556178	0.0340659	0.0273883	3702/9290/8698/5330/2769	5
BP	GO:0030224	monocyte differentiation	5/621	33/17653	0.00556178	0.0340659	0.0273883	3635/4609/8111/972/920	5
BP	GO:0032350	regulation of hormone metabolic process	5/621	33/17653	0.00556178	0.0340659	0.0273883	2625/3458/55809/3553/7124	5
BP	GO:0035510	DNA dealkylation	5/621	33/17653	0.00556178	0.0340659	0.0273883	2625/60489/27350/164668/140564	5
BP	GO:0046131	pyrimidine ribonucleoside metabolic process	5/621	33/17653	0.00556178	0.0340659	0.0273883	60489/4830/7371/27350/164668	5
BP	GO:0048147	negative regulation of fibroblast proliferation	5/621	33/17653	0.00556178	0.0340659	0.0273883	5828/4609/4049/197358/11314	5
BP	GO:0090218	positive regulation of lipid kinase activity	5/621	33/17653	0.00556178	0.0340659	0.0273883	1236/5747/2268/6363/2322	5
BP	GO:1903131	mononuclear cell differentiation	5/621	33/17653	0.00556178	0.0340659	0.0273883	3635/4609/8111/972/920	5
BP	GO:0043302	positive regulation of leukocyte degranulation	4/621	21/17653	0.00563243	0.0343505	0.0276172	3689/2268/2207/6850	4
BP	GO:1902932	positive regulation of alcohol biosynthetic process	4/621	21/17653	0.00563243	0.0343505	0.0276172	3458/51744/3553/7124	4
BP	GO:1904994	regulation of leukocyte adhesion to vascular endothelial cell	4/621	21/17653	0.00563243	0.0343505	0.0276172	3676/729230/3383/7124	4
BP	GO:0033004	negative regulation of mast cell activation	3/621	11/17653	0.00578629	0.034939	0.0280903	8832/11314/146722	3
BP	GO:0042368	vitamin D biosynthetic process	3/621	11/17653	0.00578629	0.034939	0.0280903	3458/3553/7124	3
BP	GO:0043301	negative regulation of leukocyte degranulation	3/621	11/17653	0.00578629	0.034939	0.0280903	729230/8832/11314	3
BP	GO:0045346	regulation of MHC class II biosynthetic process	3/621	11/17653	0.00578629	0.034939	0.0280903	6688/4261/3586	3
BP	GO:0060099	regulation of phagocytosis, engulfment	3/621	11/17653	0.00578629	0.034939	0.0280903	3071/26228/11314	3
BP	GO:0070673	response to interleukin-18	3/621	11/17653	0.00578629	0.034939	0.0280903	8807/8767/10068	3
BP	GO:1902563	regulation of neutrophil activation	3/621	11/17653	0.00578629	0.034939	0.0280903	3689/11314/6850	3
BP	GO:0000187	activation of MAPK activity	12/621	147/17653	0.00579725	0.0349557	0.0281037	11184/2690/8767/959/7852/2357/3553/6850/7124/6363/5148/972	12
BP	GO:0043280	positive regulation of cysteine-type endopeptidase activity involved in apoptotic process	11/621	129/17653	0.005861	0.0352902	0.0283726	6279/6280/3932/3297/3329/4609/5023/356/83982/58484/7124	11
BP	GO:0002548	monocyte chemotaxis	7/621	62/17653	0.00593052	0.0356584	0.0286686	6352/6351/1230/199/729230/6846/6363	7
BP	GO:0032273	positive regulation of protein polymerization	11/621	130/17653	0.00620587	0.0372614	0.0299575	7456/1236/5880/11151/9535/3055/3071/54551/399/7454/3383	11
BP	GO:0048525	negative regulation of viral process	9/621	95/17653	0.00622605	0.03733	0.0300126	6352/6351/60489/27350/2219/7124/164668/140564/6772	9
BP	GO:0032212	positive regulation of telomere maintenance via telomerase	5/621	34/17653	0.00633572	0.037881	0.0304556	908/10576/7203/22948/5588	5
BP	GO:0070670	response to interleukin-4	5/621	34/17653	0.00633572	0.037881	0.0304556	11151/2625/3561/3718/146722	5
BP	GO:0045862	positive regulation of proteolysis	22/621	350/17653	0.00644237	0.0384172	0.0308867	6279/6280/3932/3458/5747/3297/11236/3329/7336/4609/8767/4323/1378/149628/5023/356/9447/101/83982/3553/58484/7124	22
BP	GO:1901657	glycosyl compound metabolic process	12/621	149/17653	0.00644342	0.0384172	0.0308867	60489/23513/5901/4830/7371/471/5729/27350/84433/3614/168537/164668	12
BP	GO:0031348	negative regulation of defense response	14/621	187/17653	0.00647368	0.0385437	0.0309884	10225/2625/23513/81858/3559/1378/10859/5734/84166/197358/79626/84868/3586/89790	14
BP	GO:0007200	phospholipase C-activating G-protein coupled receptor signaling pathway	10/621	113/17653	0.0065196	0.038763	0.0311647	2841/8477/1129/27334/9290/2769/2357/53831/5031/2359	10
BP	GO:0002335	mature B cell differentiation	4/621	22/17653	0.00669552	0.0396982	0.0319166	5452/55619/4242/9452	4
BP	GO:0090025	regulation of monocyte chemotaxis	4/621	22/17653	0.00669552	0.0396982	0.0319166	6352/1230/199/729230	4
BP	GO:2000573	positive regulation of DNA biosynthetic process	7/621	64/17653	0.00705506	0.0417718	0.0335837	908/10576/7203/22948/4609/79075/5588	7
BP	GO:0010518	positive regulation of phospholipase activity	6/621	49/17653	0.00715453	0.042302	0.03401	6352/3702/9290/8698/5330/2769	6
BP	GO:0090022	regulation of neutrophil chemotaxis	5/621	35/17653	0.00718219	0.0423481	0.0340471	1236/5880/3071/6363/972	5
BP	GO:1900274	regulation of phospholipase C activity	5/621	35/17653	0.00718219	0.0423481	0.0340471	3702/9290/8698/5330/2769	5
BP	GO:0030100	regulation of endocytosis	16/621	229/17653	0.00723528	0.0426022	0.0342514	1794/55423/3055/3071/55646/51160/2268/10859/26228/2207/11314/3553/6850/7124/146722/6363	16
BP	GO:0002430	complement receptor mediated signaling pathway	3/621	12/17653	0.00751535	0.0433531	0.034855	1378/2357/2359	3
BP	GO:0002716	negative regulation of natural killer cell mediated immunity	3/621	12/17653	0.00751535	0.0433531	0.034855	10225/10859/84868	3
BP	GO:0002864	regulation of acute inflammatory response to antigenic stimulus	3/621	12/17653	0.00751535	0.0433531	0.034855	1236/695/2207	3
BP	GO:0030656	regulation of vitamin metabolic process	3/621	12/17653	0.00751535	0.0433531	0.034855	3458/3553/7124	3
BP	GO:0032823	regulation of natural killer cell differentiation	3/621	12/17653	0.00751535	0.0433531	0.034855	10125/639/257101	3
BP	GO:0033631	cell-cell adhesion mediated by integrin	3/621	12/17653	0.00751535	0.0433531	0.034855	6352/10563/83706	3
BP	GO:0034116	positive regulation of heterotypic cell-cell adhesion	3/621	12/17653	0.00751535	0.0433531	0.034855	3553/7124/3586	3
BP	GO:0045078	positive regulation of interferon-gamma biosynthetic process	3/621	12/17653	0.00751535	0.0433531	0.034855	51311/115650/10148	3
BP	GO:0045342	MHC class II biosynthetic process	3/621	12/17653	0.00751535	0.0433531	0.034855	6688/4261/3586	3
BP	GO:0045591	positive regulation of regulatory T cell differentiation	3/621	12/17653	0.00751535	0.0433531	0.034855	3458/10288/11006	3
BP	GO:0046133	pyrimidine ribonucleoside catabolic process	3/621	12/17653	0.00751535	0.0433531	0.034855	60489/27350/164668	3
BP	GO:0051712	positive regulation of killing of cells of other organism	3/621	12/17653	0.00751535	0.0433531	0.034855	3458/5551/2208	3
BP	GO:0070269	pyroptosis	3/621	12/17653	0.00751535	0.0433531	0.034855	79792/9447/58484	3
BP	GO:0072567	chemokine (C-X-C motif) ligand 2 production	3/621	12/17653	0.00751535	0.0433531	0.034855	255231/7124/972	3
BP	GO:1905153	regulation of membrane invagination	3/621	12/17653	0.00751535	0.0433531	0.034855	3071/26228/11314	3
BP	GO:0033619	membrane protein proteolysis	7/621	65/17653	0.00767316	0.0442036	0.0355388	3458/4904/101/5588/3553/7124/3586	7
BP	GO:0009110	vitamin biosynthetic process	4/621	23/17653	0.00788339	0.0452158	0.0363526	3458/5360/3553/7124	4
BP	GO:0033081	regulation of T cell differentiation in thymus	4/621	23/17653	0.00788339	0.0452158	0.0363526	10125/3575/814/101	4
BP	GO:0043032	positive regulation of macrophage activation	4/621	23/17653	0.00788339	0.0452158	0.0363526	3329/26228/84868/3586	4
BP	GO:0042254	ribosome biogenesis	21/621	335/17653	0.00789128	0.0452158	0.0363526	25879/23246/55646/10528/705/54475/51154/9136/54512/6156/51602/5901/51491/23212/84294/6132/6129/26354/4869/4839/55299	21
BP	GO:0002720	positive regulation of cytokine production involved in immune response	5/621	36/17653	0.00810447	0.0462508	0.0371847	2625/54440/10666/2207/972	5
BP	GO:0034122	negative regulation of toll-like receptor signaling pathway	5/621	36/17653	0.00810447	0.0462508	0.0371847	9684/3662/23643/11314/146722	5
BP	GO:1904358	positive regulation of telomere maintenance via telomere lengthening	5/621	36/17653	0.00810447	0.0462508	0.0371847	908/10576/7203/22948/5588	5
BP	GO:0046849	bone remodeling	8/621	82/17653	0.00813164	0.0463438	0.0372595	952/5880/3635/9290/9770/79705/101/6850	8
BP	GO:2000377	regulation of reactive oxygen species metabolic process	13/621	173/17653	0.00826776	0.0470567	0.0378326	22914/5880/3458/3689/199/2539/11035/3553/3383/5311/6850/7124/3586	13
BP	GO:0032535	regulation of cellular component size	22/621	358/17653	0.00830008	0.0471777	0.0379299	7456/10507/1236/5880/11151/3059/5341/9535/3575/7409/3055/3071/223117/54551/399/3783/7454/64218/3383/659/23616/50853	22
BP	GO:0006801	superoxide metabolic process	7/621	66/17653	0.00833034	0.0472758	0.0380088	3689/1536/653361/654816/654817/6850/7124	7
BP	GO:0060627	regulation of vesicle-mediated transport	28/621	490/17653	0.00833952	0.0472758	0.0380088	5880/11151/3458/1794/55423/3689/3055/3071/55646/11236/51160/201294/2268/729230/8832/10859/84958/94120/374403/26228/2207/11314/3553/64780/6850/7124/146722/6363	28
BP	GO:0110053	regulation of actin filament organization	17/621	254/17653	0.0086744	0.0491089	0.0394826	7456/1236/5880/11151/3059/5341/9535/3055/3071/8477/54551/399/7454/5734/3383/23616/50853	17
BP	GO:0035306	positive regulation of dephosphorylation	6/621	51/17653	0.00868769	0.0491189	0.0394906	3458/5341/10288/11035/11314/26051	6
KEGG	hsa05340	Primary immunodeficiency	19/332	37/7470	1.04568e-16	2.71877e-14	2.23445e-14	3932/916/925/5788/926/7535/3561/3575/29851/915/973/4261/115650/959/695/3718/23495/930/920	19
KEGG	hsa04060	Cytokine-cytokine receptor interaction	48/332	294/7470	1.23592e-15	1.41426e-13	1.16233e-13	6352/3560/1236/608/10663/2833/3603/3458/4283/6351/3561/3587/1230/1439/10563/3575/939/8807/4050/2690/3601/23529/3559/3594/50615/729230/1234/115650/356/4049/970/959/944/643/7852/23495/943/8784/3553/5008/659/10673/6846/1233/7124/3586/6363/920	48
KEGG	hsa04660	T cell receptor signaling pathway	28/332	101/7470	1.63184e-15	1.41426e-13	1.16233e-13	5293/3932/3937/916/10125/925/917/5788/926/919/3458/3702/7535/7409/29851/915/1493/5133/27040/959/5588/84433/5777/940/7124/9402/3586/920	28
KEGG	hsa04062	Chemokine signaling pathway	34/332	189/7470	1.45431e-12	9.45303e-11	7.76909e-11	6352/5293/1236/10663/5880/2833/3702/1794/113/4283/6351/1230/10563/7409/3055/5747/5579/653361/54331/5294/2268/5330/729230/1234/23533/3718/7454/643/7852/6846/1233/6363/6772/2793	34
KEGG	hsa04650	Natural killer cell mediated cytotoxicity	28/332	131/7470	1.96391e-12	1.02123e-10	8.39314e-11	5293/962/3932/3937/22914/5880/919/4068/3458/7535/5551/3689/7305/7409/5579/3824/356/27040/51744/259197/2207/3383/6850/5777/10870/3002/7124/3823	28
KEGG	hsa04640	Hematopoietic cell lineage	24/332	97/7470	2.79646e-12	1.2118e-10	9.95931e-11	916/952/925/914/3676/917/926/951/3575/915/2209/2208/3559/1378/931/921/3553/7124/945/930/2322/924/911/920	24
KEGG	hsa04064	NF-kappa B signaling pathway	21/332	95/7470	6.5073e-10	2.417e-08	1.98644e-08	597/3932/7535/6351/4050/5579/7185/115650/4049/27040/959/695/5588/84433/23643/3553/3383/6850/10673/7124/6363	21
KEGG	hsa04659	Th17 cell differentiation	21/332	107/7470	6.46844e-09	2.10224e-07	1.72775e-07	3932/3560/916/917/2625/919/3458/7535/30009/3561/915/3559/3594/3662/50615/27040/3718/5588/3553/920/6772	21
KEGG	hsa04658	Th1 and Th2 cell differentiation	19/332	92/7470	1.43926e-08	4.13533e-07	3.39867e-07	864/3932/3560/916/917/2625/919/3458/7535/30009/3561/915/3559/3594/27040/3718/5588/920/6772	19
KEGG	hsa04514	Cell adhesion molecules (CAMs)	24/332	144/7470	1.59051e-08	4.13533e-07	3.39867e-07	6402/925/914/3676/5788/926/923/3689/9672/942/6404/29851/6614/6693/201633/1493/5133/80380/10666/959/3383/940/941/920	24
KEGG	hsa04672	Intestinal immune network for IgA production	13/332	49/7470	1.28687e-07	3.04168e-06	2.49984e-06	3676/608/942/29851/3601/115650/959/7852/23495/10673/940/941/3586	13
KEGG	hsa04940	Type I diabetes mellitus	12/332	43/7470	2.15348e-07	4.66587e-06	3.83471e-06	3458/5551/942/2572/3329/356/4049/3553/940/3002/941/7124	12
KEGG	hsa04662	B cell receptor signaling pathway	15/332	71/7470	3.60871e-07	7.21742e-06	5.93172e-06	5293/5880/3635/7409/971/5579/973/27071/695/84433/11025/6850/5777/974/930	15
KEGG	hsa04380	Osteoclast differentiation	20/332	128/7470	7.59917e-07	1.41127e-05	1.15987e-05	5293/3932/3937/3458/55423/7305/10288/2209/814/653361/6688/10859/695/11025/3553/4689/6850/7124/11006/6772	20
KEGG	hsa05140	Leishmaniasis	14/332	74/7470	3.6064e-06	6.2511e-05	5.13754e-05	3676/3458/3689/1536/2209/5579/653361/1378/3553/4689/5777/7124/3586/6772	14
KEGG	hsa05330	Allograft rejection	10/332	38/7470	4.08119e-06	6.63194e-05	5.45054e-05	3458/5551/942/356/959/940/3002/941/7124/3586	10
KEGG	hsa05332	Graft-versus-host disease	10/332	41/7470	8.59103e-06	0.000131392	0.000107986	3458/5551/942/3824/356/3553/940/3002/941/7124	10
KEGG	hsa05142	Chagas disease (American trypanosomiasis)	16/332	102/7470	9.38436e-06	0.000135552	0.000111405	6352/5293/916/917/919/3458/713/915/712/5330/356/2769/3553/7124/3586/714	16
KEGG	hsa05152	Tuberculosis	22/332	179/7470	1.27932e-05	0.000175065	0.000143879	4046/11151/3458/3689/3587/2209/64581/22925/3329/8767/51606/1378/4261/2207/3553/3687/6850/7124/3586/972/26253/6772	22
KEGG	hsa05143	African trypanosomiasis	9/332	35/7470	1.53755e-05	0.000199881	0.000164275	3458/5579/5330/356/3553/3383/3620/7124/3586	9
KEGG	hsa05162	Measles	18/332	132/7470	1.93585e-05	0.000239676	0.000196981	5293/3560/916/917/4068/3458/3561/915/8667/3559/6504/356/894/3718/5588/3553/940/6772	18
KEGG	hsa05323	Rheumatoid arthritis	14/332	90/7470	3.74813e-05	0.000442961	0.000364053	6352/3458/3689/942/4050/528/51606/1493/3553/3383/10673/940/941/7124	14
KEGG	hsa05144	Malaria	10/332	49/7470	4.58496e-05	0.0005183	0.000425971	22914/3458/3689/3820/1378/959/3553/3383/7124/3586	10
KEGG	hsa04630	JAK-STAT signaling pathway	19/332	162/7470	9.5547e-05	0.00103509	0.000850703	5293/3560/3458/3561/3587/1439/3575/2690/4609/3601/3559/3594/50615/894/3718/5008/5777/3586/6772	19
KEGG	hsa05321	Inflammatory bowel disease (IBD)	11/332	65/7470	0.000117339	0.00122032	0.00100294	2625/3458/30009/3561/8807/3594/50615/3553/7124/3586/6772	11
KEGG	hsa05150	Staphylococcus aureus infection	10/332	56/7470	0.000150594	0.00150594	0.00123768	3689/713/6404/2209/712/2357/3383/2359/3586/714	10
KEGG	hsa04666	Fc gamma R-mediated phagocytosis	13/332	91/7470	0.000173346	0.00166926	0.0013719	5293/5788/5880/1794/3635/7409/3055/2209/5579/653361/27040/7454/6850	13
KEGG	hsa04670	Leukocyte transendothelial migration	14/332	112/7470	0.000411157	0.00381789	0.00313778	5293/3676/5880/3702/3689/1536/7409/5747/5579/653361/399/7852/4689/3383	14
KEGG	hsa05320	Autoimmune thyroid disease	9/332	53/7470	0.000475955	0.00426718	0.00350704	5551/942/1493/356/959/940/3002/941/3586	9
KEGG	hsa05166	Human T-cell leukemia virus 1 infection	21/332	219/7470	0.000698997	0.00605797	0.00497882	5293/3932/3560/916/917/3689/113/3561/915/5901/4609/3601/3559/6688/115650/4049/894/3718/3383/7124/920	21
KEGG	hsa04664	Fc epsilon RI signaling pathway	10/332	68/7470	0.000766008	0.00642458	0.00528012	5293/3937/5880/3635/7409/27040/695/2207/6850/7124	10
KEGG	hsa05416	Viral myocarditis	9/332	59/7470	0.00106754	0.00867377	0.00712864	6443/5880/5551/3689/942/959/3383/940/941	9
KEGG	hsa05163	Human cytomegalovirus infection	20/332	225/7470	0.00234327	0.0184621	0.0151733	6352/5293/5880/113/6351/3587/1230/5747/4609/5579/54331/5732/5330/1234/356/5734/7852/3553/7124/2793	20
KEGG	hsa05170	Human immunodeficiency virus 1 infection	19/332	212/7470	0.0027255	0.020842	0.0171293	5293/916/917/5880/919/60489/915/5747/5579/54331/1234/356/27350/7852/7124/164668/140564/920/2793	19
KEGG	hsa04611	Platelet activation	13/332	123/7470	0.0030931	0.0229099	0.0188288	5293/3937/10125/113/5294/83706/5330/23533/5023/695/2207/6916/6850	13
KEGG	hsa04621	NOD-like receptor signaling pathway	16/332	168/7470	0.00317214	0.0229099	0.0188288	6352/1536/79792/81858/8767/9051/5330/9447/11035/115362/7226/3553/58484/7124/115361/6772	16
KEGG	hsa05146	Amoebiasis	11/332	96/7470	0.00338871	0.0238125	0.0195706	5293/3458/3689/5275/5747/5579/5330/2769/3553/7124/3586	11
KEGG	hsa05020	Prion diseases	6/332	35/7470	0.00400883	0.0274288	0.0225427	6352/713/712/10963/3553/714	6
KEGG	hsa05133	Pertussis	9/332	76/7470	0.00625245	0.0396824	0.0326134	3689/713/712/23643/3553/3659/7124/3586/714	9
KEGG	hsa04620	Toll-like receptor signaling pathway	11/332	104/7470	0.0062576	0.0396824	0.0326134	6352/5293/4283/6351/942/51311/23643/3553/941/7124/6772	11
KEGG	hsa04625	C-type lectin receptor signaling pathway	11/332	104/7470	0.0062576	0.0396824	0.0326134	4046/5293/64581/2207/3553/6850/3659/7124/3586/26253/6772	11
KEGG	hsa04612	Antigen processing and presentation	9/332	77/7470	0.00681139	0.0421658	0.0346545	925/926/3458/3824/4261/7124/972/3823/920	9
